# Supplementary material for: How are plant and fungal communities linked to each other in belowground ecosystems? A massively parallel pyrosequencing analysis of the association specificity of root-associated fungi and their host plants
Source: Ecol Evol. 2013 Aug 2;3(9):3112–24. doi: 10.1002/ece3.706 (PMC3790555; doi:10.1002/ece3.706)
Supplement: Supplementary file 1 [file ece30003-3112-SD1.fasta]

>OTU_1
AATGCGATAAGTAATGTGAATTGCAGAATTCAGTGAATCATCGAATTTTTGAACGCACCTTGCGCTCCCTGGTATTCCGGGGAGCACGCCTGTTCGAGTGTCGTGAAATTGTCAAACCGGGATGCTTTTTAGTTTCTCGGGTTGGTTGTTGGGCTTTGCAGTTCCTTTGATTGGGATGGCTGGCCTGAAAAGCATTAGCTGGCTTTTAATGTGGGATTGGTTCTACTCAGCGTGATAATGATTTGACCGCGGAGGACATCTGACGAGATGACCAATTCTGATTAGGGCTGCTTCTAATTTTGGTCGAGCGGATTGTGAATCTGGTTGACTTTTGGGCTTTTGACCTCGAATCAGGTGGGACTACCCGCTGAACTTAAGCATATCAATAAGCGGAGGACTGAGACTCCAAGGCACACAGGGGATAGG
>OTU_3
ATGCGATAAGTAATGCGAATTGCAGAATTCAGTGAGTCATCGAATCTTTGAACGCACATTGCGCCCTGTGGTATTCCGCAGGGCATGCCTGTTCGAGCGTCATTTCAACCCTCAAGCACTGCTTGGTGTTGGGCCCTGCCCGTTGCGGCCGGCCCTAAAACCAGTGGCGGCGCCGTCTGGCTCTAAGCGTAGTACATCTCTCGCTCTAGGGTCCCGCGGTGGCTTGCCAGAACCCCTAATTCTTATGGTTGACCTCGGATCAGGTAGGGATACCCGCTGAACTTAAGCATATCAATAAGCGGAGGACTGAGACTCCAAGGCACACAGGGGATAG
>OTU_5
AATGCGATACGTAATGTGAATTGCAGAATTCAGTGAATCATCGAATCTTTGAACGCACCTTGCGCCCCTTGGCATTCCGAGGGGCACACCCGTTTGAGTGTCGTGAAATTCTCAAAACCATTTCTTTTGGTCGTTTTCGACCATGGAAAGGATTTTGGACTTGGAGGCCTTTTGCTGGTTTCACCTTGAAGCGAGCTCCTCCCAAATGTATTAGTGGGGTCTGCATTGTCGGTCCTTGGCGTGATAAGTTGCTTCTACGTCTTGGACTTTTGGCGCTGTACACCTGCTTCTAACCGTCTTATTGACAACGATGGTGTTCCGGTCTCAGCCGATTTTATCGGTGCGAGGCTTGACCCACGAAATGAACCTTGACCTCAAATCGGGTGAGACTACCCGCTGAACTTAAGCATATCAATAAGCGGAGGACTGAGACTCCAAGGCACACAGGGGATA
>OTU_7
AATGCGATACGTAATGTGAATTGCAGAATTCAGTGAATCATCGAATCTTTGAACGCACCTTGCGCCCCTTGGCATTCCGAGGGGCACACCCGTTTGAGTGTCGTGAAATTCTCAAAACCTTTCCTTTTTGGAAGGATTTTGGACTTGGAGGCCTTTTGCTGGTTTCACCTTGAAGCGAGCTCCTCCTAAATGTATTAGTGGGGTCTGCATTGTCGGTCCTTGGCGTGATAAGTCGTTTCTACGTCTTGGATTTCGGGCGCTGTACACCTGCTTCTAACTGTCTCATTGACAACGATGGTGTTCCGGTCACCGCCGATTTTTCGGTGGGCGGCTTGACCCACGAAACGAACCTTGACCTCAAATCGGGTGAGACTACCCGCTGAACTTAAGCATATCAATAAGCGGAGGACTGAGACTCCAAGGCACACAGGGGAT
>OTU_9
AATGCGATAAGTAATGTGAATTGCAGAATTCAGTGAATCATCGAATCTTTGAACGCACCTTGCGCCCCTTGGTATTCCGAGGGGCATGCCTGTTTGAGTGTCTTGAAATCATCAAACCTAACCGGTCTTGTTGCCGGCGCGGTTTGGACTTGGGGGTTCATTGCTGCCGCTCGCGGTGGCTCCCCTTAAATGCATCGGTCGGGCTTTCGTGCGGCTCTGTCCCTTGGCGTTGTATTACCCTCGTCGCTGGATGGCTCGCGATTCTGTGCCCTTCCCTGACTTGCCTCTGGAGTGGCGGTCTTCAACATTTGTGATCTGACCTCAAATCAGGTAGGACTACCCGCTGAACTTAAGCATATCAATAAGCGGAGGACTGAGACTCAAGGCAC
>OTU_11
ATGCGATAACTAGTGTGAATTGCAGACCTCATGAATCATCGAATCTTTGAACGCACATTGCGCCCGCCGGTACTCCGGCGGGCATGCCTGTCCGAGCGTCATTGACAACCCTCAGGCCCTGGTGCCTGGTGTTGGGGCACTACAGCATGCTGTAGGCTCTGAAATCCAGTGGCGGGACCGCTGTAAACCCGGGCGTAGTAACTTTACGTCGTCCAGGGTGTTCCGGCGCGCCCCAGCCGTTAAACCCACCACATTATCAATTTTGGCCTCGGATCAGGTAGGATTACCCGCTGAACTTAAGCATATCAATAAGCGGAGGACTGAGACTCCAAGGCACACAGGGGAT
>OTU_13
GTGCGAAAAGTAATGCGATTTGCATGCTCTGTGAGTCATCGAATCTTTGAACGCATATGGCACCTTTTGGTCATACTAAAAGGTATGCCTGTTTGAGAATCATTTACTTTCTTGATCCATTGATCAACTTGATTGATTGATTGATTTGGTATCAGACATGGACATTATTCATCAATGATTGTCTTGAATTGTGCACGATTGTGTCGTGATAGAATGGCATTACTTGCTGTGGTTGATCGACCAGTCCCTTTTGTTAATGATCTCAAATCAGGCAAGACTACCCGCTGAACTTAAGCATATCAATAAGCGGAGGA
>OTU_15
CATGCGATAAGTAATGTGAATTGCAGAATTCAGTGAATCATCGAATCTTTGAACGCACATTGCGCCCGCTGGTATTCCGGCGGGCATGCCTGTTCGAGCGTCATTATGACCAATCAAGCTCTGCTTGGCCTTGGGGCCCGCTGTACCGGCGGCCCTTAAAATCAGTGGCGGTGCCGTCTGGCTCTAAGCGTAGTAATACTTCTCGCTACAGGGTCCAGCCGTCCACCCGCCAGAACCCCTAATTTTCTTAGGTTGACCTCGGATCAGGTAGGGATACCCGCTGAACTTAAGCATATCAATAAGCGGAGGACTGAGACTCCAAGGCACACAGGGGATAGG
>OTU_19
AATGCGATAAGTAATGTGAATTGCAGAATTCAGTGAATCATCGAATCTTTGAACGCACATTGCGCCCTCTGGTATTCCGGGGGGCATGCCTGTTCGAGCGTCATTACAACCCTCAAGCTCTGCTTGGTATTAGGCTTCACCTGCTACAGGTGGGCCTTAAAATCAGTGGCGGTGCCATCTGGCTTCAAGCGTAGTAATTTTTCTCACTTGGGAGTACCAGTTGTGTGCCTGCTATAAAACCCCAATTTTTAAAGGTTGACCTCGGATCAGGTAGGGATACCCGCTGAACTTAAGCATATCAATAAGCGGAGGACTGAGACTCCAAGGCACACAGGGGAT
>OTU_23
ATGCGATAAGTAATGTGAATTGCAGAATTCAGTGAATCATCGAATCTTTGAACGCACATTGCGCCCTCTGGCATTCCGGGGGGCATGCCCGTTCGAGCGTCATTAAAACCCATCAAGCCTGGCTTGGTATTGGGCGACGGGACCTCCCCGCGCCCCGATTTCGCCGGCTGGACGAACCCCGATCTCAAGCGCTGTAATGAGCATTCGCTGGAGGGACGGGCGGCCACGCCGTTAACCTTAATCAATTCAAGTTGACCTCGGATCGGGTAGGAATACCCGCTGAACTTAAGCATATCAATAAGCGGAGGA
>OTU_27
ATGCGATAAGTAATGTGAATTGCAGAATTCAGTGAATCATCGAATCTTTGAACGCACATTGCACCCTCTGGTATTCCGGAGGGTATGCCTGTTCGAGCGTCATTGCAACCCTCAAGCACTGCTTGGTATTGGATGCTACCCTAACGAGTACATCCTAAAAACATTGGCGGTAGCACTTGGCTTCTAGCGTAGTACAATTCTCGCTTTGGAGTGTCAGGTGTGAGCCTGCCAGAACCCCAATTTTATCAATGGTTGACCTCGGATCAGGTAGGGATACCCGCTGAACTTAAGCATATCAATAAGCGGAGGA
>OTU_29
ATGCGATAAGTAATGTGAATTGCAGAATTCAGTGAATCATCGAATCTTTGAACGCACATTGCGCCCTCTGGTATTCCGGGGGGCATGCCTGTTCGAGCGTCATTACACCACTCAAGCTCAGCTTGGTATTAGGTCTCACCTGCTAAAGGCGGGCCGTAAAATCAGTGGCGGTGCCATCTGGCTTCAAGCTTAGTAATTATTCTAGCTTAGGAGTACCAGGTGTGTGCCTGCCAGCAACCCCAATTTTTTAAAGGTTGACCTCGGATCAGGTAGGGATACCCGCTGAACTTAAGCATATCAATAAGCGGAGGA
>OTU_31
ATGCGATAAGTAATGTGAATTGCAGAATTCAGTGAATCATCGAATCTTTGAACGCACATTGCGCCCATTAGTATTCTAGTGGGCATGCCTATTCGAGCGTCATTTCAACCCTTAAGCCTAGCTTAATGTTGGGAGCTTACAGCACGTAACTCCCTAAAGTCAGTGGCAGAGCTAGTTCATCTCTCAGCGTAGTAATTTTATCTCGCTTTTGATGGTGGTCTTTCTTCTTGCCAGAAGCCTATTTACTTCTAATGGTTGACCTCGGATTAGGTAGGAATACCCGCTGAACTTAAGCATATCAATAAGCGGAGGACTGAGACTCCAAGGCACACAGGGGAT
>OTU_33
ATGCGATAAGTAATGTGAATTGCAGAATTCAGTGAATCATCGAATCTTTGAACGCACATTGCGCCCCCTGGTATTCCGGGGGGCATGCCTGTTCGAGCGTCATTACACCCCTCAAGCTCTGCTTGGTCTTGGGCGTCACCGGTCTGCGGTGTGCCCTAAAGTCAGTGGCGGCGCCGCCTGGCCCTAAGCGTAGTACATACCCTCGCTATAGGCGCCCGGTGGATGCTGGCCAGCAACCCCCCATTACCAAGGTTGACCTCGGATCAGGTAGGGATACCCGCTGAACTTAAGCATATCAATAAGCGGAGGA
>OTU_35
AGCGCGAAATGTAGTGTGAATTGCAGAACATTGTGAATCATCGAATCTTTGAACGCACATTGCACCTCCCGTGAGGAGGTATGCCTGTCTGAGCGTCATCAAGAACCAATGAGTCTCTGGACTTGTGTTGGGCTCCGCATCCGATGCGTTGCCTCGAAGCCATGGTCTAACCTGCGGACGACTCCAATCGGACCTGnCGTGGTTTGGCCCGGACATCTGAATTTGACCTCAGATCAGGTAGGAAGACCGCCTGAACTTAAGCATATCAATAAGCGGAGGA
>OTU_36
GCGCGAAATGTAGTGTGAATTGCAGAACATTGTGAATCATCGAATCTTTGAACGCACATTGCGCCTCTCGTGAGGGAGGCATGCCTGTCTGAGCGTCATCAAGAACCAATGAGTCTCTGGACTCGTGCTGGGCTCCGCATCCGATGCGTTGCCTCGAAGCCATGGTCTAACCTGCGGACGACTCCAATCGGACCTGCCGTGGTTTGGCCCGGACATCTGACTTTGACCTCAGATCAGGTAGGAAGACCGCCTGAACTTAAGCATATCAATAAGCGGAGGACTGAGACTCCAAGGCACACAGGGGATAGG
>OTU_38
ATGCGATAAGTAATGTGAATTGCAGAATTCAGTGAATCATCGAATCTTTGAACGCACATTGCGCCCGCCAGTATTCTGGCGGGCATGCCTGTTCGAGCGTCATTTCAACCCTCAAGCCCCCTGTGGACTTGGTGTTGGGGACCGGCGACAATCACCTGTCGCCGCCCCCTAAATGAATTGGCGGCCCCGTCGCGGCCCTCCTCTGCGTAGTAGCATACACCTCGCAACAGGAGCCCGTCGGTGGCCACTGCCGTAAAACACCCCAAACTTTTTTAGAGTTGACCTCGAATCAGGTAGGAATACCCGCTGAACTTAAGCATATCAATAAGCGGAGGA
>OTU_40
TTGCGATACGTAATGTGAATTGCAGAATTCAGTGAATCATCGAATCTTTGAACGCACCTTGCGCCACGTGGTATTCCACGGGGCACGCCTGTTTGAGTGTCACGTTAACCATCGCGTCGTGAATTGAACACATTGGCTTGAAGCTGGATAACGGCAGAAGGCTGATCAAGTAAGTTTACGGGGCGGATTTGGAGGCTTGCCGTGAGAACGGCTCCTCTCGAAATGCATTAGCTGTCGAAAGACTTGCGCCGCTGGTGTAGTAATTTACTTCTCGCCTATGGCAATAGACTTAAGAAAGCTCATAATCGCCTGCAAGGGCAATAACTTAAGCTTTGACCTCAAATCAGGTGGGACTACCCGCTGAACTTAAGCATATCAATAAGCGGAGGA
>OTU_42
ATGCGATAAGTAATGTGAATTGCAGAATTCAGTGAATCATCGAATCTTTGAACGCACCTTGCGCCCTCTGGTATTCTGGAGGGCATGCCTGTTTGAGTGTCATGTAGACTCAACCCCTCGGGTTTCCGAGTAGGTTGGATGTGGGTGCTGCCTTTCTCTGGCTCGCCTTAAAGAACTTAGTGGGGATAGCATCCTAGTCGACGTAATAAGTTTCGTCGGTGATGGTGTGAAGCCTGCTCATAACTGCCCTTGGGCACCTTTTGACTCTGACCTCAAATCAGGTAGGACTACCCGCTGAACTTAAGCATATCAATAAGCGGAGGA
>OTU_44
GTGCGAAAAGTAATGCGATTTGCATGCTCTGTGAGTCATCGAATCTTTGAACGCATATGGCACCTCTTGGTTCCTACTAAGAGGTATGCCTGTTTGAGAATCATTTATCCCTTTTGATCCACTGGATCACACATCCACTTTGGTTGTTGATCCCCAGTTGATCAAGACATGGACCTTCATCACTGATCGTCTTGAATACAGGCACGGGTTGTTCGTGAGAGTGGAAGCCAATTCTATTGATCGACCAATCCGCTCATATATACCCCAGTGATCTCAAATCAGGCAAGACTACCCGCTGAACTTAAGCATATCAATAAGCGGAGGA
>OTU_46
ATGCGATAAGTAATGTGAATTGCAGAATTCAGTGAATCATCGAATCTTTGAACGCACCTTGCGCTCCTTGGTATTCCGAGGAGCATGCCTGTTTGAGTGTCATTAATATATATCAATCCCCTCTTTTTGAGTGGTTTGGATGTGGGGGTTTTGCTGGCCCTAGGGTTTCAGCTCCTCTGAAATGCATTAGCAGAACGACCCGTTCATTGGCGTGATAACTATCTGCGCTATTGAATGTAAGGGGCAGTTCAGCTATCTAACAGTCTTCGGACAATTTATCATTAATGTGACCTCAAATCAGGTAGGACTACCCGCTGAACTTAAGCATATCAATAAGCGGAGGA
>OTU_48
AATGCGATACGTAATGTGAATTGCAGAATTCAGTGAATCATCGAATCTTTGAACGCACCTTGCGCCCTTTGGCATTCCGAAGGGCACACCCGTTTGAGTGTCGTGACATTCTCAAACCTTCTTGGTTTCTTGACTAAGAAGGCTTTGGACTTTGGAGGCTTTTGCTGGACCTTCCCTTGTTGAAGCCAGCTCCTCTTAAATGAATTAGTGGGGTCTGCTTTGCTGATCCTTGACGTGATAAGATGCTTCTACGTCTTGGGTTTTGCACTGTTTATTCTAGATCCTGCTTCTAATCGTCTTGTAGAAGACAAATGGTCGACTTGACCCACAAACCTTGACCTCAAATCGGGTGAGACTACCCGCTGAACTTAAGCATATCAATAAGCGGAGGACTGAGACTCCAAGGCACACAGGGGATAGG
>OTU_50
ATGCGATAAGTAATGTGAATTGCAGAATTCAGTGAATCATCGAATCTTTGAACGCACCTTGCGCTCTTTGGTATTCCGAGGAGCATGCCTGTTTGAGTGTCATGAAATTCTCAAACTTTCTAGCTTTTTCAAAGTTAGCTAGGTTTGGATTTTGGAGGTTGCTGGATCTCTGGGAATCAGCTCCTCTTAAATATATTAGCAGTCCTTACTGGCCGTCATTAGTATGATAATTATCTATACTATTGATGATCAGTTTCCTAATGGAGAGGTGCTGCTTTCTAATCGTCTTTGAGACAACATGATAACTTTGACCTCAAATCAGGTAGGATTACCCGCTGAACTTAAGCATATCAATAAGCGGAGGA
>OTU_52
GTGCGAAAAGTCGTGTGCCTTGCATGTCGTGAATCATTGAATCTTTGAACGCAACTTGCGCCTCGGGCAAATTTTGAACGAGGCACGGCTGTGTCAGTGTCAGCAATGCGATGATTGGACAGTGTTTGTACATTGTTTGATCGCGATGGACGTTTTTGCACGCAAATCGTCTGAAAAGCAGCGTGGGAGTGATGATAAGTGTAAGCTTGGTAGGCCTTTTGGCAGACAGCGAGCATCCAATCAAAACTCCTTCAACCACACACCCACTCACATTTGACCTGATATCAGCTGGGATGACCCGCTGAACTTAAGCATATCAATAAGCGGAGGA
>OTU_54
ATGCGATAAGTAATGTGAATTGCAGAATTCAGTGAATCATCGAATCTTTGAACGCACATTGCGCCCTCCGGTATTCCGGAGGGCATGCCTGTTCGAGCGTCATTTCAACCCTCAAGCACTGCTTGGTGTTGGGGCACTGCTCCTCTCGCGGGGAGCAGGCCCTGAAATTCAGTGGCGAGCTCGCCAGGACCCCGAGCGCAGTAGTTAAACCCTCGCTCTGGAAGGCCCTGGCGGTGCCCTGCCGTTAAACCCCAACTCTTGAAAATTTGACCTCGGATCAGGTAGGAATACCCGCTGAACTTAAGCATATCAATAAGCGGAGGA
>OTU_56
ACTACGTTAATCAGTGTAAACTGCACAATAGCAGAACACTTGAACTTCGAACGCACATTGCGGCTAAAGGGTAACTCCTCTAGCCTTATCTGCGTGAGGGCTGTATAGCGATATTCAACTCATGTTCAGGGAGTGATCACTTTACCGTGAGACTCCGCAACGTGAACCTCGCTAGTGGTCTCTGACTGCTGACGTCTCAGGCAGGCAAGACCGCGGGTTAGCGAGACGAGTCTCGCTAGACTCTCCCATCTCAACAGCCTCACGTCAGGTAAGAGTACCCGCTGAACTTAAGCATATCAATAAGCGGAGGACTGAGACTCCAAGGCACA
>OTU_58
ATGCGATAAGTAATGTGAATTGCAGAATTCAGTGAATCATCGAATCTTTGAACGCACATTGCGCCCGCCAGCATTCTGGCGGGCATGCCTGTTCGAGCGTCATTTCAACCCTCGAGCCCGACTTTTCGAAGGACGGCTCGGCGTTGAGGGACGGCAGACTCCCCCCGGCATCTCGCCGGGGACGCCGCCCTCGAAATCTAGTGGCGGCCCTCCGAGGCGACCTCTGCGTAGTAACTTAACCTCGCACCGGAAAGCTCAGAGCGGCCACGCCGTAAAACCCCAACTTTTTTCAGGTTGACCTCGAATCAGGTAGGACTACCCGCTGAACTTAAGCATATCAATAAGCGGAGGA
>OTU_60
ATGCGATAAGTAATGTGAATTGCAGAATTCAGTGAATCATCGAATCTTTGAACGCACATTGCGCCCTTTGGTATTCCGAGGGGCATGCCTGTTCGAGCGTCATTACAACCCTCAAGCACTGCTTGGTATTGGGCTCCGCTGGCTCCAGCGGGCCTTAAAATCAGTGGCGGCGCCGTTTGGGCTCTGAGCGTAGTAGCACTCnTCTCGCTTCTGGGACCTGGGCGCGCGCTAGCCAGCAACCCACACTACTCAAAGGTTGACCTCGGATCAGGTAGGGATACCCGCTGAACTTAAGCATATCAATAAGCGGAGGA
>OTU_62
ATGCGATAAGTAATGTGAATTGCAGAATTCAGTGAATCATCGAATCTTTGAACGCACCTTGCGCCCTTTGGCTATTCCGAAGGGCATGCCTGTTTGAGTATCATGAACACCTCAACTCTCATGGCTTGCCATGATGAGCTTGGACTCTGGGGGTCTTGCTGGCCTATGGTCGGCTCCTCTCAAATGAATCAGCTTGCCAGTGTTTGGTGGCATCACGGGTGTGATAACTATCTACGCTTGTGGTTTTACACCAGGTGACCTTTGGTGTGACGGAGGTCCGCTGGGGCTCATAAATGTCTCTCCTCGGCGAGGACAGCTCTTTGAACGTTTGATCTCAAATCAGGTAGGACTACCCGCTGAACTTAAGCATATCAATAAGCGGAGGACTGAGACTCCAAGGCAC
>OTU_64
GCGCGAAATGTAnTGTGAATnGCAGAACnTnGTGAATCATCGAATCTTTGAACGCACATTGCGCCTCCCATCATTGGGAGGCATnCCTGTCTGAGCGTCATTACAACCCTCAAGCACTGCTTGGTATTGGGCTCCGCTGGCTCCAGCGGGCCTTAAAATCAGTGGCGGCGCCGTTTGGGCTCTGAGCGTAGTAAATATCCTCGCTATAGAGACCAGGCGGTTCTTGTCATCAACCCCCCAACTTTCTAAGTTTGACCTCGGATCAGGTAGGGATACCCGCTGAACTTAAGCATATCAATAAGCGGAGGA
>OTU_66
ATGCGATAAGTAATGTGAATTGCAGAATCAGTGAATCATCGAATTTTTGAACGCATATTGCACTCCTTGGTATTCCTTGGAGTACACTTGTTCGAGCGCCGTTTGCATCTTAAGGCTCCGCCTTGCGTTGAGATTTCCTGCAAAGGAACTCTCCAAGCATCTGGGCGTCCGTCGTGCCTGAACCGCAACACACTGCGTGTAGGGATGTCGGCAGTCGCCAAAAACCGTCTAGCATGGCCTCGGATCAAGTGGGGATACCCGCTAAACTTAAGCATATCAATAAGCGGAGGA
>OTU_68
ATGCGATAAGTAATGTGAATTGCAGAATTCAGTGAATCATCGAATCTTTGAACGCACCTTGCACCCTTTGGTATTCCGAAGGGTATGCCTGTTTGAGTGTCATTAAATTCTCAACCTTACAACTTTTTGTGAGTGGTAAGGCTTGGATGTGAGGGTTATTGCTGGCTTCCTTCAGTGCGATGGTCAGCTCCCTTTAAATGTATTAGTGGAATTCTTGTGAATCGTTCACTGAGTGTGATAATTATCTACGCTCTAGATTTGCAAAGTCTGCTTATAACCGTCCTTCAGCTGGACAATTTCTTGACAATTTGACCTCAAATCAGGTAGGACTACCCGCTGAACTTAAGCATATCAATAAGCGGAGGA
>OTU_70
TTGCGATAAGTAATGTGAATTGCAGATTTTCAGTGAATCATCGAATCTTTGAACGCACCTTGCGCTCCTTGGTATTCCGAGGAGCATGCCTGTTTGAGTGTCATTGAATTCTCAACCATGTCTGGATTCACTTCTAGGCATGGCTTGGAGTTTGGGAGTTGCTGGCGTCAAGTCAGCTCTTCTGAAATATATTAGCGACGGACGAGCATGGTCCTGACGTGCACGGCCTTCCGACGTGATAATGATCGTCGTGGCTGGAGCGGGTTCGGGACGGGTTGCATCTTCATGGTCCATTTCGCTTCCAACTCCCCCCATAATCTGAACGCTTGACCTCAAATCAGGTAGGACTACCCGCTGAACTTAAGCATATCAATAAGCGGAGGACTGAGACGCCAAGGCACACAGGGGATAGG
>OTU_72
ATGCGATAAGTAATGTGAATTGCAGAATTCAGTGAATCATCGAATCTTTGAACGCACCTTGCGCTCCTTGGTATTCCGAGGAGCATGCCTGTTTGAGTGTCTTGAAGTCATCAACCCCTCCCGTTTCGTGCGGAGAGGTGAGTTGGAGCTGGGGGCTTGCGGCCGAAAGGTCGCTCCCCTCAAATGCTTCGGTTGGGCCTGTGGGTCAAACTCGGTTGGGCGTTGTAACAACCTCGCTCTTGTCTGAGACATTCCCCTCTGTTTGTGCCCTTCCACGACCTGCCTTCATGAGTGGCGGTCAAAAAACAACTTTGAAATCTGACCTCAAATCAGGTAGGACTACCCGCTGAACTTAAGCATATCAATAAGCGGAGGA
>OTU_74
AGCGCGAAATGTAGTGTGAATCGCAGAACATTGTGAATCATCGAATCTTTGAACGCACATTGCGCCTCTAGTAACTTGGAGGCATGCCTGTCTGAGCGTCATTTAAAACCATAGACCCATACGGGTTTGTATTGGGCATCGCCTCCTGGCGTAGCCTCAAAGACATTGGTCTTATACGCGGACGAGCTCCATTAGGACGGACCGTGTCGGGACTCTAAAACATCTGACTTGACCTCAGATCAGGTAGGACTACCGCCTGAACTTAAGCATATCAATAAGCGGAGGACTGAGACTCCAAGGCACACAGGGGATAGG
>OTU_76
TCGCGATATGTAATGTGATCTGCATTTAGTGAATCATCGAATCTTTGAACGCATCTTGCGCCCAAGGGCAATCCCTTGGGCACGTCTGTTTCAGTGTTATTTTCAACCCACTCCTAAGAATGGGTGATGTAACGTTGTGCTTGCCACTTTCTCTTTTGAGAGTGCGTCTTGTGCTAAATGGATTATCAAAAGGTCAGTTCCTCACAGATCAGACTTTGGTAGTATACCGAAAGTCGAGTTTGTTTGGAGTTTATGCTTTCCTTAAACAATTCAAAATTTAACCTGAAATCAGATGGGACTACCCGCTGAACTTAAGCATATCAATAAGCGGAGGA
>OTU_78
GTGCGATAAGTAATGTGAATTGCAGAATCCGTGAATCATCGAATTTTTGAACGCAAATTGCACTCTCTGGTATTCCAGGGAGTATGCCTGTTTGAGGGTTGGTTTAAATAACAATCGGTATGTTGCTTTTGTGACATCTCGGAGTTGGGTCATCTTAATTTTCTTAAGGGACCTAAAATTAAAGTACTTGCGCATTTCGACGTGTATAATTTTTTTTATCTCGTCACCGAATGCCATGTTTTATTAGGTGTGACTATGTTAAAGTGGTTTCATGCCTATAGAATTCTTGATTTCAACCTCAAATCAGGTAAGGACACCCGCTGAACTTAAGCATATCAATAAGCGGAGGA
>OTU_80
ATGCGATAAGTAATGCGAATTGCAGAATTCCAGTGAGTCATCGAATCTTTGAACGCACATTGCGCCCTTTGGTATTCCGAAGGGCATGCCTGTTCGAGCGTCATTATCACCCCTCAAGCCCCTGTGCTTGGTGTTGGACGGCTTCGGTCGAGTAACGTCGACCCCTCCTAAAGACAATGACGGCGGCCTGTGGAACCCCCGGTACACTGAGCTTTTAACCGAGCACGTATCGGATGAGGGTGCCCGGGACACGGTCCTTCCTCCCTTCAGTGGGAAAGTTTTCTAAGGTTGACCTCGGATCAGGTAGGAATACGCGCTGAACTTAAGCATATCAATAAGCGGAGGACTGAGACT
>OTU_82
ATGCGATAAGTAATGTGAATTGCAGAATTCAGTGAATCATCGAATCTTTGAACGCACATTGCGCCCGCCAGTATTCTGGCGGGCATGCCTGTTCGAGCGTCATTTCAACCCTCAAGCACTGCTTGGTGTTGGGGACCGGCGAGGTCGTCTCTCTCGACGCGCCGCCCCCGAAATGACTTGGCGGCCCCGTCGCGGCCCTTCCTCTTGCGTAGTAGCACACACCTCGCATCGGGAGCCCGACGGCGGCCACTGCCGTAAAACACCCAACTTTCTCAGAAGTTGACCTCGGATCAGGTAGGAATACCCGCTGAACTTAAGCATATCAATAAGCGGAGGA
>OTU_84
ATGCGATAAGTAATGCGAATTGCAGAATTCAGTGAGTCATCGAATCTTTGAACGCATATTGCGCCCTTTGGTATTCCGAAGGGCATGCCTGTTCGAGCGTCATTATCAACCATCAAGCCTGGCTTGTCGTTGGACTCGTGGTCGTCATGACCGGTCCGAAAGATAATGGACGGCGGTGATTAGCCCCCGATGCAACGAGCTTTTGATAGCACGCATTGAAGGGTTGGTCACCCCCGGCCTCACACTCCATTTTCTCAGGTTGACCTCGGATCAGGTAGGAATACCCGCTGAACTTAAGCATATCAATAAGCGGAGGA
>OTU_86
ATGCGATAAGTAATGTGAATTGCAGAATTCAGTGAATCATCGAATCTTTGAACGCACCTTGCGCTCCTTGGTATTCCGAGGAGCATGCCTGTTTGAGTGTCATTAAATTCTCAAACCACACTTTGTTGTGGCTTGGATAGTTGGGTGTTGCTGGCCAAGTTCAGCTCATCTTAAATGTATAAGTGGGATTTTTTCTAGAAACTTGTTAGGTGTTGTAAATAATCAATTCATCTATGTTTCTGAAAAATAAGCTTGCTTCTAATGCTGTATTGATGATTTTGACCTCAAATCAGGTAGGACTACCCGCTGAACTTAAGCATATCAATAAGCGGAGGA
>OTU_88
ATGCGATAAGTAATGTGAATTGCAGAATTCAGTGAATCATCGAATCTTTGAACGCACCTTGCGCTCCTTGGTATTCCGAGGAGCATGCCTGTTTGAGTGTCATTAATATATATATCAACCTCTCTCTTCTTGAGAGTGGCTTGGATGTGGGGGGCTTGCTGGCCTTTTAAAAGGTTCAGCTCCTCTGAAATGCATTAGCAGAGTGGCCTGTGCATTCATTGGTGTGATAAACTATCTACGCTATTGAGTGTGAGGTGGCTCAGCTTCCTAACAGTCTTTGGACAATTTAATCATTTTATGTGACCTCAAATCAGGTAGGACTACCCGCTGAACTTAAGCATATCAATAAGCGGAGGACTGAGACTCCAAGGCACACAGGGGATAGG
>OTU_90
ATGCGATAAGTAATGTGAATTGCAGAATCAGTGAATCATCGAATTTTTGAACGCATATTGCACTCCTTGGCATTCCTTGGAGTACACTTGTTCGAGCGCCGGTTGTGTCTTGAAGGCTCTGCCTTTGCGTTGAGATTTCCCGCGATGGGAACTCTCCAAACCCATGGGCGTCTGTCGTGCCTGAACCGCAACACTCTGCGTCTAAAGGACCGCGGCAAGCGCCAGTCAACCGTCTAGCATGGCCTCGAATCAAGTGGGGATACCCGCTAAACTTAAGCATATCAATAAGCGGAGGA
>OTU_92
AATGCGATAAGTAATGCGAATTGCAGAATTCAGTGAGTCATCGAATCTTTGAACGCACATTGCGCCCTCTGGTATTCCGGGGGGCATGCCTGTTCGAGCGTCATTACAACCCTCAAGCTCTGCTTGGTGTTGGGCGTCGTCATCTATGGCGCGCCTCAAAGTCAGTGGCGGTGCCGTCCGGCTCCAAGCGTAGTAGCACTCTTCTCGCTTCTGGGGCCTGGGCGGGCGCTAGCCAGCAACCCACACTACTCAAAAGGTTGACCTCGGATCAGGTAGGGATACCCGCTGAACTTAAGCATATCAATAAGCGGAGGACTGAGACTCCAAGGCACACAGGGGATAGG
>OTU_94
ATGCGATACGTAATGTGAATTGCAGAATTCAGTGAATCATCGAATCTTTGAACGCATCTTGCACTCTTTGGTATTCCGAAGAGTATGTCTGTTTGAGTGTCGTGAAATTCTCAACCCTCCTATTTTGTAATGAAATAGGTTGTGGGCTTGGATTATGGTTGTCTGTCGGCTCGTCACGAGCCGGCTCAGCTGAAATACACGAGCAACCCAGCTGGAACAGCGACGGCTTGACTCGGCGTAATAACCTATTTCGCTGAGGACGTCGCACTGTACGTTTCAAGTAGCGGTGCTTCTAATGCAAATCCATCTTAAGCTTTAGACCTCAAATCAGATAGGACTACCCGCTGAACTTAAGCATATCAATAAGCGGAGGA
>OTU_96
ATGCGATAAGTAATGTGAATTGCAGAATTCAGTGAATCATCGAATCTTTGAACGCACATTGCGCCCTGTGGTATTCCGCAGGGCATGCCTGTTCGAGCGTCATTTAACCACTCACGCCTAGCGTGGTATTGGGGCACGCGGTCTCCGCGGCCCTCAAAATTAGTGGCGGCGCCGGTGGGCTCTAAGCGTAGTACATACTCCCGCTATAGAGACCAGGCGGTTCTTGTCATCAACCCCCAACTTTCTAAGTTTGACCTCGGATCAGGTAGGGATACCCGCTGAACTTAAGCATATCAATAAGCGGAGGA
>OTU_98
TTGCGAAACGTAATGTGACTTGCAACCCTCGTGAATCATCGAATCTTTGAACGCATCTTGCACTATTCGGCTTCCCCGGATAGTATGCCTGGTTGAGTGTCTGTGTATCTCTCCTATTCTAACTTTTTGTTGGTTATAGGGACTTGGGGTCTTAATCTCGTCGGAATTCCTCTGCGGATGCCCGGTGAACCCTTTAAATACAGTAAGCTCCCATCATTTGGAAATACGCAAAATTGGGGATGGCGTCGTAGCAATCACTTTTAGTATTGTCGAAGCGCCTATACGTACCTCTAAACTGCGGTGTTAATCCTTATTAATGGGTGAAGCTTAAnGACTGGCAAAGTGCCATGCTCCCTTTATTGGAGTACACGAACAATAATGACCTCAACTCAGGTAGGACAACCCGCTGGACTTAAGCATATCAATAAGCGGAGGA
>OTU_100
GTGCGATATTTAATGCGATCTGCATGAATCTGTGAGTCATCGAATCTTTGAACGCAACTTGCGCCACTTGTGGCATGTCTGTTTGAGTACCAATTCTTCTGTGTGCATGGCAACATGCATGCGACTTGGCCTGGCTCGCTGGGCTTGAATGTGTATCATCAAGTGGATAGTGTGAAGCTAGAGACGCTACGTCATGTTCCATGGCCTGCTTCTTGTTCACATGACCCACTCCTAAACTCAGGTCTCAAATCAGGCAAGATTACCCGCTGAACTTAAGCATATCAATAAGCGGAGGA
>OTU_102
ATGCGATAAGTAATGTGAATTGCAGAATTCAGTGAATCATCGAATCTTTGAACGCACATTGCGCCCGCCGGTATCCCGGCGGGCATGCCTGTTCGAGCGTCATTACAACCCTCAGGCCCTGCCTGGCGTTGGGGCCCTGCGCTGCAGGCCTCTAAAGACAGCGGCGGGTGCGTCCCACAACCGAACGCAGTAGTTACTTCTCGTTCCGGGTGTAGGCGTACGCTTGCCGTAAAACCCCCAATTTTACAAGGTTGACCTCGGATCAGGTAGGAATACCCGCTGAACTTAAGCATATCAATAAGCGGAGGA
>OTU_104
AATGCGATAAGTAATGTGAATTGCAGAATTCAGTGAATCATCGAATCTTTGAACGCACCTTGCGCTCCTTGGTATTCCGAGGAGCATGCCTGTTTGAGTGTCATTAATATATCAATCTTGCTTGTCAAGTGTTGGATGTGGGGGGTTTCTTTTGTTGGCCTTTTAAGGTCAACTCCCCTGAAATACATTAGTGGAACATTTTGTTGATTGTTCATTGGTGTGATAACTTTATCTACGCTATTGGCATAAGGCAGTTAGTTCAGCTTCTAAACAGTCTATTGACTTTCATTAATGTGACCTCAAATCAGGTAGGACTACCCGCTGAACTTAAGCATATCAATAAGCGGAGGACTGAGACTCCAAGGCACACAGGGGATAGG
>OTU_106
AACGCGATATGTAATGTGAATTGCAGATCTACAGTGAATCATCGAATCTTTGAACGCACCTTGCGCTCCTTGGTATTCCGAGGAGCATGCCTGTTTGAGTGTCAGTAATTTCTCAACCCCTTTCAATTAACTTTGGATGGGAGCTTGGATAGTGGGGGTTTGCAGGAAACTTGGATCTTTTCTTTAACTAGAAAAAGTCTAGGATTCGGGCTCTCCTGAAATACATTGGCTTGCGGGTCTACTTTCGACTTTGTGCGATAAGGCTTTCGGTGTGATAATGATCACCGTGTGCTGAAGTGCATAACTGTAAAGTTCCGTGCCTCTAATATTGTCGATCCTAGTAGTAGGATCTTCCTTTTATGACATTTTGACCTCAAATCAGGTAGGACTACCCGCTGAACTTAAGCATATCAATAAGCGGAGGACTGAGACGCCAAGGCACACAGGGGA
>OTU_108
ATGCGATAAGTAATGTGAATTGCAGAATTCAGTGAATCATCGAATCTTTGAACGCACATGGCGCCCGCCAGTACTCTGGCGGGCATGCCTGTTCGAGCGTCATCTTCACCGCTCAGGCCCGGCCTGGTGTTGGGGCGCCCGCGACCTGTCGCGCGGGCTCCTGAAAGATAGTGGCGGGCTCGCTAGCGACCCTGGGCGTGGTAAAGCCGCTCGCCGATGGTGTCCTAGCGGGTCCCAGCCGGGAAACCCCCCGCCTCCCGCGTCCGTACGTGGCTGGTGGACTCCGGTTGACCTCGAATCAGGTAGGAATACCCGCTGAACTTAAGCATATCAATAAGCGGAGGACTGAGACTCCAAGGCACACAGGGGATAGG
>OTU_110
ATGCGATAAGTAATGTGAATTGCAGAATTCAGTGAATCATCGAATCTTTGAACGCACATTGCGCCCCTTGGTATTCCGAGGGGCATGCCTGTTCGAGCGTCATTACAACCCTCAAGCATTGCTTGGTATTGGGCTCCGCTGCTCCCCAGCGGGCCTTAAAATCAGTGGCGGCGCCGTCTGGCTCTAAGCGTAGTACATACTCTCGCTATGGACGCCTGGCGGATGCTTGCCAGCAAACCCCTAATTTATCAAGGTTGACCTCGGATCAGGTAGGGATACCCGCTGAACTTAAGCATATCAATAAGCGGAGGA
>OTU_112
ATGCGATAAGTAATGTGAATTGCAGAATTCAGTGAATCATCGAATCTTTGAACGCATATTGCACCCTCTGGTATTCCGGGGGGTACACCTGTTCGAGCGCCATTTCGACCCTCAAGTATAACTTGGTGTTGGGTTAAGTCCCTTTAAAAGGGACTCACCCCTAACTTGTAGGCGGTCATCACCTTTTTTCTCTCAGCGTAGCAGGCTTACGCACTCGCTCAGAGATAGGTGGTTTGACTCGCTAAATAAAACCCTTTTTTAAAGGTTTGGCCTCGGATCAGGTGAGGATACCCGCTGAACTTAAGCATATCAATAAGCGGAGGA
>OTU_114
ATGCGATAAGTAATGTGAATTGCAGAATTCAGTGAATCATCGAATCTTTGAACGCACATTGCGCCCGCCAGCATTCTGGCGGGCATGCCTGTCCGAGCGTCATTTCAACCCTCAGGGCCCCCCTTCGCGGGGGTGGACCTGGTGTTGGGGGCCGGCCGCCCTGCGCGCGCCGCCCCCGAAATGCAGTGGCGACCTCGCCGCAGCCTCCCCTGCGTAGTAGCACAACCTCGCACCGGAGCGCGGAGACGGTCACGCCGTAAAACGCCCAACTTTCAAGAGTTGACCTCGGATCAGGTAGGAATACCCGCTGAACTTAAGCATATCAATAAGCGGAGGA
>OTU_116
TTTGCGATACGCAGTGTGACATGCAACCTTTCAGAATCACTAGATTCCTGAACGCAAATGGCACTGTCAATGGTTGGCAGTACGTATGGTTCGGTGTTGCAGTACAATCCTAGATTTTATCTAGAAGATAGTGTCAACGGTGACATGGTACTGACTCAATTTGATGTCCTCTAACGGTTATCCGGAAGTTGACAATATCAAAATGTAGTTATACACTATTTCATATCCGAACTCATGCGAGGTTACCCGCCGAATTTAAGCATATCAATAAGCGGAGGA
>OTU_118
ATGCGATAAGTAATGTGAATTGCAGAATTCAGTGAATCATCGAATCTTTGAACGCACCTTGCGCTCCTTGGTATTCCGAGGAGCACGCCTGTTCGAGTGTCGTGAAACTATCAAGCTAGAATGCTTTCCTGGCTTGGTTATTGGGTTTTGCCGTTGCTCCCTTCACGGCTGACCTTAAAAGTATTAGCTGATTCATGTGGGTAATTGGTGGTTTATCTGGCGTGATAATTATCATGACCGTCGAGATACGCTATTGAATATCCTTTCGAGGATGGCCAATTTTCATGTGGATTGCTTCCAACCTGGAACCTATGTGTTCCGTTTTTCAACTTTGACCTCGAATCAGGTGGGACTACCCGCTGAACTTAAGCATATCAATAAGCGGAGGA
>OTU_120
CTGCGATACGTGATGTGAATTGCAGAATTGTGAATCATCGAAACTTTGAACGCACATTGCGCCTGTTGGTACTCCGTCAGGCATGTCTGTTTGAGCGTTGTCAAACTCTCAGTTTACTGGTTGTGGGGAGGCAGCGCGCCCCTCTGAAATGTCTCAGCATTGTGCAGCGGCGAAACGTGAAGCATTGCTGTGCAACATATTTTTACTCTCAACCTCAAATCAGACAAGAATACCCGCTGAACTTAAGCATATCAATAAGCGGAGGA
>OTU_122
ATGCGATAAGTAATGTGAATTGCAGAATTCAGTGAATCATCGAATCTTTGAACGCACATTGCGCCCTTTGGCATTCCGAAGGGCATGCCTGTTCGAGCGTCATTATCAACCATCAAGCTAGGCTTGCTGTTGGGCCTGCCCTTTAAGTGGGCACGCCCCAAAGTCAGTGGCGGGGTGGACGGACCCTAGATGCAACGAGCTGTTTCTTAACCAGCACGCATTGATGAGTTCCGCCGCCCTTTGGCCTCAACGGACAAAATTTCTCAAGGTTGACCTCGGATCAGGTAGGGATACCCGCTGAACTTAAGCATATCAATAAGCGGAGGA
>OTU_124
ATGCGATAAGTAATGTGAATTGCAGAATTCAGTGAATCATCGAATCTTTGAACGCACCTTGCACCTTTTGGTATTCCGAAAGGTATGCCTGTTTGAGTGTCTGAAATTAATCGTGTGCATTAGCGCCGGATTTGGGCAGTGCAATTAGGTTGCTCGCCTTAAATAGATTAGTCGGAATTTTCCCAAGTAATCAAGCGTAATAAGTTTCGCTGCGTGAAAGGGATTAAAGCTGGCTTCTAATCGCCGTCTGGCAATTTTTTTAGATTTTGACCTCAAATCAGGTAGGACTACCCGCTGAACTTAAGCATATCAATAAGCGGAGGACTGAGACGCCAAGGCACA
>OTU_126
ATGCGATAAGTAATGTGAATTGCAGAATTCAGTGAATCATCGAATCTTTGAACGCACATTGCGCCCATTAGTATTCTAACGGGCATGCCTGTTCGAGCGTCATTTCAACCCTCAAGCACTGCTTGGTGTTGGGGCACTATTTTTTGTATAGGCCCTGTAACATAGTGGCAGATCTGCTGTTATCCTGAGCGTAGTAATACACGTCGCTTTGGGCTTACAGTGGGCTTCTGCCGTTAAACCCCCACTTTTTTAAGGTTGACCTCGGATCAGGTAGGAATACCCGCTGAACTTAAGCATATCAATAAGCGGAGGA
>OTU_128
ATGCGATAAGTAATGTGAATTGCAGAATTCAGTGAATCATCGAATCTTTGAACGCACCTTGCGCTCCTTGGTATTCCGAGGAGCATGCCTGTTTGAGTGTCATCAATATATATATCAACCTTCTCATTGCTGAGTGGTTTGGATGTGGGGGGTTTGCTGGCCTCTTAAATGAGGTTCAGCTCTCCTGAAATGCATTAGCAGAACAACTCTGTTCATTGGTGTGATAACTATCTACACTATTGAATGTGAGGGGATAGTTCAGCTTTCTAATGGTCCTTGGACAGCTTTTCATTTATGTGACCTCAAATCAGGTAGGACTACCCGCTGAACTTAAGCATATCAATAAGCGGAGGACTGAGACTCCAAGGCACACA
>OTU_132
ATGCGATAGCTAGTGTGAATTGCAGATTTTAGTGAATCATCGAGTCTTTGAACGCACATTGCGCCCTTTGGTATTCCGAAGGGCATGCCTATTCGAGCGTCGTTTCGACCTTCAGAAATGGTGTTGAGGATTGCCAGCGGCAGCCTTGAAATGCATCGGCGGCGGCGATGGCCCGGAACGCAGCACAATGCAATCCAGCCGTAGCAGCCTGCCGCAACACGCCTTCTGGCGACTTTCGCAGCTCGACCTCGAATTAGGTAGGGATACCCGCTGAACTTAAGCATATCAATAAGCGGAGGA
>OTU_134
GTGCGAAAAGTGATGCGATTTGCATGCTCTGTGAGTCATCGAATCTTTGAACGCATATGGCACCCTCTGGTTGTACCAGGGGGCATGCCTGTTTGAGAATCATTCACCCTCTTGATCCATTGATCATCCAATGGCATCAGACATGGACATGTTCATCAGTGATTGTCTTGAATTGTGCGTGATTGTGTCGTGATAGGGAATGGCATTGCTGCTGTTGATCGACCAATCATTCTTTACATTATTTTGTTGATGATCTCAAATCAGGCAAGACTACCCGCTGAACTTAAGCATATCAATAAGCGGAGGA
>OTU_136
AGTGCGATAAGTAATGTGAATTGCAGAATCCGTGAATCATCGAATTTTTGAACGCAAATTGCACTCTCTGGTATTCCGGGGAGTATGCCTGTTTGAGGGTTGGTTTAAATAACAATCGGTGTGTTGCTTTCCTGTGACATTTTCCGGAGTTGGGTCATCTTAATCTTTTAAGGGACCTAAAATTGATGTTCTTGAGCATCTTGACGTGTATAATTTTTTTATCTCGTCGCCGGATGCAGAGGTATTATTAGGTGTGGCCATGCTAAGTGGTTTCATGCCTATAGGAATCTTGATTTCAACCTCAAATCAGGTAGGGATACCCGCTGAACTTAAGCATATCAATAAGCGGAGGACTGAGCTCCAAGGCACACAGGGGATAGG
>OTU_138
GTGCGAAATGTAATGCGATTTGCAACTTCTGTGAGTCATCGAGTCTTTGAACGCATATTGCACCAAGTGCGCAAGCATCTGGTATGCCTGTTTGAGAATCATTTACAAACCAAGTGTCCTTGTGACCAGTTGTGCCCACAGCAATGGGGCGCCAAGTTATGTGTTGATGTGTTAAGCATATCCATCTCTGCCCTTCCACACTATGATCTCAAATCAGGCAAGACTACCCGCTGAACTTAAGCATATCAATAAGCGGAGGACTGAGACGCCAAGGCACACAGGGGATAGG
>OTU_140
TTGCGATATGTAATGTGAATTGCAGAATTCAGTGAATCATCGAATCTTTGAACGCATCTTGCGCCCTTTGGCTATTCTGAAGGGCATGCCTGTTTGAGAGTCATTATTATTCTCAAACTTCAGAGTTTGAAGTTTGGATATGGAGGACTATTGCTGGTGAACTCATGTTTGCTGGCTCCTCTCAAATGCATTAGCGGAACTGTCAGTGTCTTGGGCTCTGGTTTGATACATATCTATGCCATTGCTGAGGAGCTTTCATGGTTCAGCTTCTAAAACTGTTTCTGAAAACTTGACCTCAAATCAGGTAGGACTACCCGCTGAACTTAAGCATATCAATAAGCGGAGGA
>OTU_142
ATGCGATAAGTAATGTGAATTGCAGAATTTAGTGAATCATCGAATCTTTGAACGCACATTGCACCTCTTGGTATTCCTTGAGGTATACTTGTTCGAGCGCCGTTTAAATCTAAGGCTTTTGACCTTGCTTTGATGTTTTTCACTAATATCAAAAGTGAATCATCTAAAAACATTGGCGTCTTTTTCTTTGACCCGAAACGCAGTAAAAATGCGAATTAGAGACAATAAAAAGATTGCCTTGTCTTTATAAAAAACAATGGCCTCGGATCAAGTAGGGATACCCGCTGAACTTAAGCATATCAATAAGCGGAGGA
>OTU_144
ATGCGATAAGTAATGTGAATTGCAGAATTCAGTGAATCATCGAATCTTTGAACGCACATTGCGCCCCTTGGTATTCCGGGGGGCATGCCTGTTCGAGCGTCATTACAACCCTCAAGCCTGGCTTGGTATTGGGTCTCGCCGTTTGGCGGGCCTTAAAATCAGTAACAGTGTCGTTGGAGGCCCTGAGCGTAGTATATATTCTCGCTATAGGAACTTCCACGGCCATTAACCCTCACTTTCTAAGTTTGACCTCGGATCAGGTAGGGATACCCGCTGAACTTAAGCATATCAATAAGCGGAGGA
>OTU_146
GTGCGATATGTAGTGCGATTTGCATGAATCTGTGAGTCATCTAATCTTTGAACGCAACTTGCGCCTCGCCGAGGCATGTCTGTTTGAGCGCCGCATACGCTATGCAGCAATGCGACATGGTCCAGTCGCCAGACTGGGTCTAAACGGAGCCAGAGAATGGGCGGCGAGACGGGCCCAAGTGCTAAGCAACTGCATTGCATTCTTGGGCGCGGCTCGGCGGCCACAATCTACCACATATTTGGCCTCAAATCAGGCAGGACTACCCGCTGAACTTAAGCATATCAATAAGCGGAGGA
>OTU_148
ATGCGATAAGTAATGTGAATTGCAGAATTCAGTGAATCATCGAATCTTTGAACGCACATTGCGCTCCCTGGTATTCCGGGGAGCATGCCTGTTCGAGCGTCATTACAACCCTCACGCCTAGCGTGGTGTTGGGCTTGCCCTGTAGGGCCTGCCTCAAAATCAGTGGCGGCACTGTCTGGTACCCTAAGCGTAGTAATACCTGTCGCTTCTGGGCTCTAGGCAGCGGCCTGCCAGCAGCCCCCCCCCCAACTTTCTAGGTTGACCTCGGATCAGGTAGGGATACCCGCTGAACTTAAGCATATCAATAAGCGGAGGA
>OTU_150
ATGCGATAAGTAATGTGAATTGCAGAATTCAGTGAATCATCGAATCTTTGAACGCACATTGCGCCCTTTGGTATTCCGAAGGGCATGCCTGTTCGAGCGTCATTATAACCACTCAAGCCTTCGCTTGGTATTGGGGTTCGCGGTCTCGCGGCCCCTAAAATCAGTGGCGGTGCCTGTCGGCTCTACGCGTAGTAATACTCCTCGCGATTGAGTCTGGCAGGTTGCTTGCCAGCAACCCCTTACCTTTACAGGTTGACCTCGGATCAGGTAGGGATACCCGCTGAACTTAAGCATATCAATAAGCGGAGGA
>OTU_152
AATGCGATAAGTAGTACGAATTGCAGATTTTCGTGAGTCATTGAATCTTTGAACGCACATTGCGCCCTGCGGCATTCCGCAGGGCATGCCTGTTTGAGCGTCATTTCACTCTCAAGCCGCTGGCTTGGTGATGAGTTTGCTCGGCTTACTTGAAAGACAAGGCTGCATTTGTATAGGGACAACCATTTCAGACGCAGACAGCAAGTTTGACCTCAAATCAGGTAGGACTACCCGCTGAACTTAAGCATATCAATAAGCGGAGGA
>OTU_154
ATGCGATAAGTAGTGTGAATTGCAGAATTCAGTGAATCATCGAATCTTTGAACGCACATTGCGCCCTTTGGTATTCCTTAGGGCATGCCTGTTCGAGCGTCATTTACACCCTCAAGCACAGCTTGGTGTTGGGCGTCTGTCCTCCGGGACTCGCCTCAAAAGGATTGGCAGCCACTTCAGCGGCTTAGAGCGCAGCAGAATTGCGACCTCTGGCAGTCGAAGGCGGCATCCATAAGCTTACTTTTTAGTTTGACCTCGGATCAGGTAGGGATACCCGCTGAACTTAAGCATATCAATAAGCGGAGGA
>OTU_156
ATGCGATAAGTAATGTGAATTGCAGAATTCAGTGAATCATCGAATCTTTGAACGCACCTTGCGCCCTTTGGTATTCCGAAGGGCATGCTTGTTTGAGTGTCATTATATTCTCAAACCTTGATAGCTTTGCGGCTACTCGAGGCTTTGGATGTGAGGGCTTGCTGGCTTCCTTAAGTGGCGGTCTGCTCCCTTTAAATGCATTAGTGGGATCCTTTGTGGATCGGTCACTTGGTGTGATAATCTATCTACGCCGCCTGGCTGAGAAGCATATAATTGGGAACCTGCTCATAACCGTCTGCTTGCAGACAACCTTCTTAATGTTTGACCTCAAATCAAGTAGGACTACCCGCTGAACTTAAGCATATCAATAAGCGGAGGA
>OTU_158
ATGCGATAAGTAATGTGAATTGCAGAATTCAGTGAATCATCGAATCTTTGAACGCACATTGCGCCCCTTGGTATTCCGAGGGGCATGCCTGTTCGAGCGTCATTACAACCCTCAAGCATTGCTTGGTATTGGGCTCCGCTGCTCACCCAGCCGGCCTTAAAATCAGTGGCGGTGCCGTTGGGCCCTGAGCGTAGTAAATATCCTCGCTATAGGGACCCGGTGGACACTAGCCATCAACCCCCATTTTCTAAGTTTGACCTCGGATCAGGTAGGGATACCCGCTGAACTTAAGCATATCAATAAGCGGAGGACTGAGACTCCAAGGCACACAGGGGATAGG
>OTU_160
ATGCGATAAGTAATGTGAATTGCAGAATTCAGTGAATCATCGAATCTTTGAACGCACATTGCGCCCGCCGGCATCCCGGCGGGCATGCCTGTTCGAGCGTCATTTCAACCCTCAGGCTCCGCCTGGCGTTGGGGACCTGCGCACCGCAGCCCCCGAAAGACAGCGGCGGGTGCGCCCTGGAATCGAACGCAGTAGTTTCTTCTCGTTCTGGTTCGGGGCGTCCTCTTGCCGTAAAACCCCCCCATCACAAGGTTGACCTCGGATCAGGTAGGAATACCCGCTGAACTTAAGCATATCAATAAGCGGAGGA
>OTU_162
ATGTGATAAGTAATGTGAATTGCAGAATTCAGTGAATCATCGAATCTTTGAACGCACCTTGCGCTCCCTAGTATTCTGGGGAGCATGTCTGTTTGAGTGTCATGAACTCTTCAACCCACTAGTTTCTTGTAGACTAGCTGGTGTTTGGATTTTGAATGTTGCTGGTCTTCGGACGTAGCTCGTTCGTAATACATTAGCATCTCTAATTCGAATTCGGATTGACTCAGTGTAATAGACTATTCGCTGAGGACACTTTTATTAGTGGCCGAACAAGATAATTGTAGAAGCTTCAAACCTCTATAGTCAATTTTAGATTAGACCTCAGATCAGGCAGGATTACCCGCTGAACTTAAGCATATCAATAAGCGGAGGA
>OTU_164
ATGCGATACGTAATGTGAATTGCAGAATTCAGTGAATCATCGAATCTTTGAACGCACCTTGCGCCCCTTGGTATTCCGAGGGGCACACCCGTTTGAGTGTCGTGAAAATCTCAACCTCCTTGGTTTCTTCTGGAGACCAAAGGAGGCTTGGACTTTGGAGGCATTTGCTGGCATCTTCTCTCTTTTGAAGGCCAGCTCCTCTTAAACGAATTAGCGGGGTCCTCTTTGCCGATCCTTGACATGTGATAAGATGTTTCCATGCCTTGGTTTCTGGCTCTGTTGCTTTTGGGACCCGCTTCTAACCGTCTTGACCTTGCATCGAGACAATGTTCGAGCTCGTCTCCCTTCTCGGGAGACACTCTCGACCCCACGAACCCTTGACCTCAAATCGGGTGAGACTACCCGCTGAACTTAAGCATATCAATAAGCGGAGGACTGAGACTCCAAGGCACA
>OTU_166
ATGCGATACGTAATGTGAATTGCAGAATTCAGTGAATCATCGAATCTTTGAACGCATCTTGCACCCCTTGGCATTCCGAGGGGTACACCCGTTTGAGTGTCGTGAATATCCTCAACCTTCTTGGTTTCTTGATCAAGAAGGCTTGGAATTTGGAGGCTTTTGCTGGCTTCCTTCAAAGCCAGCTCCTCTTAAATGAATTAGTAGGGTCCACTTTGCTGATCCTTGACGTGATAAGATACTTTCTACGTCTTGGGTTTTGCACTGTTTATTCTAGATCCTGCTTCTAATCGTCTTGTAGAAGACAAATGGTCGACTTGACCCACAAACCTTGACCTCAAATCGGGTGAGACTACCCGCTGAACTTAAGCATATCAATAAGCGGAGGA
>OTU_168
GTGCGACATGTGATGCGATCTGCATGAATCTGTGAGTCATTGAATTTTTGAACGCAACTTGCGCCCCTGAGGCATGTCTGTTTGAGTGCATGTTGATTATTTGTTGTTTGTGCAACAGAGGTGGTCTGTGTGTGCAGTTGTTGGGGTGTGTTGAGCATCACAATTGATTGACACCAGACTGAAAGAAAGATGTGCCAGATTGTGCTGGTCGAGTGTTAAGCATATGCTCTATCCACGCCAATCAAGCTCTAGCTTCAATGATCCGACTTTTCATGGCTCAAATCAGACAGGACGACCCGCTGAACTTAAGCATATCAATAAGCGGAGGA
>OTU_170
ATGCGATAAGTAATGTGAATTGCAGAATCAGTGAATCATCGAATTTTTGAACGCATATTGCACTCCTTGGCATTCCTTGGAGTACACTTGTTCGAGCGCCGGTTGCGTCGTAAGGCCCAGCCTTGTGTTGAGATTTCCTTCGGCAGGAACTCTCCAAACCCGTCGGCGACGTCAGTGCCCGCATCGCAACACACTGCGACTACGGCATCGGGCGTCGCCAAAAACCGTCATGCATGGCCTCGAATCAAGTGGGGATACCCGCTAAACTTAAGCATATCAATAAGCGGAGGA
>OTU_172
ATGCGATAAGTAATGCGAATTGCAGAATTCAGTGAGTCATCGAATCTTTGAACGCACATTGCGCCCTTTGGCATTCCGAAGGGCATGCCTGTTCGAGCGTCATGATCAACCCTCCAAGGCTGGCTTGGTGTTGGGCCGTATGGCGATGACCCAGTGACCCTGGGTCGTCGCCGGTCCCAAAGGCAACGACGGCTCTGGACGACCCTCAGTACACGGAGCTTGACCCCGAGCACGTACTGGTGTGGGCGTCCGGACCCGTCCCCCTGTCGACTCTCGACGAGGTTGACCTCGAATCAGGTAGGAATACCCGCTGAACTTAAGCATATCAATAAGCGGAGGA
>OTU_174
AATGCGATACGTAATGTGAATTGCAGAATTCAGTGAATCATCGAATCTTTGAACGCATATTGCACTCTTTGGTACTCCGGAGAGTATGCCTGCTTCAGCATTAGAAAAACAATCGAGTCCATCTTTGTCTTTTTTGGGGCAAGATAGAATCGGATCTGGGCATTTTGTGCGGCAATTTTTTGACGTACTGGCCTGAAATGCAATCGTGGCGGTGATCTCCTAGATTTACCCCTTAGGCTCCGAGAAGGCGTCATAGTTGGCTAAGGTCATCTTTCGCTGAACTCATTGTCTCAAGGGCTGGGAAACTGTCCGCGCCAGGGGTAGTTCCAATTTTTTAATTGGGAAACGAACTGGAAAACAACTTTTTTCAATTTTAATCTGAAGTCAGGTAGGAATACCCGCTGAACTTAAGCATATCAATAAGCGGAGGA
>OTU_176
TAAATGCGATAAGTAATGCGAATTGCAGAATTCCAGTGAGTCATCGAATCTTTGAACGCACATTGCGCCCTTTGGTATTCCGAAGGGCATGCCTGTTCGAGCGTCATTATCACCCCTCAAGCCCCGTGCTTGGTGTTGGACGGGTTGGTCGGGGCTTCCCCTCGACCCCTCCTAAAGACAATGACGGCGGCCTGTGGTTCCCCCGGTACACTGAGCTTCTTAACCGAGCACGTACCGGACGAGGGCGCCCGGGCCACGGTCCCCTCCTTTCACTAGGAATCTTTTATCTCAAGGTTGACCTCGGATCAGGTAGGAATACGCGCTGAACTTAAGCATATCAATAAGCGGAGGACTGAGACTCCAAGGCACACAGGGGATAGG
>OTU_178
GCGCGAAATGTAGTGTGAATTGCAGAACTTTGTGAATCATCGAATCTTTGAACGCACATTGCGCCCCTTGTTACAGGGGGGCATGCCTGTCTGAGTGTCTTTGATACCCATAGACTTTGGTCTGTTTTGGGCGTCGCGGCCGGCGTCGCCTCAAAGACATTGCCGTTGAGCGGATGAGATCCTCTGGGACGACGCCGCTTTGCAGTGAAACATTCTAAGGCAGACCTCAGATCAGGTAGGACTACCGCCTGAACTTAAGCATATCAATAAGCGGAGGA
>OTU_180
AAGCGCGAAATGTAGTGTGAATCGCAGAACATTGTGAATCATCGAATCTTTGAACGCACATTGCGCCTCCCTTTGCGGGGAGGCATGCCTGTCTGAGCGTCATTTAACTCATACCTTCTTGGTGTGTTGGGCCTCGCCCCAGCGGCGTAGCCTCAAAGTCATTGGTCTAAAGGCGGACAAGATCCATTGGGACTAACCGTTTGGGACCATAAACCTCTGACTTGGCCTCAGATCAGGTAGGGCTACCGCCTGAACTTAAGCATATCAATAAGCGGAGGACTGAGACTCCAAGGCACACAGGGGATAGG
>OTU_182
GTGCGAAAAGTAGTGCGATTTGCATGCTCTGTGAGTCATCGAGTCTTTGAACGCATATGGCACCTCCAGTGGACCTGGAGGTATGTCTGTTTGAGAATCATCTATTTTTTGCTTTTATCGAGCAAATATGGGCTCACATCACTGTCTGCCCGAAAGAGCCGCGCTGTCGTGGGGTTACATCGTTGCGACAATGCTACCTAGCAGTGATCTCAAATCAGACAGGACTACCCGCCGAACTTAAGCATATCAATAAGCGGAGGA
>OTU_184
ATGCGATACGTGATGTGAATTGCAGATTTTGTGAATCATCGAAACTTTGAACGCACATTGCGCCTGTTGGTATGCCTTCAGGCACGTCTGTTTGAGCGTTGTTTAAAATCTCGGGCAATCCGGTGATGGCGGAAGCGTGCTCCGTCGAAATAACTCAGCAAAGAGCTAACGCGGCGAAACGCAAAGGCTTTGCGCTGTCAAAAATGTCTTCGGACAACTTCTCATCTCAACCTCAAATCAGACGGGGATACCCGCTGGACTTAAGCATATCAATAAGCGGAGGACTGAGACTCCAAGGCACA
>OTU_186
ATGCGATAAGTAATGTGAATTGCAGAATTCAGTGAATCATCGAATCTTTGAACGCACATTGCGCCCACCAGCATTCTGATGGGCATGCCTGTTCGAGCGTCATTTCAACCCTCAGGCTCCGCCTGGTGTTGGGGCCCTGTGTTTCTACAGGCCCCGAAAGACAGTGGCGGGCTCCGTAGGACCCCGAGCGTAGTACATCTCTCGCTCCGGGCGTTCGCGGCTCCCAGCCGTCAACCCTATTTTATACTATAAAGTTGACCTCGGATCAGGTAGGAATACCCGCTGAACTTAAGCATATCAATAAGCGGAGGA
>OTU_188
ATGCGATACGTAATGTGAATTGCAGAATTCAGTGAATCATCGAATCTTTGAACGCACCTTGCGCCCCTTGGCATTCCGAGGGGCACACCCGTTTGAGTGTCGTGAAATTCTCAAAACCCTTTTCTTTGATCGGAAGAGGGCTTTTGGACTTGGAGGTTCCATGCTCGCTTTTGCCTTTGAAGGTGAGCTCCTCTCAAATGAATTAGTGGGGTCCGCTTTGTCGATCCTCGACGTGATAAGATGTTTCTACGTTTTGGATTTGGCACCGCCTTTCGGAAGCCCGCTCCTAATCGTCCGCATGGACAAACGATGGTGCTCCGGTCCGTCGCCAAATCTACGTTGGCGGGGGGGCTTGACCCACGACCAAAACCTTGACCTCAAATCGGGTGAGACTACCCGCTGAACTTAAGCATATCAATAAGCGGAGGACTGAGACT
>OTU_190
AATGCGATAAGTAATGCGAATTGCAGAATTCCGTGAGTCATCGAATCTTTGAACGCACATTGCGCCCCCCGGCCATCCGGGGGGCATGCCTGTCCGAGCGTCATTGCCATCCCCTCAAGCTCCGCTTGGCTGGTTGGGCCGACGTCCCCCCGTGGCTTTGGGCCGGGGGGGGGACGGGCCCGAAAGGCAGTGGCGGCTCCCGGAGGGTTGGTCCCTTGGGGCGGTGATACATGGGTTGTCATCTTCCACCGCTCTGTTGGCCACGCTCCGGGGGTCCGTCGAACGATCGGTCTTCCCCTTTAGGTTGACCTCGGATCAGGTAGGGATACCCGCTGAACTTAAGCATATCAATAAGCGGAGGA
>OTU_192
ATGCGATAAGTAATGTGAATTGCAGAATTCAGTGAATCATCGAATCTTTGAACGCACATTGCGCCCGnTGGTATTCCGnCGGGCATGCCTGTTCGAGCGTCATTTCAACCCTCGACTTCCCTTTGGGGAAATCGGTGTTGGGGATCGGCAGCACTAGCCGGCCCCGAAATGGAGTGGCGGCCCGTCCGCGGCGACCTCTGCGTAGTAACTCAACCTCGCACCGGAACCCCGACGTGGCCACGCCGTAAAACACCCAACTTTCTGAACGTTGACCTCGGATCAGGTAGGAATACCCGCTGAACTTAAGCATATCAATAAGCGGAGGA
>OTU_194
GTGCGATATGTAGTGCGATTTGCATGAATCTGTGAGTCATCTAATCTTTGAACGCAACTTGCGCCTTTTACGAGGCATGTCTGTTTGAGTGCCGTAAACCTCTGCAGCAATGCGATTTGACTCTTGTCTTTGTTGACTGAGTTTAAAGAGAGCTAGAGGATGGTCAGTTTAGACTAGCCCGAGTGCTAAGCATTCTTGGGTCTAGGATTAGATTGCTTATTTTATATTTTATTTTGGCCTCAAATCAGGCAAGACTACCCGCTGAACTTAAGCATATCAATAAGCGGAGGA
>OTU_196
ATGCGATAAGTAATGTGAATTGCAGAATTCAGTGAATCATCGAATCTTTGAACGCACATTGCGCCCGCTGGTATTCCGGCGGGCATGCCTGTCCGAGCGTCATTATGACCAATCAAGCTCTGCTTGGCCTTGGGGCCTGCTATACCGGCGGTCCTTAAAACCAGTGGCGGTGCCGTCTGGCnCTAAGCGTAGTAATATCTCTCGCTATAGGGTCCTGGCGGTTGCTTGCCAAAACCCCCCATTTTCTCAGGTTGACCTCGGATCAGGTAGGGATACCCGCTGAACTTAAGCATATCAATAAGCGGAGGA
>OTU_198
CTGCGATAAGTAATGCGAATTGCAGAATTCTACGAGTCATCGAATCTTTGAACGCACATTGCACCTGCCAGTATTCTGGCAGGTATGCCTGTTCGAGCGTCATTTCAACCCCCCAAGCCCTGGCTGCTTGGTGTTGGGGCTTAATCTGCAGCGCCTTTACGGCGGCTGCAGGCCCCTAATTACAGTGGCGGACCCGCCGAGGCCCCGAGCGCAGTAGTGTATCTCCTCGCTCCAGGGCGCCGCGGCGGGCTCTCCTGCCGTAAAACCCCCACTATTTTTCAAGGTTGACCTCGGATCAGGTAGGACTACCCGCTGAACTTAAGCATATCAATAAGCGGAGGA
>OTU_200
ATGCGATACGTATCATGAATTGCAGAACTCTGAATGATAAATGTTTGAACGCACATTGCGCCAGCTTCTGGCTGGCATGTCTGTCTGAGAATCTTTTAGTTTCTCTCATTGAACAGGTATGTTTGTTGAGGCACTTGACAGCACTGCCAGACTTGTTCTGGTAGACTGTTGAAATTATTCACCATCACTGTGCTTGCAGCACTGGTGCTTTTGTACCCAAGATGTCGCAGGCACAAGAAGACTTGGTCTCAGACCAGAAGGAGGACCCGCTGAACTTAAGCATATCAATAAGCGGAGGA
>OTU_202
ATGCGATAAGTAATGTGAATTGCAGAATCAGTGAATCATCGAATTTTTGAACGCATATTGCGCTCCTTGGCATTCCTTGGAGCACACTTGTTCGAGCGCCGGTTGCGTTGTAAGGCCCAGCCTTGCGTTGATAATTCCTTTGCCAGGAATTATCCAAACCCATCGGCGACGTCAGCGCCCGCATCGCAACACACTGCGACCACAGCGCGGGGCGTCGCCAAAAACCGTCATGCATGGCCTCGGATCAAGTGGGGATACCCGCTAAACTTAAGCATATCAATAAGCGGAGGA
>OTU_204
ATGCGATAAGTAATGTGAATTGCAGAATTCAGTGAATCATCGAATCTTTGAACGCATATTGCGCCCCTTGGTATTCCGGGGGGCACACCTGTTCGAGCGCCATTTCAACCCTCAAGCATTGCTTGGTGTTGGGCTAGGTCCTTAAGGGACCCGCCCGTAACTCGTAGGCGGCCATCGGTGGCGCCCCCAGCGTAGCAGGCTAACGCACTCGCTCGGGGACGGCCTGCATGGCCCGCCCAAACTATTCAAAGGTTTGGCCTCGGATCAGGTGGGGATACCCGCTGAACTTAAGCATATCAATAAGCGGAGGA
>OTU_206
ATGCGATAAGTAATGTGAATTGCAGAATTCAGTGAATCATCGAATCTTTGAACGCATCTTGCGCTCCTTGGTATTCCGAGGAGCATGCCTGTTTGAGTGTCATTAAATATCTCAAAAAGCTTGTGCTTTTTTTGGCACAGGAGTTTTGGACATTGGGAGTTGCTGGCTGCTGGATAACAGTGGTGGGCTCTTCTGAAAAGCATTAGTTGAGGAGCTTTGCACTCTATTGGTGTGATAGACTATCTATGCCAGGAGACGCTTCATGATCCTCTGCCATCTTAACCGTCTTTATAAGACAATATGATAAACTTGACCTCAAATCAGGTAGGACTACCCGCTGAACTTAAGCATATCAATAAGCGGAGGA
>OTU_208
GCGCGAAATGTAGTGTGAATCGCAGAACATTGTGAATCATCGAATCTTTGAACGCACATTGCGCCTCCCTTTGCGGGGAGGCATGCCTGTCTGAGCGTCATTTAAACCATAGCTCCCATCTGGGACTGTACTGGGCATCGCCGACGGCGTAGCCTCAAAGTCATTGGTCTAAAGGCGGACAAGATCCATTGGGACTAACCGTTTGGGACCATAAACCTCTGACTTGGCCTCAGATCAGGTAGGGCTACCGCCTGAACTTAAGCATATCAATAAGCGGAGGA
>OTU_210
ATGCGATAAGTAATGTGAATTGCAGAATTCAGTGAATCATCGAATCTTTGAACGCACCTTGCGCCCGGTGGTATTCCGCCGGGCATGCCCGTTCGAGTGTCACGTTAACCCTCATTCATGGGACTTTATTGTCGCATGAATGGACTTGGATGCTGCCGTAGATGGCTCGTCCCAAATGAATTAGCTTTGCGTCTATTAGCGCGCTCGGCGTGGTGTGATAATTATCTTCGCCCGCCTCAGGCCGCTTCCAATGGCGTCGCTTCCAACCGTCCCTCGTGGACAATTTAACGCAAAGCTTTGGCCTCGAATCGGGTAGGATTACCCGCTGAACTTAAGCATATCAATAAGCGGAGGA
>OTU_212
ATGCGATAAGTAATGTGAATTGCAGAATTCAGTGAATCATCGAATCTTTGAACGCACATTGCGCCCGCCAGTATTCTGGCGGGCATGCCTGTCTGAGCGTCATTTCAACCCTCATGCCCTAGCGGTGTGGTGTTGGGGATCGGCCCGCCCGGGCCGTCCCCTAAATCTATTGGCGGACTCGCTGTAGCCTCACTCTGCGTAGTAGTGATATTTCGCATTGGAGAGCGGCGAGCCCCTGCCGTAAAACCCCAACTTCTCAGGTTGACCTCAGATCAGGTAGGAATACCCGCTGAACTTAAGCATATCAATAAGCGGAGGA
>OTU_214
ATGCGATAAGTAATGTGAATTGCAGAATTTAGTGAATCATCGAATCTTTGAACGCACATTGCACCTCTTGGTATTCCTTGAGGTATGTCTGTTCGAGCGCCGTTTTAAATTAAGACTTTGTCTTGTATTGATGATACCAATTTTGTTGGTTTGTCGAAAAACATCGGCGTTAGCTATTGCCTGAGTACACAGCAAAATGTGAATAAAGGTTTTTAGTTGACTGCCAAATTACTATCTAAAACATGGCCTCGGATCAGATAGGGATACCCGCTGAACTTAAGCATATCAATAAGCGGAGGA
>OTU_216
ATGCGATAAGTAATGCGAATTGCAGAATTCCGTGAGTCATCGAATCTTTGAACGCACATTGCGCTCCCCGGTCCCCGGGACGGCATGCCTCGTCCGACGCGTCATTGTCCATCCCCTCCAAGACTCCGCTTGGTCGTGGTTGGGTCCGGGCCGTCCACCCGGTCGGTGGACGGGCCGTGAAAGGCAGTGGCGGCTCCCGGGGACGTCTGGTCCCTCGGGGCGGTGATGCATGGGTCGTCTTCATCCACCGTCCCACGGGCCACTGCCCCGGGACGTCGGTCGAACGATCGGTCTTCCCCTGTAGGTTGACCTCGGATCAGGTAGGGATACCCGCTGAACTTAAGCATATCAATAAGCGGAGGA
>OTU_218
ATGCGATAAGTAATGTGAATTGCAGAATTCAGTGAATCATCGAATCTTTGAACGCATCTTGCGCTTCTTGGTATTCCAAGGAGCATGCCTGTTTGAGTGTCATTAAATTCTCAACCATATCAAATTCTTTTTGACTTGGCTTGGTTATTGGAAGCCTGCAGGTCTTATTTTTATATGGGTCTGCTCTTCTGAAATGCATTAGTGGTGTCTGAGCAGAAGCTACTACAGATGTGATAATAATTTTTACATCTTGGTCAATGCTGCATGAGCAGATTATACTGCTTCTAAAAGTGAATGTATTATGATAAATTTGACCTCAAATCAGGTAGGACTACCCGCTGAACTTAAGCATATCAATAAGCGGAGGA
>OTU_220
ATGCGATACGTAATGTGAATTGCAGAATTCAGTGAATCATCGAATCTTTGAACGCATATTGCACTCTCTGGTATTCCGGAGAGTATGCTTGTTTGAGTATCTGTAAACATCTCAAATCTCTCAGCGCTTGCGCTATAGAGAATTGGATTTGAGCGATCCCGACTCCTTCGTCAGAAAGAGGAGGGTCGCTTGAAATGCAGGTGCAGCTGGACATTCTTCTGAGCTAAAAGCATATCTATTTAGTCCCGTCAAACGGATTATTACTTTTGCTTCAGCTAATACAAAGGTCGAATGAACTACCAACGCTGATTGCAGGAAAACTCGTTCTTAATCGAACTTGTAAACTCGATCTCAAATCAAGTAAGACTACCCGCTGAACTTAAGCATATCAATAAGCGGAGGA
>OTU_222
ATGCGATAAGTAATGTGAATTGCAGAATTCAGTGAATCATCGAATCTTTGAACGCACATTGCGCCCCTTGGTATTCCGAGGGGCATGCCTGTTCGAGCGTCATTACAACCCTCAAGCTCTGCTTGGTATTGGGCTCCGCGGCTTACCCCGCGGGCCTTAAAATCAGTGGCGGCGTCTTCAGGCTCTGAACGTAGTAAATATTCCTCGTTACGGAGTCCTGGCGGCGGTAGTCATCAACCCCCCCAACTTTCTAAGTTTGACCTCGGATCAGGTAGGGATACCCGCTGAACTTAAGCATATCAATAAGCGGAGGA
>OTU_224
ACTACGTTAATCAGTGTAAACTGCACAATAGCAGAACACTTGAACTTCGAACGCACATTGCGGCTAAAGGGTAACTCCTTTAGCCTTATCTGCGTGAGGGCTGTATAGCGATACTCAACTCATGTTTAGGGAGTGATCACTTTACCGTGAGACTCCGAAGAGAGAACCTCGCTAGTGGTCTCTGACTGCTGACGTCTCAGGCAGGCAAGATCGCGGGTTAGCGAGACACTTACACGAGAGTGTGTTCACAACAGCCTCACGTCAGGTAAGATCACCCGCTGAACTTAAGCATATCAATAAGCGGAGGACTGAGACTCCAAGGCACACAGGGGATAGG
>OTU_226
ATGCGATAAGTAATGCGAATTGCAGAATTCCGTGAGTCATCGAATCTTTGAACGCACATTGCGCTCCCCGGTCCCCCGGGGAGCATGCCTGTCCGAGCGTCATTGCCATCCCCTCAAGCTCCGCTTGGCTGGTTGGGCCGGCGTCCACCGGTGGTGGACGGGCCTGAAAGGCAGTGGCGGCTCCCGGGGACTCTGGTCCCTGGGGCGGTGATGCATGGGTCTCTTCATCCACCGTCCCACGGGCCATGCCCCGGGAGTCGGTCGAACGATCGGTCTTCCCCTGTAGGTTGACCTCGGATCAGGTAGGGATACCCGCTGAACTTAAGCATATCAATAAGCGGAGGACTGAGACTCCAAGGCACACAGGGGATAGG
>OTU_228
AATGCGATAAGTAATGTGAATTGCAGAATTCCAGTGAATCATCGAATCTTTGAACGCACATTGCGCCCATTAGCATTCTAACGGGCATGCCTGTTCGAGCGTCATTTCAACCCTCAGGCCCTAGCCGGCCTGGCGTTGGGGCATCTGCGGGTGACCGCAGGCCCTGAAAGATAGTGGCGGTGTCCGCTAGCACTCCGGGCGCAGTAGGTGTCTTTCTCGCCGAGGACTGTCTTGCGGGCTGCCGGCCGTAAAACACCCCCTAAATGATGGAAGGTTGACCTCGGATCAGGTAGGAATACCCGCTGAACTTAAGCATATCAATAAGCGGAGGACTGAGACTCCAAGGCACACAGGGGAT
>OTU_230
GTGCGATAACTGATGTGAATTGCATTACTTTGTGAGTCATCTAGTCTTTGAACGCAGCTTGTGGCCGCAAGGCCATGTCCGGCTGAGTGTGGGTACAGTCCCTCTTCACTCCTAGTGAGTGGGGAGGGGCGTGCATGGCGAGTACGCGACCATCGTGTGTGGGGGTCTCGCTTGAACGCAGGGCGCTGTGGCAACTGGTGGTGTAGCGAAAGCTGTGTTGTTGTTGTTGCTGCTGGCGAGCGCGGGTGTGTGTTGGTGGAGTGAGCGAGTGTGTGTGTGTGAGTGCTGGAGGATGAGGGTAGTCGCCAACTGGTGGTCGCTTTCATTTCCTGTCCACCCATCCACTCACTGTCCACCCAACTACCACCCTCAAACCTTCTCACCTCAGGCGGGCAAGAGCACCCGCTGAACTTAAGCATATCAATAAGCGGAGGA
>OTU_232
AATGCGATAAGTAATGTGAATTGCAGAATTCAGTGAATCATCGAATCTTTGAACGCACATTGCACCTCCTGGCATTCCAGGGGGTATGCCTGTTCGAGCGTCATTGCAACCCTCAAGCACTGCTTGGTATTGGATGCCACTATTATGGTGTGTCTTAAAAATATTAGCAGTGGCATTCAGCTTCTAGTGTAGTAAGTTTTCTCGCTATGGAGTCTGGGTGCTGACCTGTTAGAACCCCTAATTTATCAAAGGTTGACCTCGGATCAGGTAGGGATACCCGCTGAACTTAAGCATATCAATAAGCGGAGGACTGAGACGCCAAGGCACACAGGGGATA
>OTU_234
AATGCGATAAGTAATGTGAATTGCAGAATTCAGTGAACCATCGAATCTTTGAACGCACATTGCACCCTCTGGTATTCCAGAGGGTATGCCTGTTCGAGCGTCATTGCAACCCTCAAGCTCTGCTTGGTGTTGGGCCTGGCCTCTAGGCCAGCCTTAAAGCGAGTGGCGGCGCTGGTCGACCCCAAGCACAGTAATATTTCTTGCTTTCGGGCTCGATCGGCTGCCTGCCAGCAAGCCCTCATTATCAAAGGTTGACCTCGGATCAGGTAGGGATACCCGCTGAACTTAAGCATATCAATAAGCGGAGGA
>OTU_236
GCGCGAAATGTAGTGTGAATCGCAGAGCATTGTGAATCATCGAATCTTTGAACGCACATTGCGCCTCTTGTAACAGAGAGGCATGCCTGCCTGAGCGTCATTAAACCTCCATGCCCCCCTGAGCCCTGGTTCGGGAGTGGCGTATTGGGCCCCAGTTTTCGCGGGGATCGGGTGACTGCCCGTCCCCGCGTGGCCTTGAATGAATTGACATCTGTCTTGTGGGCGCGAGATCCGTTAGGACTGAGCCCTGTGGGATGGAGACGCCGCTTGTGTGCGCTTCTGCGCTGAAAACTTTGACCTCAGGTCAGGTAGGGCCACCGCCTGAACTTAAGCATATCAATAAGCGGAGGA
>OTU_238
ATGCGATAAGTAGTGTGAATTGCAGAATTCAGTGAATCATCGAATCTTTGAACGCACATTGCGCCCTTTGGTATTCCTTAGGGCATGCCTGTTCGAGCGTCATCTAACCCTTCAAGCATTGCTTGGTGTTGGGCGCTTGTCCCGCCTCCGCGCGCGGACTCGCCTTGAAACCATTGGCAGCCTGTGTATTGGCTTCGAGCGCAGCAAACTCGCGTCTCGTCCCCTCTCCGCGCAGAGCGTCCAGGAAGTGAACCCCCAGATTTTGACCTCGGATCAGGTAGGGATACCCGCTGAACTTAAGCATATCAATAAGCGGAGGA
>OTU_240
AATGCGATAAGTAATGTGAATTGCAGAATTCAGTGAATCATCGAATCTTTGAACGCACATTGCGCCCCTTGGTATTCCGGGGGGCATGCCTGTTCGAGCGTCATTTATACCAATCTAGCCTGGCTAGGTGTTGGGCTCCGCCACCGGGCGGGCCTTAAAACTAGTGGCGGTGCTCTCAAGCTCTACGCGTAGTAATCTTCTCGCTATAGGGTCTTGGGAGATGCTGGCCAGCAACCCTAAATTTTTCTAGGTTGACCTCGGATCAGGTAGGGATACCCGCTGAACTTAAGCATATCAATAAGCGGAGGACTGAGACTCCAAGGCACAC
>OTU_242
ATGCGATAAGTAATGTGAATTGCAGAATTCAGTGAATCATCGAATCTTTGAACGCACATTGCGCCTGCCAGTATTCTGGCAGGTATGCCTGTTCGAGCGTCATTACAACCCTCAAGCAATGCTTGGTATTGGGCTCCGCTGCTCACCCAGCCAGCCTTAAAATCAGTGGCGGTGCCGTCTGGCTCTAAGCGTAGTAATATTCCTCGCTATAGAGTCCAGCCTTCCACCCGCCAAAACCCCCAATTTTCTTAGGTTGACCTCGGATCAGGTAGGGATACCCGCTGAACTTAAGCATATCAATAAGCGGAGGACTGAGACTCCAAGGCACACAGGGGATAGG
>OTU_246
ATGCGATAAGTAATGTGAATTGCAGAATTCAGTGAATCATCGAATCTTTGAACGCACATTGCGCCCTGTGGTATTCCGCAGGGCATGCCTGTTCGAGCGTCATTTCAACCCTCAAGCTCTGCTTGGTGTTGGGCCAAGCCCCCGCGGCCGGCCCCAAAGCCAGTGGCGGTGCCGTCCGGCTCTAAGCGTAGTACATCTCTCGCTCTAGAGCCTCGCGGTTACCTGCCAGAACCCACACTCTTATGGTTGACCTCGGATCAGGTAGGGATACCCGCTGAACTTAAGCATATCAATAAGCGGAGGA
>OTU_248
AATGCGATAAGTAGTGTGAATTGCAGAATTCAGTGAATCATCGAATCTTTGAACGCACATTGCGCCCCTCGGTATCCCGAGGGGCATGCCTGTTCGAGCGTCATTTCACCACTCAAGCCTGGCTTGGTGTTGGGCGACGTCCCTCTAAGGGACGCGCCTCGAAACGCTCGGCGGCGTGGCACCGGCTTTAAGCGTAGCAGAATCTTTCGCTTTGAAAGTCGGGGCCCCGTCTGCCGGAAGACCTACTCGTAAGGTTGACCTCGGATCAGGCAGGGATACCCGCTGAACTTAAGCATATCAATAAGCGGAGGACTGAGACTCCAAGGCACACAGGGGATAGG
>OTU_250
AATGCGATACGTATCATGAATTGCAGAACTCTGAATGATAAATGTTTGAACGCACATTGCGCCAGCTTCTGGCTGGCATGTCTGTCTGAGAATCTTTTAGTTTCTCTCATTGAACAGGTATGTTTGTTGAGGCACTTGACAGCACTGCCAGACTTGTTCTGGTAGACTGTTGAAATTAATTCACCATCACTGTGCTTGCAGCACCTTGGTGCATTTGACCATCTCATTTGTACTCAAGTTGTCGCCGGCACAAAAGAAGACTTGGTCTCAGATCAGACAGGAGGACCCGCTGAACTTAAGCATATCAATAAGCGGAGGACTGAGACnCCAAGGCACACAGGGGATAGG
>OTU_252
ATGCGATAAGTAATGTGAATTGCAGAATTCAGTGAATCATCGAATCTTTGAACGCACATTGCGCCCCTTGGTATTCCGAGGGGCATGCCTGTTCGAGCGTCATTATAACCAATCAAGCTTGTCTTGGTATTGGGGTTCGCCTTCTAGCGTCCCTTAAACTCAATGGCGGTGCCGTTGGGCTCTCAGCGTAGTAATACTCCTCGCTACAGGGTCTTGCGGTTGCTTGCCACAACCCCAACTTTCTTAGGTTGACCTCGGATCAGGTAGGGATACCCGCTGAACTTAAGCATATCAATAAGCGGAGGA
>OTU_254
ATGCGATAAGTAATGTGAATTGCAGAATTCAGTGAATCATCGAATCTTTGAACGCACCTTGCGCCCCTTGGTATTCCGAGGGGCATGCCTGTTTGAGTGTCTTGAAATCATCAAGCCCCTCGGCGCTCGTCGCCGGAGGGCTTGGACTTGGGGGTCTTGCTGACGCTTCGGCGCCGGCTCCCCTTAAATGAATCGGTCGGGCTTATCGTGTGCCGGTCCACGGGCGTTGTATCACCCTCGTCCTGGGATGGCGCTCGACTCGAAGGCCCCTCCTCGACCTGCCTATGGAGCGGCGGTCAAAGGCGCTTTGCCACTTTGTGATCTGACCTCAAATCAGGTAGGACTACCCGCTGAACTTAAGCATATCAATAAGCGGAGGA
>OTU_256
GCGCGAAATGTAGTGTGAATTGCAGAACATTGTGAATCATCGAATCTTTGAACGCACATTGCACCTCTCGAAGGGGAGGTATGCCTGTCTGAGCGTCATTGAAACCAATAAACCCCTCTGTGGGTTTGTACTGGGCTCCGCATGTATGTGCGATGCCTCAAAGTCATGGTCTAACCTATGGACGAGCTCCTCTAGGACCTGCCATGGGTTGGCCCCCCTCTGAATAATTTGACCTCAGATCAGGTAGGAAGACCGCCTGAACTTAAGCATATCAATAAGCGGAGGACTGAGACGCCAAGGCACACAGGGGATA
>OTU_258
GCGCGAAATGTAATGTGAATTGCAGAACTTTGTGAATCATCGAATCTTTGAACGCATATTGCGCCCCTTGTTACAGAGGGGCATACCTGTCTGAGTGTCTTTTAAACCATAGACTCTGTCTGTTTTGGAGGTCGCTTTTGCGTCCCCTCAAAGTCATTGCTGTCGAGCGGATGAGTTCCATTAGGACAAGGCCGTTTGACGTTCAAAACTTTCTCTGACGGACCTCAGATCAGGCAAGATTACCGCCTGAACTTAAGCATATCAATAAGCGGAGGA
>OTU_260
ATGCGATAACTAATGTGAATTGCAGAATTCAGTGAATCATCGAGTCTTTGAACGCACCTTGCGCCCTTTGGTATTCCGAAGGGCATGCCTGTTTGAGTGTCATTAAATTCTCAACCTTGAGCTTTTGCGAGCTCAAGGCTTGGATGTGAGGGCTTGCTGGCTTCCTTCAGTGGATTGGTCTGCTCCCTTTAAATGCATTAGTGGGATCCTTTGTGGAGCGTCACTTGGTGTGATAATTATCTACGCCTCTTGACCGAAGCAAGCTTTATGGGAACCTGCTTATAACCGTCCTTCAAGGACAAATTTATTGACTATTTGACCTCAAATCAGGTAGGACTACCCGCTGAACTTAAGCATATCAATAAGCGGAGGACTGAGACCCAAGGCACACA
>OTU_262
GTGCGAAAAGTGATGCGATTTGCATGCTCTGTGAGTCATCGAATTTTTGAACGCATATGGCACCTGCTGGTTTTACTAGGAGGTATGCCTGTTTGAGAATCGTCTTTTTCATCCTCTTTTATCCATTGAGGGACATGGGTTGTCATCAGTGACTGCCTGGAATGCGGCGTGGTTGTGTTGTGATAAGCACTGATCGACCAATCATTTTCTTTGTCAGCGATCTCAAATCAGGCAGGATGACCCGCTGAACTTAAGCATATCAATAAGCGGAGGACTGAGACG
>OTU_264
ATGCGATAAGTAATGTGAATTGCAGAATTCAGTGAATCATCGAATCTTTGAACGCACATTGCGCCCATTAGTATTCTAGTGGGCATGCCTATTCGAGCGTCATTTCAACCCTTAAGCCTAGCTTAGTGTTGGGAGCTTACAGTTATGTAACTCCCTAAAGTCAGTGGCAGAGCTAGATTGTCTCTCAGCGTAGTAATTTTTTCTCGCTTTTGTAGATGGTCTTGTGCTAGCCATAAGCCTATTTTTCTAATGGTTGACCTCGGATCAGGTAGGAATACCCGCTGAACTTAAGCATATCAATAAGCGGAGGA
>OTU_266
GTGCGATATGTAGTGCGATTTGCATGAATCTGTGAGTCATTGAATCTTTGAACGCATCTTGCGCCACAGTGTGGCATGTCCGGTTGAGAGTCATTTAATAATTGTGTTGGTTATCGACAACATTCATGTTTCATGTATGTATGTATGTGTCATGGCTCAAATACATGTTTCATAGTTTGATTAAAGCTTGTCAAGTACAGCATTAATGATCATATTTATCGCGACCTCAGCTCGGACAAGATTACCCGCTGAACTTAAGCATATCAATAAGCGGAGGA
>OTU_268
ATGCGATAAGTAATGTGAATTGCAGAATTCAGTGAATCATCGAATCTTTGAACGCACATTGCGCCCCTTGGTATTCCGAGGGGCATGCCCGTTCGAGCGTCATCAACACTATCAAGCCTGGCTTGGTATTGGGCCCTGCCTGTAACACGGCTGGCTTTAAAATCAGTGGCGGTGCCGTCGGGCCCTGAGCGTAGTAAATCTCCTCGCTATAGGGACCCGGTGGACGCTGGCCATCAAACCCCCCTTTACTTTCTAAGTTTGACCTCGGATCAGGTAGGGATACCCGCTGAACTTAAGCATATCAATAAGCGGAGGA
>OTU_270
ATGCGATACGTAATGTGAATTGCAGAATTCAGTGAATCATCGAATCTTTGAACGCACATTGCACTCCTTGGTATTCCGAGGAGTATGCCTGTTTCAGTATCATGAGCACTCTCACACCTAACCTTTGGGTTTTGTTGTGGAATTGGGATGCGCCGATTTTAATAGTCGGCACTCCTAAAATGTAGTTCTTGGCTGTTTCCTACTACAGCAGTTTGGCCTAATAGTTTTGACTTTTGTCAAATCTTTGGCTACATTTGCTTCTGGAAATCAGTCTTGATAATACAGAAAACTCATTCAAACTTTGATCTGAAATCAGGTAGGGCTACCCGCTGAACTTAAGCATATCAATAAGCGGAGGA
>OTU_272
ATGCGATAAGTAATGTGAATTGCAGAATTCAGTGAATCATCGAATCTTTGAACGCAACTTGCGCTCTCTGGTATTCCGGAGAGCATGCCTGTTTGAGTGTCATGAAATCTCAACCATTAGGGTTTCTTAATGGCTTGGATTTGGGTGTTGCCAGCTTGTCTGGCTCGCCTTAAAGGAGTTAGCGAGTATAGCAATGTCGTCTGGCGTAATAAGTTTCGCTGGTTAGGCTTGTGAAGCACGCTTCTAATCGCCCTTGGGCAATTTTTGAACTCTGGCCTCAAATCAGGTAGGACTACCCGCTGAACTTAAGCATATCAATAAGCGGAGGA
>OTU_274
ATGCGATAAGTAATGTGAATTGCAGAATTCAGTGAATCATCGAATCTTTGAACGCACATTGCGCCCCTTGGTATTCCGAGGGGCATGCCCGTTCGAGCGTCATCAACACTATCAAGCCTGGCTTGGTATTGGGCCCTGCCTGTAACACGGCTGGCTTTAAAATCAGTGGCGGTGCCGCCTGGCTCTAAGCGTAGTAACTTTTCTCGCTATTGTGCCCGGTGGTTGCTTGCCAACAACCCCTAATTCAATAGGTTTGACCTCGGATCGGGTAGGGATACCCGCTGAACTTAAGCATATCAATAAGCGGAGGA
>OTU_276
ATGCGATAAGTAATGTGAATTGCAGAATTCAGTGAATCATCGAATCTTTGAACGCACATTGCGCCCCTTGGTATTCCGAGGGGCATGCCTGTTCGAGCGTCATTTAACTCATACCTTCTTGGTGTGTTGGGCCTCGCCCCAGCGGCGTAGCCTCAAAGTCATTGGTCTAAAGGCGGACAAGATCCATTGGGACTAACCGTTTGGGACCATAAACCTCTGACTTGGCCTCAGATCAGGTAGGGCTACCGCCTGAACTTAAGCATATCAATAAGCGGAGGA
>OTU_278
ATGCGATAAGTAATGTGAATTGCAGAATTCAGTGAATCATCGAATCTTTGAACGCACATTGCGCCCTTTGGTATTCCGAAGGGCATGCCTGTTCGAGCGTCATTATCACCCCTCAAGCCCCGTGCTTGGTGTTGGACGGCTTGGTCGCGTCACCGCGACTCCTCCTAAAGACAATGACGGCGGCCTGTGGTTCCCCCGGTACACTGAGCTTTTAATTGAGCACGTATTGGATAAGGGCACCCGGGACCCGGTCTTCTCCCTTTACCGGGAAATTTTCAATGGTTGACCTCGGATCAGGTAGGAATACGCGCTGAACTTAAGCATATCAATAAGCGGAGGA
>OTU_280
ATGCGATAAGTAATGTGAATTGCAGAATTCAGTGAATCATCGAATCTTTGAACGCACATTGCGCCCATTAGTATTCTAGTGGGCATGCCTATTCGAGCGTCATTTCAACCCTTAAGCCTAGCTTAGTGTTAGGAGCTTACAGTGATGTAACTCCCTAAAGACAGTGGCAGAGCTATATCAACTCTCAGCGTAGTAATTTTATCTCGCTCTTGTAGTTTGGTTTAGCGATCGCCATAAACCTCTATTTTCTAATGGTTGACCTCGGATTAGGTAGGAATACCCGCTGAACTTAAGCATATCAATAAGCGGAGGACTGAGAC
>OTU_282
ATGCGATAAGTAATGTGAATTGCAGAATTCAGTGAATCATCGAATCTTTGAACGCACATTGCGCCCGCTAGTATTCTGGCGGGCATGCCTGTTCGAGCGTCATTTCAACCATCAAGCCTTAGGCTTGTGTTGGGGCCCTGCGGCCGTCCGCAGCCCCCTAAAAGTAGTGGCGGGCTCGCTATATACCGAGTGCAGTAGTTTACTCTTCGCTCAGGACGTGTAGCGGGTTCTGGCCGTAAAACCCCCAAATTTTCAAGGTTGACCTCGGATCAGGTAGGAATACCCGCTGAACTTAAGCATATCAATAAGCGGAGGA
>OTU_284
ATGCGATAAGTAATGTGAATTGCAGAATTCAGTGAATCATCGAATCTTTGAACGCACCTTGCGCTCCTTGGTATTCCGAGGAGCATGCCTGTTTGAGTGTCATTAAATTCTCAACCTTCCAGCTTTTTTTTATTAGCTTGGTTTGGCTTGGATGTGGGTGTTGCAGGCTTCATTAATGAGGTCGGCTCTCCTTAAATGCATTAGCGGAACTTTTGTGGACCGTCTATTGGTGTGATAATTATCTACGCCGTGGATGTGAAGCAGCTATATATGAAGTTCAGCTTCTAACCGTCCATTGACTTGGACAATTTTTGACAATTTGACCTCAAATCAGGTAGGACTACCCGCTGAACTTAAGCATATCAATAAGCGGAGGACTGAGACG
>OTU_286
ATGCGATAAGTAATGTGAATTGCAGAATTCAGTGAATCATCGAATCTTTGAACGCACATTGCGCCCCCTGGCATTCCGGGGGGCATGCCCGTTCGAGCGTCATTACACCCATCAAGCCTCGCTTGGTATTGGGCCCCGGGGGTGACCCGGGCCCCCATGTCTCCGGCGGGAGCGTCCCGAGCCCAGCGTTGTGGCACTACCGTGTTCGCTGGCGGCGACGGGCCTCTCATGCCGTTAAACCCACCTTCTCAAGGTTGACCTCGGATCGGGTAGGGATACCCGCTGAACTTAAGCATATCAATAAGCGGAGGA
>OTU_288
AATGCGATAAGTAATGTGAATTGCAGAATTCAGTGAATCATCGAATCTTTGAACGCACCTTGCGCCCTCTGGTATTCCGGAGGGCATGCCTGTTTGAGTGTCATTATATTCTCAACTTCAATAGTTTCTTTATTGTTGAAGTATGGATGTGGAGGCCTTTGCTGGCATCACTCAGATGTTCAGCTCCTCTTAAATACATTAGTGGAATTCCCATTTCGTTGGGCTATTCTTGGTGTGATAATTATCTACACTTTGGATCAGTTCTAACAAGCTCTCAGTAGTCAGTGTACTTTTATAGTATATTGGTTTTGGGTAAATGCATTTGCTTGCTTTATCTGGTTTACTAGAGTTAAAGGGAAACTAGACCGCTTTCAAACCGTCTGTATATGCGGACAATTTTGACTATTTGACCTCAAATCAGGTAGGACTACCCGCTGAACTTAAGCATATCAATAAGCGGAGGA
>OTU_290
AATGCGATACGTAATGTGAATTGCAGAATTCAGTGAATCATCGAATCTTTGAACGCATATTGCACTCTTTGGTACTCCGGAGAGTATGCCTGCTTCAGCATTAGAAAAACAATCGAGTCCATCTTTGTCTTTTTGGGGCAAGATAGAATCGGATCTGGGCATTTTGTGCGGCAATTTTTTGACGTACTGGCCTGAAATGCAATCGTGGCGGTGATCTCCTAGATTTACCCCTTAGGCTCCGAGAAGGCGTCATAGTTGGCTAAGGTCATCTTTCGCTGAACTCATTGTCTCAAGGGCTGGGAAACTGTCCGCGCCAGGGGAACTGGAAAACAACTTTTTTCAATTTAATCTGAAGTCAGGTAGGAATACCCGCTGAACTTAAGCATATCAATAAGCGGAGGACTGAGACGCCAAGGCACACAGGGGATAGG
>OTU_292
AATGCGATAAGTAATGTGAATTGCAGAATTCAGTGAATCATCGAATCTTTGAACGCACCTTGCGCCCATTGGTATTCCGATGGGCATGCCTGTTTGAGTGTCTTGAAATCATCAAGCCCGTTCGGTTTCACCGCCGAGCGTGGTTTGGACTTGGGGGCTTGCCGCTTCGCCGCGGCTCCCCTTAAATGAATCGGTTTCGGGTCTCCGTGGGAGTAACCCCTTGGGCGTTGTATAACCCTCGCCGTCTGGGAACTCCTCGCGACGTTCGCGTCGTCGAAGGGCCTTGAAGGAACCTAGACCTGCTGTAGAGCGGCGGTCAATGTTAAATCGAGATCTGACCTCAAATCAGGTAGGACTACCCGCTGAACTTAAGCATATCAATAAGCGGAGGACTGAGACTCCAAGGCACACAGGGGATAGG
>OTU_294
GTGCGAAACGTAGTGCGATTTGCATGTCCTGTGAGTCATCGAGTCTTTGAACGCATATGGCGCCTCGGGACTCTGTCCAGAGGCATGTCTGTTTGAGAGCCATTCCTTTGATTGTGACGATTGGGCTCACACCAGTGTCTGCCCGGAAGATGCCGCGCCGTCGTGGGTCAGCTGTGCATTGCATGCATGCGAGACGCGACGCGCCACGTGACGATGGTCTCAAATCAGACAGGAGCACCCGCCGAACTTAAGCATATCAATAAGCGGAGGA
>OTU_296
AATGCGATAAGTAATGTGAATTGCAGAATTCAGTGAATCATCGAATCTTTGAACGCACCTTGCGCTCCTTGGTATTCCGAGGAGCATGCCTGTTTGAGTGTCATTAATATACATATCAAACCCCTTCTCATTGCTGAGTGGTTTGGACGTGGGGGTTTTTGCTGGCCTCTTATTTTTAAATGAGTTCAGCTCCCCTGAAATGCATTAGCAGAGCGAACCTGTTCATTGGCGTGATAACTATCTGCGCTATTGAATGTGAGGGACAGTTCAGCTTTCAAATGGTCCTCGGACAATTTATCATTTATGTGACCTCAAATCAGGTAGGACTACCCGCTGAACTTAAGCATATCAATAAGCGGAGGACTGAGACTCCAAGGCACACAGGGGATAGG
>OTU_298
GCGCGAAATGTAGTGTGAATCGCAGAACACTGTGAATCATCGAATCTTTGAACGCACATTGCGCCTCTCTCTCGAGGGGCATGCCTGTCTGAGCGTCATTTAACCAAATGGACCAGTTCCGTGTTGGGCCTCGCCTAAGGGCGTCGCCTCAAGACCATCAGTCTAGAGCGGACGAGTTCCTTTAGGACAGACCGTTTGATGACTATATTTCTGAATTGACCTCAGATCAGGTAGGAATACCGCCTGAACTTAAGCATATCAATAAGCGGAGGA
>OTU_300
ATGCGAAACGTGATGCGATTTGCATGAATCTGTGAGTCATCTAATCTTTGAACGCGAATGGCACTGTTACGTAAGTAGCAGTATGTCTGTTTGAGAATCGCAAAACAAGATCAACTCTAGTTGAGAGTTGGGACTGGCCTCATATACATACGGTGTGTGTATTTGGCTTGAATTGATCGAGTTGATGAGCTTCCCAGCGCGGCTCAATGTGTGCTAGCGAGACAGTTGTCCCGATCTCACATTATCGCTGCGTTGCAGAGTTCTGACCACAGCTCGCTAAACCTCAGTATCAAATACGATCTCAAATCAGGCAAGATTACCCGCTGAACTTAAGCATATCAATAAGCGGAGGA
>OTU_302
ATGCGATAAGTAATGTGAATTGCAGAATTCAGTGAATCATCGAATCTTTGAACGCACATTGCGCCCGCCAGTATTCTGGCGGGCATGCCTGTTCGAGCGTCATTTCAACCCTCAAGCCCCAGCGGCTTGGTGTTGGGGACCGGCCCCGCGCCGCCCCCGAAATGCAGTGGCGACCTCGCCGCAGCCTCCCCTGCGTAGTAGCACAAACCTCGCACCGGAGCGCGGAGACGGTCACGCCGTTAAACGCCCAACTTTCTTAGAGTTGACCTCGGATCAGGTAGGAATACCCGCTGAACTTAAGCATATCAATAAGCGGAGGA
>OTU_304
GCGCGAAATGTAGTGTGAATCGCAGAACACTGTGAATCATCGAATCTTTGAACGCACATTGCGCCTCTCTCTCGAGGGGCATGCCTGTCTGAGCGTCATTTAAACCAATGGACCCCAATGGGTTTATCCCAGTGGGTTCCGTGTTGGGCCTCGCCTAAGGGCGTCGCCTCAAGATCATCAGTCTAAGAGCGGACGAGTTCCTTTAGGACAGACCGTTTGATGACTATATTTCTGAATTGACCTCAGATCAGGTAGGAATACCGCCTGAACTTAAGCATATCAATAAGCGGAGGACTGAGACTCCAAGGCACACAGGGGAT
>OTU_306
ATGCGATACGTAATGTGAATTGCAGAATTCAGTGAATCATCGAATCTTTGAACGCACCTTGCGCCCCTTGGTATTCCGAGGGGCACACCCGTTTGAGTGTCGTGAAAATCTCAACCTCCTTGGTTTCTTCCGGAGATCAAAGGAGGCTTGGACTTTGGAGGCCTTTGCTGGCATCTCTCTCCTTTGAAAGGTGGCCAGCTCCTCTTGAATGAATTAGCGGGGTCCTCTTTGCCGATCCTTGACATGTGATAAGATGTTTCCGTGTTTCGGTTTCTGGCTCTGTTGCTTTTGGGACCCGCTTCTAATCGTCCTGACCTTGTGTCCAGAGACAATGTTCGAGCTCGTCTCCCTTCTCGGGAGACCCCCTCGGCCCCACGAACCCTTGGCCTCAAATCGGGTGAGACTACCCGCTGAACTTAAGCATATCAATAAGCGGAGGA
>OTU_308
ATGCGATAAATAATGTGAATTGCAGAATTCCGTGAATCATCGAGTCTTTGAACGCACATTGCACTCCTTGGTATTCCGAGGAGTACGCCTGTTCGAGCGTCATTACACTCTCAAGCTCCGCTTGGATTTGAATCACTGTCGTGGCAGGATTCCAATAGTGTCGGCAATTGACCATCTGTGATGACTCACGTCGCGTCGATTCGCCGGAAAAAACTTCTTTCTAGTTGACCTCGGATCAGGCGGGGATACCCGCTGAACTTAAGCATATCAATAAGCGGAGGA
>OTU_310
ATGCGATAAGTAATGTGAATTGCAGAATTCAGTGAATCATCGAATCTTTGAACGCACCTTGCACCTTTTGGTATTCCGAAAGGTATGCCTGTTTGAGTGTCTTGAATTATCACTTTAAAGAGTTTTTCTCTTTAAACGTGGATGTGGGTTTGCAATCTGCTCACCTAGAATGCCTTAGTGGTTCAAACTGGATCCTGATGTAATAAGTTTCATTAGGTGAAAGGAAGACTGCTTCTAATTGCCTTTGGGCTCTCTTTTAAGACTAGACCTCAAATCAGGTAGGACTACCCGCTGAACTTAAGCATATCAATAAGCGGAGGA
>OTU_312
ATGCGATAAGTAATGTGAATTGCAGAATTCAGTGAATCATCGAATCTTTGAACGCACCTTGCGCCCTTTGGTATTCCGAAGGGCATGCCTGTTTGAGTGTCATTAAATTATCAACCTTGTTCGCTTTTACGAGCTTGAGCGAGGCTTGGATGTGAGGGCTTGCTGGCTTCCTTCAGTGGATGGTCTGCTCCCTTTAAATGCATTAGTGGGATCTCTTGTGGACCGTCACTTGGTGTGATAATTATCTATGCCATTTGACTGTGAAGCAAAATTATGGGAACCTGCTTATAACCGTCTCGCAAGGGACAATTTAATTGACTATTTGACCTCAAATCAGGTAGGACTACCCGCTGAACTTAAGCATATCAATAAGCGGAGGA
>OTU_314
AATGCGATACGTAATGTGAATTGCAGAATTCAGTGAATCATCGAATCTTTGAACGCATCTTGCACCCCTTGGCATTCCGAGGGGTACACCCGTTTGAGTGTCGTGAATATCCTCAACCTTCTTGGTTTCTTGATCAAGAAGGCTTGGAATTTGGAGGCTTTTGCTGGCTTCCTTCAAAGCCAGCTCCTCTTAAATGAATTAGTAGGGTCCACTTTGCTGATCCTTGACGTGATAAGATACTTTCTACGTCTTGGGTTTTTGCAAACCTGCTTCTAACTGTCTCGTCGGAGACTGAACTCATATATATTAAACTCTTGACCTCAAATCGGGTGAGACTACCCGCTGAACTTAAGCATATCAATAAGCGGAGGACTGAGACTCCAAGGCACACAGGGGATAGG
>OTU_318
CTGCGATACGTGATGTGAATTGCAGAATTGTGAATCATCGAACCTTTGAACGCACATTGCGCCTGTTGGTATTCCGATGGGCACGTCTGATTGAGCGTTGTCAACTCTCGGATGGTCATGGGGGATGTCTTGACACCTCTGAAATGTCTCGGCACTGTGCCACGGCGCAACGTGAAGCAGTGCGGGCAAGACAATTCTCTCCAACCTCAGTCAGACGAGAATACCCGCTGAACTTAAGCATATCAATAAGCGGAGGA
>OTU_320
ATCGCGATATGTAATGTGAATTGCAGATCTACAGTGAATCATCGAATCTTTGAACGCACCTTGCGCTCCTCGGTGTTCCGAGGAGCATGCCTGTTTGAGTGTCAGTAAATTCTCAACCCCTCTCGATTTGCTTCGAGCGGGTGCTTGGATGTTGGGGGCTGCCGGAGACACTGGATTTCGTCCAGGACTCGGGCTCCTCTTAAATGAATCGGCTCGCGGTCGACTTTCGACTTTGCATGACAAGGCCTTTGGCGTGATAATGATCGCCGTTCGCCGAAGTGCAAGACAGAATGGTCCCGTGCCTCTAATGCGTCGACGCCTCTAGGGGCGTCTTCCTCATTGACGTTTGACCTCAAATCAGGTAGGACTACCCGCTGAACTTAAGCATATCAATAAGCGGAGGACTGAGACTCCAAGGCACACAGGGGAT
>OTU_322
ATGCGATAAGTAATGTGAATTGCAGAATTCAGTGAATCATCGAATCTTTGAACGCACCTTGCGCTCCTTGGTATTCCGAGGAGCATGCCTGTTTGAGTGTCTTGAAGTCATCAACCCCTTCCGTTTCGTGCGGACCGGGTTGGATGTGGGGGCTCTGCTGCCGTGAAGGCGGCTCCCCTCAAATGCATCGGTTGGGCCTGCGGGTCGAACTCGACTGGGCGTTGTACCATCCTCGCTCGACAGAGACGTTCCCCTCTTGTGCCCTTCCCCGACCTGCCCCTAGGAGTGGCGGTCACGAGCAAAAAGCTTTGAAATCTGACCTCAAATCAGGTAGGACTACCCGCTGAACTTAAGCATATCAATAAGCGGAGGA
>OTU_324
ATGCGATACGTAATGTGAATTGCAGAATTCAGTGAATCATCGAATCTTTGAACGCACCTTGCGCCCCTTGGCATTCCGAGGGGCACACCCGTTTGAGTGTCGTGAAATTCTCAAAAACCTTTCTTTTATGAAAGGGTTTTGGACTTGGAGGCTTTTTGCTGGCTTCACCTCGAAGCGAGCTCCTCCTAAATGAATTAGTGGGGTCTGCTTTGCCGATCCTTGACGTGATAAGATGTTACTACGTCTCGGGTTCGGCGATGGCGCCCGCTTCTAATCGTCTCATTGACAATGATGGCGTTCCGGTCACCACCGTTTCATCGGTCGGGAGGCTTGACCCACCAAAAAACCTTGACCTCAAATCGGGTGAGACTACCCGCTGAACTTAAGCATATCAATAAGCGGAGGA
>OTU_326
ATGCGATAAGTAATGTGAATTGCAGAATTCAGTGAATCATCGAATCTTTGAACGCACATTGCGCCCTTTGGTATTCCGAGGGGCACGCCTGTTCGAGCGTCATTTAAACCATCAAGCCTCGCTTGGTATTGGACTCGGTCGAGTGACCCGTCCGTAACCCGTTGGCGGTGCAGTCCGGCTTCAAGCGTAGCAGAATTTTCGCTTCAGGAGTCCGCGGCAGTGCCTGCCGGAGAAATTCAATCCAAATTTTGACCTCGGATCAGGTGGGGATACCCGCTGAACTTAAGCATATCAATAAGCGGAGGA
>OTU_328
ATGCGATAnGTAATGTGAATTGCAGAATTCAGTGAATCATnGAATCTTTGAACGCACCTTGCGCCCCTTGGCATTCCGAGGGGCACACCTGTTTGAGTGTCGTGAAATTCTCAAAAACCTGTTCTTTAATAAGAAAAGGATTTTTGGACTTGGAGGTTTAATGCTGGCTTTTGTCTTGAAAGCAAGCTCCTCTGAAATAGATTAGTAGGGTCTGCTTTGCTGATTCTTAATGTGATAAGATGCTTCTACATTTTGGATTTGGCACTGTATTTTAGATGCCTGCTTCTAACTGTCTTATTAGACAATGATGGTGTCTCTGGTCACTGCTATTTATTTATATTGGCAGGAGGCTCGACCCACATAAAAGAATAACCTTGACCTCAAATCAGGTGAGACTACCTGCTGAACTTAAGCATATCAATAAGCGGAGGA
>OTU_330
AATGCGATAAGTAATGCGAATTGCAGAATTCCAGTGAGTCATCGAATCTTTGAACGCACATTGCGCCCTTTGGTATTCCGAAGGGCATGCCTGTTCGAGCGTCATTATCACCCTTCAAGCCTCCGGCTTGGTGTTGGACGGTTTGGTTTTGGCGACAAGACCCCTCCTAAAATCAATGACGGCGGCCTGTTCGACCCCCGGTACACTGAGCTTCTTAACTGAGCACGTATCGGTCTCAGGGTCGACAGGACCCGGTCTTCTTCCTTAACCGGAAACTCTTTCTAAGGTTGACCTCGGATCAGGTAGGGATACCCGCTGAACTTAAGCATATCAATAAGCGGAGGACTGAGACGCCAAGGCACAC
>OTU_332
ATGCGATAAGTAGTGTGAATTGCAGAATTCAGTGAATCATCGAATCTTTGAACGCACATTGCGCCCTTTGGTATTCCTTAGGGCATGCCTGTTCGAGCGTCATCTAAACCCTCAAGCTCTGCTTGGTGTTGGGCGCCTGTCCCGCCTCGGGCGCGGACTCGCCTCAAAAGCATTGGCGGCCTGTGTATTGGCTTCGAGCGCAGCAGACTCGCGCCTCGCAACCCTCTGGCACGGGCGTCCATCAAGACGCACCCCCAAAGTTTGACCTCGGATCAGGTAGGGATACCCGCTGAACTTAAGCATATCAATAAGCGGAGGACTGAGACGCCAAGGCACACAGGGGA
>OTU_334
ATGCGATAAGTAATGTGAATTGCAGAATTCCAGTGAATCATCGAATCTTTGAACGCATATTGCGCCCATTAGTATTCTAGTGGGCATGCCTGTTCGAGCGTCATTTCAACCCTCAGGCCTTAGCTAGCCTGGCGTTGGGGCATCTGTAGTCGATTGCAGGCCCTAAAAGTTAGTGGCGGTGTCCGCTAGCACTCCGGGCGCAGTAAATTTCTTTCTCGCCTTGGATGTCTTGCAGTCTACTAGCCGTAAATTTTTTTTAAAAAAATATAAGGTTGACCTCGGATCAGGTAGGAATACCCGCTGAACTTAAGCATATCAATAAGCGGAGGA
>OTU_336
AGCGCGAAATGTAGTGTGAATTGCAGAACATTGTGAATCATCGAATCTTTGAACGCACATTGCACCTCTCGTGAGGGAGGTATGCCTGTCTGAGCGTCATCAAAAACCAATGGACCTCTGGGTTCGTGTTGGGCTCCGCATCTGGTGCGTTGCCTCAAAGTCATGGTCTAACCTGTGGACGAGCTCCTTTCGGACCTGCCACCGGCGTGACTCTTGTCTCTGAATTTGACCTCAGATCAGGTAGGAAGACCGCCTGAACTTAAGCATATCAATAAGCGGAGGACTGAGACTCCAAGGCACACAGGGGATAGG
>OTU_338
ATGCGATAAGTAATGTGAATTGCAGAATTCAGTGAATCATCGAGTCTTTGAACGCACATTGCGCCCCCTGGTATTCCGGGGGGCATGCCTGTCCGAGCGTCATTGCTGCCCTCAAGCCCGGCTTGTGTGTTGGGCCCCTGTCCCCGTGGACGGGCCCGAAAGGCAGCGGCGGCACCGCGTCTGGTCCTCGAGCGTATGGGGCTTTGTCACCCGCTCTGGAGGCCGGACCGGCGCCTGCCGACCAACCTTGTATTTTCTCCAGGTTGACCTCGGATCAGGTAGGGATACCCGCTGAACTTAAGCATATCAATAAGCGGAGGA
>OTU_340
GTGCGATAAGTAATGTGAATTGCAGAATTCCGTGAGTCATCGAATCTTTGAACGCAAATTGCACTTTCTGGTATTCCGGGAAGTATGCCTGTTTGAGGGTCAATTTAATAACAATCGATGTGTTGCTTTTATTAGTAATACAACGGAATTGAGTTATCTTAACCTTAGGTTAAGAGGCTTAAAATTAATTTAATTTTGTATTTAAAACGTATTTAGAATTTTCTATGCGTTTCGGATGCAATAATTTTATTAGGTATGATCATATTTTTTATGATGTCATACTCATAATTTTTTCAACTTTTGACCTCAAGTCAGGTAAGAATACCCGCTGAACTTAAGCATATCAATAAGCGGAGGACTGAGACT
>OTU_342
ATGCGATACGTAATGTGAATTGCAGAATTCAGTGAATCATCGAATCTTTGAACGCACCTTGCGCCCCTTGGCATTCCGAGGGGCACACCCGTTTGAGTGTCGTGAAATTCTCAAAATCTCTTTTCTTCTGGAAAAGGTTTTTTGGACTTGGAGGTTCAATGCTCGCCTTCACCTTTGAAGGTGAGCTCCTCTCAAATGAATTAGTGGGGTCTGCTCTGCCGGTCCTTGACGTGATAAAATGTTTCTACGTTTTGGTATTCGGCACTGTCTTTTTGGACGTCTGCTTATAACTGTCCCCCCCGGACATGAAGATGGTGCTCCGGTCACTGCCATCTATAATTGGTGAGAGGCTGGACCCACAAGAAAAACCCTTGACCTCAGATCGGGTGAGACTACCCGCTGAACTTAAGCATATCAATAAGCGGAGGA
>OTU_344
ATGCGATAAGTAATGTGAATTGCAGAATTCTGGAATCATCGAATCTTTGAACGCACATTGCGCCCATAAGTATTCTTGTGGGCATGCCTGTTCGAGCGTCATTTCATTATTCAGTTTTAACTGATGTTGAGATTTGCAAATTTTTGAGATTTGCAATTTTCTAAAGAAATTAGCAAGCAAATGTAAAGCCGAGTGTAGTAAAAATCTTCTCACTTTGGATCTTACTTTTTTGACTTTGGATATTACAAGTGTTGACCTCGAATCAGGTAGGAATACCCGCTGAACTTAAGCATATCAATAAGCGGAGGA
>OTU_346
GTGCGAAAAGTGTTGCGATTTGCACGAATCTGTGAGTCATCTAATTTTTGAACGCGAATGGCACTGTCACGCAAGTGGCAGTATGTCTGTTTGAGAATCGCAAAACACGATCAACTCTAGTTAAGAGTTGGCATTGACCTTGAGTGCAGTTTGCGCGCTTGGTTTGAATAAATCGAGTTGATGAGCTTCCCAACGCGGCTCAATGTGTGCTAGCGAGACAGTCGTCCCGATCTCACATTCCTGCTGCGTTGCAAAGCCCTAACCCACAACTCATCTTACAAATATCAATTACGATCTCAAATCAGGCAAGATTACCCGCTGAACTTAAGCATATCAATAAGCGGAGGA
>OTU_348
ATGCGATAAGTAATGTGAATTGCAGAATTCAGTGAATCATCGAATCTTTGAACGCACATTGCGCCCGCTGGTATTCCGGCGGGCATGCCTGTCCGAGCGTCATTATGACCAATCAAGCTCTGCTTGGCCTTGGGGCCTGCTATACCGGCGGTCCTTAAAACCAGTGGCGGTGCCGTCTGGCCCTAAGCGTAGTAAATATCCTCGCTATAGGGACCCGGTGGACACTAGCCATCAACCCCCATTTTCCAAGTTTGACCTCGGATCAGGTAGGGATACCCGCTGAACTTAAGCATATCAATAAGCGGAGGA
>OTU_350
ACTGCGATAAGTAATGCGAATTGCAGAATTCTACGAGTCATCGAATCTTTGAACGCACATTGCACCCGCCAGTATTCTGGCGGGTATGCCTGTCCGAGCGTCATTTCAACCCCTCAAGCCCCGGCTGCTTGGTGTTGGGGCGTTATCCGCAGCGCTGTCACAGCAGCTGCGGGCCCCTAATTTCAGTGGCGGACCCGCCGAGGCCCCGAGCGCAGTAGTGTATCTCCTCGCTCCAGGGCGCCGCGGCGGGCTCTCCTGCCGTAAAACCCCACTGTATTTTAAGGTTGACCTCGGATCAGGTAGGACTACCCGCTGAACTTAAGCATATCAATAAGCGGAGGACTGAGACTCCAAGGCACACAGGGGATA
>OTU_352
ATGCGATAAGTAATGTGAATTGCAGAATTCAGTGAATCATCGAGTCTTTGAACGCACATTGCGCCCATTGGTATTCCGATGGGCACGTCTGTTTGAGCGTCATTTCAACCCTTTCGGGGCGTGGCTTGTTCTCAGGTCAGCGCGTCCGGTGCTGGACCCGGTCAGGTTTCCCAACCGGCCTGGTCCCAAAGTTGTACGCTCCAGCGGGGCAGCGCAACCGATTAGAGACCCAGTAAGCCTTCAAAGCAAACTGTCTCGCTCGGCTGGGCATCTGCCTACCGCCTGAACAAATCTTTTTTAACCAAGGTTTGACCTCAGATCAGACGAGGATACCCGCTGAACTTAAGCATATCAATAAGCGGAGGA
>OTU_354
ATGCGATAACTAATGTGAATTGCAGAATTCAGTGAATCATCGAGTCTTTGAACGCACATTGCGCCCCCTGGTATTCCGGGGGGCATGCCTGTCCGAGCGTCATTGCTGCCCTCAAGCACGGCTTGTGTGTTGGGCCTCCGTCCCCCACCCGGGGGACGGGCCCGAAAGGCAGCGGCGGCACCGTGTCCGGTCCTCGAGCGTATGGGGCTTTGTCACCCGCTCTGTAGGCCCGGCCGGCGCCTGCCGACCCTCATCATCCTTTTTTCAGGTTGACCTCGGATCAGGTAGGGATACCCGCTGAACTTAAGCATATCAATAAGCGGAGGA
>OTU_356
ATGCGATAAGTAATGTGAATTGCAGAATTCAGTGAATCATCGAATCTTTGAACGCACATTGCGCCCCTTGGTATTCCGAGGGGCATGCCTGTTCGAGCGTCATTACAACCCTCAAGCATTGCTTGGTATTGGGCTCCGCTGCTCACCCAGCCGGCCTTAAAATCAGTGGCGGTGCCGTCGGGCCCTGAGCGTAGTAATTCTCCTCGCTATAGAGCTCTAGACGTCTACCCGCCAGAACCCCCAACTTCTCAAGGTTGACCTCGGATCAGGTAGGGATACCCGCTGAACTTAAGCATATCAATAAGCGGAGGA
>OTU_358
ATGCGATAAGTAATGTGAATTGCAGAATTCAGTGAATCATCGAATCTTTGAACGCACATTGCACCCTTTGGTATTCCAGGGGGTATGCCTGTTCGAGCGTCATTACAACCCTCAAGCACCGCTTGGTATTGGATGTCACTTGTAGTGCATCTTAAAAGTATTGGCAGTAGCATCTAGTCTCTAGCGTAGTAAGTTTCTCGCTATGGGGTATAGGTGTCTGGCTGCCAGAACCCCTAATTATTCTATATGGTTGACCTCGGATCAGGTAGGGATACCCGCTGAACTTAAGCATATCAATAAGCGGAGGA
>OTU_360
ATGCGATACGTAATGTGAATTGCAGAATTCAGTGAATCATCGAATCTTTGAACGCACATTGCACTCTCTGGTATTCCGGAGAGTATGCTTGTTTGAGTATCAGTAAACACCTCAAATCTCTACTTTATTGTAGAGAATTGGACTTGAGCnATCCCAACTCTCGCAAGAGAGGCGGGTTGCTTGAAATGCAGGTGCAGCTAGACATTCTTCTGAGCTAAAAGCATATTTATTTAGTCCCGTCAAACGGATTATTACTTCTTGCTCTAGCTAATATAAAGGTTGATTGCGCTATnATGCTGACTGATGCAGGATTCACAAGAACCGTTATGGCTTTTGTAAACTCGATCTCAAATCAAGTAAGACTACCCGCTGAACTTAAGCATATCAATAAGCGGAGGA
>OTU_362
ATGCGATAAGTAATGTGAATTGCAGAATTCAGTGAATCATCGAATCTTTGAACGCACATTGCGCCCTCCGGTACTCCGTTGGGCATGCCTGTCCGAACGAGCGCGAAGGAGAATTTCCGTGGCAACCTTGCGTGCCGTGGGCCCTGGAGGATGGCCGGACCGTGACCGACCACCTCCGAAATGCATCGGCTGACTGCGAGCCACCCCCCGTGTTATAACCGCTCGACGATTCACGTGGTGGAGCCCCGCAAGTCACGCCGCCCGAACCCCCAGTTCAGCCATGCGAGTTCTCTTCGGATCAGGTAGGGGTACCCGCTGAACTTAAGCATATCAATAAGCGGAGGA
>OTU_364
ATGCGATAAGTAATGTGAATTGCAGAATTCAGTGAATCATCGAATCTTTGAACGCACATTGCGCCCCTTGGTATTCCGAGGGGCATGCCTGTTCGAGCGTCATTGTACAATCTTCAAGCCTAGGCTTGGTGTTGGGTCTTCATCTCTTGCTCTCTCTCCCCCTCTCTGCTTTTTGAGTAGGAGGAGGAGGACCTGGATGTACCTGAAAATTAGTTGGCGGTGCCTATGGTGGCCTCAAGCGTAGCAGACACTCTCTCGCTTTGGATGGCCTGTCATATAGCTTACCCAGCCCTACACACATCTTTAACCAAAGTTTGACCTCGGATCAGGTAGGGATACCCGCTGAACTTAAGCATATCAATAAGCGGAGGA
>OTU_366
AATGCGATAAGTAATGTGAATTGCAGAATTCAGTGAATCATCGAATCTTTGAACGCACATTGCGCCTACTAGTATTCTAGTAGGCATGCCTGTTCGAGCGTCATTTCAACCCTTAAGCCTAGCTTAGTGTTGGGAGTCTACGAAGTGGTAACTTGTTACCCTGTAGTTCCCTAAATCGAACGGCGGATCTGCAGTATCCTCTGAGCGTAGTAAATTTTTATCTCGCTTTTGTTAGGTGCTGTGGCTCTTGCCGCTAAACCCCCAATTTTTAATGGTTGACCTCGGATCAGGTAGGAATACCCGCTGAACTTAAGCATATCAATAAGCGGAGGACTGAACTGCCAAGGCACACAGGGGA
>OTU_368
ATGCGATAAGTAATGCGAATTGCAGAGCCCGTGAGTCATCGAATCTTTGAACGCATATTGCGCCCCTTGGCATTCCGAGGGGCATGCCTGTTCGAGCGTCATTATCACCCCTCAAGCCCCCGGCTTGGTGTTGGACTCAGTCGTCGCTCGCCCGGTGACTGGTCTCGAAGACAGTGACGCCGTCCCAGAGGGAACCGGTACGAGGAGCTTTCTTAATCGAAGCATGTGCCGGGAAGACTTTCGCGGGCGGTGGTCTCTTACACCCACAAATTTTTCAAGTGTTGACCTCGGATCAGGTAGGAATACCCGCTGAACTTAAGCATATCAATAAGCGGAGGA
>OTU_370
ATGCGATAAGTAATGTGAATTGCAGAATTCCAGTGAATCATCGAATCTTTGAACGCACATTGCGCCCATTAGTATTCTAGTGGGCATGCCTGTTCGAGCGTCATTTCAACCCTCAGGCCCTTGGGAGCCTGGTGTTGGGGCACCTGCATGACCGCAGGCCCTAAAAGATAGTGGCGGTGTCCGCTAGCACTCCGGGCGCAGTAGATCTCTTCCTCGCCTAGGACGTCTTGCGGGCTGCCGGCCGTAAAACACCCCCCTATAATACAAGATTGACCTCGGATCAGGTAGGAATACCCGCTGAACTTAAGCATATCAATAAGCGGAGGACTGAGACGCCAAGGCACACAGGGGATAGG
>OTU_372
ATGCGATAAGTAATGTGAATTGCAGAATTCAGTGAATCATCGAATCTTTGAACGCAACTTGCGCTCTCTGGTATTCCGGAGAGCATGCCTGTTTGAGTGTCATGATCTCTCAACCAATAGAGTTTTCTATTGGCTTGGATCTGGGTGTTGCGAGCGATCGCTCACCTTAAAGGAGTTAGCATATAGCATGTCGTTTGGCGTAATAAGTTTCGCTTAGTAAATCGACAAGGCTTTGCTTCTAATCGTCTTTTGACTTTTTTGACTCTGGCCTCAAATCAGGTAGGACTACCCGCTGAACTTAAGCATATCAATAAGCGGAGGA
>OTU_374
ATGCGATACGTAATGTGAATTGCAGAATTCAGTGAATCATCGAATCTTTGAACGCACATTGCGCCCATTAGTATTCTAGTGGGCATGCCTGTTCGAGCGTCATTTCAACCCTTAAGCCTAGCTTAGTGTTGGGAATCTGTCCGCAAGGTCAGTTCCTCAAATCCAACGGCGGATCTGTGGTATCCTCTGAGCGTAGTAAATCTTTATCTCGCTTTTGTCAGGTGCCGCTGCTCTCAGCCGCTAAACCCCCCAATTTTTTTGTGGTTGACCTCGGATCAGGTAGGAATACCCGCTGAACTTAAGCATATCAATAAGCGGAGGA
>OTU_376
AATGCGATAAGTAATGTGAATTGCAGAATTCAGTGAATCATCGAATCTTTGAACGCACCTTGCGCCTCTTGGTATTCCGAGAGGCATGCCTGTTTGAGTGTCATTAAATTCTCAACCTCATAAGCTTTTTTTGTTTCTGAGGCTTGGATGTGGAGGCTTTGCTGGCTCGTCAGAGTCAGCTCCTCTTAAATGTATTAGTGGGAAACCGTTTGTAGTCCGCATTGGTGTGATAATTATCAGCGCTATTGTGGCTTCAAGCTCACGCAGTGTTCGATTGGAGAGTGCATGTATTATTCGTGCTCTTTCTGCTTTACTTTGACCTGCATGAGTAATGGGATCTGCTTCAAACTGTCCTAAGTAACTGGACAATACTTGACTATTTTGACCTCAAATCAGGTAGGACTACCCGCTGAACTTAAGCATATCAATAAGCGGAGGA
>OTU_378
AGCGCGAAATGTAATGTGAATTGCAGAACATTGTGAATCATCGAATCTTTGAACGCACATTGCGCCTCCCGTTAATGGGAGGCATGCCTGTCTGAGCGTCATTTAAAACCATGACCCTTTGGGTTGTATTGGGACTCGTCTTCCGACGTATCCTCAAAGTCATCGTGTCTGAAAGCGGACGAGATCCATTAGGACAGAACGTTTGAGGACCCTAAACTCTCTGACTTGACCTCAGATCAGGTAGGACTACCGCCTGAACTTAAGCATATCAATAAGCGGAGGACTGAGACTCCAAGGCACACAGGGGATAGG
>OTU_380
ATGCGATAAGTAGTGTGAATTGCAGAATTCAGTGAATCATCGAATTTTTGAACGCACATTGCGCCCCTTGGTATCCCGAGGGGCATGCCTGTTCGAGCGTCATTTCACCCCTCAAGCCTGGCTTGGTGTTGGGCGACGTCCTTTTTGAGGACGCGCTTCGAAACATTCGGCGGCGTGGCACCGGCTTTAAGCGTAGCAAAATCTTTCGCTTTTAAGGTTGAGGCCCCGTCTGCCGGAAGACCCACTCGCAAGGTTGACCTCGGATCAGGCAGGGATACCCGCTGAACTTAAGCATATCAATAAGCGGAGGA
>OTU_382
ATGCGATAAGTAATGTGAATTGCAGAATTCAGTGAATCATCGAATCTTTGAACGCAACTTGCGCTCTCTGGTATTCCGGAGAGCATGCCTGTTTGAGTGTCATGAAATCTCAACCATTAGGGTTTCTTAATGGCTTGGATTTGGGTGTTGCCAGTCTCTGGCTCGCCTTAAAGGAGTTAGCGAGTTTAACAATGTCGTCTGGCGTAATAAGTTTCGCTGGTAAGACTTGTGAAGTTTGCTTCTAATCGTCTTCGGACAATTACTTTGACTCTGGCCTCAAATCAGGTAGGACTACCCGCTGAACTTAAGCATATCAATAAGCGGAGGA
>OTU_384
ATGCGATAAGTAATGTGAATTGCAGAATTCAGTGAATCATCGAATCTTTGAACGCATCTTGCGCTCCTTGGTATTCCGAGGAGCATGCCTGTTTGAGTGTCATTAAATATCTCAAAAAAAGCTTGTGCTTTTGCATAGGATTTCTTTTTGGACATTGGGAGTTGCTGGCTACTGTTAAAGTGGTTGGCTCTTCTGAAATGTATTAGTTGAGGAGCTTTGCACTCTATTGGTGTGATAGACTATCTATGCCATGAGATGCTTTTTAATGATCCTCTGCCTTCTAACCGTCTTTAATTGGACAACATGATAAACTTGACCTCAAATCAGGTAGGACTACCCGCTGAACTTAAGCATATCAATAAGCGGAGGA
>OTU_386
ATGCGATAGCTAGTGTGAATTGCAGATTTTAGTGAATCATCGAGTCTTTGAACGCACATTGCGCCCTTTGGTATTCCTCAGGGCATGTCTATTCGAGCGTCGTTTCGACCTCGAGCGTAGCTTGGTGTTGAGGATTGCAGCAGCATCCTTTAAAAGCATTGGCGGCAGCGCAGCTCAATCGCAACAAAATGCGTGCAAAGCGGCCAACTGCCCGCCATAACCCCCCCTTTTCGAAGGGTTATTACCAGCTCGACCTCGAATTAGACAGGGATACCCGCTGAACTTAAGCATATCAATAAGCGGAGGA
>OTU_388
AATGCGATACGTAATGTGAATTGCAGAATTCAGTGAATCATCGAATCTTTGAACGCACCTTGCGCCCCTTGGTATTCCGATGGGCACACCCGTTTGAGTGTCGTGAAAACCTCAACCTCCCTGGTTTCTTCTGGAGACCAAAGGAGGCTTGGACTTTGGAGGCCTTTGCTGGCGTCTCTGCCAGCTCCTCTCAAATGAATTAGTGGGGTCCTCTTTGCTGATCCTTGACATGTGATAAGATGCTTCCGTGTCTCGGTTTCTGGCTCTGTTGCTTTTGGGACCCGCTTCTAACCGTCTAGACCTCGCGTCGAGACAATGTTCGAGCACACGTCTCCCTTGTCGGGAAACGTTCTCGACCCCACGAACCCTTGACCTCAAATCGGGTGAGACTACCCGCTGAACTTAAGCATATCAATAAGCGGAGGACTGAGACTCCAAGGCACACAGGGGATAGG
>OTU_390
ATGCGATAAGTAATGTGAATTGCAGAATTCAGTGAATCATCGAATCTTTGAACGCACCTTGCGCTCCTTGGTATTCCGAGGAGCATGCCTGTTTGAGTGTCATTAATATATCAACTTCTTCAGCTTTTGCTTGTTGAGTGTTGGATGTGGGGGTCTTTTGCTGGCCTTTTTTTAAAGAGGCCAGCTCCCCTAAAATTTATTAGCGGAACAATTTGTTGACTGTTCATTGGTGTGATAATTATCTACGCTATTGACGTGAGACAGTTCAGCTTCTAACAGTCCATTGACTTGGACAGTTTTCATTAATGTGACCTCAAATCAGGTAGGACTACCCGCTGAACTTAAGCATATCAATAAGCGGAGGACTGAGACGCCAAGGCACACAGGGGATAGG
>OTU_392
ATGCGATAAGTAATGTGAATTGCAGAATTCAGTGAATCATCGAATCTTTGAACGCACATTGCACCCTCTGGTATTCCGGGGGGTATGCCTGTTCGAGCGTCATTTCAACCCTCAAGCTTGGCTTGGTATTGGGTGTCACCTAATTAGGTGCACCTTAAAATCAGTGGCGGTGCCATCTGGCTTCAAGCGTAGTAAATTTCTCGCTTTGGAGGTTTAGATGTGTGTTTGCCATCAACACCCTATTCTTTAATAGTTGACCTCGGATCAGGTAGGGATACCCGCTGAACTTAAGCATATCAATAAGCGGAGGA
>OTU_394
ATGCGATAAGTAATGTGAATTGCAGAATTCAGTGAATCATCGAATCTTTGAACGCACCTTGCGCCCTTTGGTATTCCGAAGGGCATGCCTGTTTGAGTGTCATTAAATTATCAACCTTGCTCGCTTTTACTAGCTTGAGTTAGGCTTGGATGTGAGGGTTTTGCAGGCTTTTGTGGTCTGCTCCCTTTAAATGCATTAGTGGGATCTATTGTGGACCGTCACTTGGTGTGATAATTATCTATGCCTTGAGACTTTGAAACAAACTTATTAGAACCTGCTCATAACCGTCCTTCACGGGACAACTTTTGACAATTTGACCTCAAATCAGGTAGGACTACCCGCTGAACTTAAGCATATCAATAAGCGGAGGA
>OTU_396
AATGCGATAAGTAATGTGAATTGCAGAATTCAGTGAATCATCGAATCTTTGAACGCACATTGCGCCCGCCAGTATTCTGGCGGGCATGCCTGTCCGAGCGTCATTTCAACCCTCGAACCCCTCCGGGGGATCGGCGTTGGGGATCGGGACCCCTCACCGGGTGCCGGCCCTGAAATACAGTGGCGGTCTCGCCGCAGCCTCTCCTGCGCAGTAGTTTGCACAACTCGCACCGGGAGCGCGGCGCGTCCACGTCCGTAAAACACCCAACTTCTGAAATGTTGACCTCGGATCAGGTAGGAATACCCGCTGAACTTAAGCATATCAATAAGCGGAGGACTGAGACTCCAAGGCACACAGGGGATAGG
>OTU_398
GTGCGATAAGTAATGTGAATTGCAGAATTCCGTGAATCATCGAATCTTTGAACGCAAATTGCACTCTCTGGCAACCCGGGGAGTATGCCTGTTTGAGGGTCAGTGTTAATAAAAATCGGTTCGTTGCAATTTTTTGTGACGTTTCCGGAGTTTGAGTTATCTTAACTTCTGGGTTTTAAGAGGCTTAAAATTGACCTTTTTTGTGCATTTTAGACGTACATAAATTTTTTTTTATTCGTCTATCCTAATGCCAAAATCTATTAGATGCGACTATGTCTTATTGGTTTCGTATCTATAAATTTTTCATGATTTGACCTCAAATCAGGTAGGAACACCCGCTGAACTTAAGCATATCAATAAGCGGAGGACTGAGACTCCAAGGCACACAGGGGATAGG
>OTU_400
ATGTGATAAGTAATGTGAATTGCAGAATTCAGTGAATCATCGAATCTTTGAACGCACCTTGCACCCTTTGGTATTCCAAAGGGTACACCCGTTTGAGTGTCATTGTAATCTCACTTCATCAGCCTTTGTTGATGGAGGTGGACCTGGACTCTGTTGTGTCATTACAACTGGTCTGAAATGTCTGAGTGCACCCTGCTGTTGCAGCGTCTTCAGTGTGATAAGCATCTTCACTGGATCAAGTTCCTTTGGGACACGTGTGCATTGTGGGCTCTGTGCTGGCAAACCGTCTTTGGACAATCTTGACAATTTGACCTCAGATCGGGTGGGACTACCCGCTGAACTTAAGCATATCAATAAGCGGAGGA
>OTU_402
GTGCGATATGTACTGCGCTGTGCGCGAAATGCGCAGTCATTCTTCGAATACACATTGTCCTGTCTGGCAAACAGCCGGCAGGGCATCTGCTTCAGGGTTGTTGATTATTTTAGCGCAGCTTCGCTCAGCGTCGCACGCGTTCACCGAGGGTGTCGCCGCCACGTGCGTCCCCTCCCATCTTGTGTCCCTTTAGCTCATGCTTCTGTGGATTTGGGTGTCTAGCAGTCTGGTTCATTGCTTGCAGTGTTCCGCTTGTTGCTTCTCCCTATTACCTATCTACCCGACCTGAAGTCAGGTGTGAGTACCCGCTGAACTTAAGCATATCAATAAGCGGAGGA
>OTU_404
GCGCGAAATGTAGTGTGAATTGCAGAACATTGTGAATCATCGAATCTTTGAACGCACATTGCGCCTCCCTTTGCGGGGAGGCATGCCTGTCTGAGCGTCATTACAACCCTCAAGCATTGCTTGGTATTGGGCTCCGCTGCTCACCCAGCCGGCCTTAAAATCAGTGGCGGTGCCGTTGGGCCCTGAGCGTAGTAAATATCCTCGCTATAGGGACCCGGTAGACACTAGCCATCAACCCCCATTTTCCAAGTTTGACCTCGGATCAGGTAGGGATACCCGCTGAACTTAAGCATATCAATAAGCGGAGGA
>OTU_406
AAATGCGATAAGTAATGTGAATTGCAGAATTCAGTGAATCATCGAATCTTTGAACGCACCTTGCACCCTTTGGTATTCCGAAGGGTACCCCTGTTTGAGTGTCATTATTATTCTCAAACTCACACTTGTTGTAACGACTTGTTGTGGGCTTTGGATGTGGGGACTACCGGACTCTATTAAGTTGGAGGTCGGTTTCCCTTAAATATATTAGTGGTTGGTCGGGCCCCAGCTCTTGGTGTATGTTTAGGTTTTTATCAGCTACACCTTATACAGTCTGGCTAGCCCATGCTATGGCTACTGCTCTCTAACCGTCTTTTCAAAGACAATTAGTAACAATTTGGCCTCAAATCAGGTGGGACTACCCGCTGAACTTAAGCATATCAATAAGCGGAGGACTGAGACTCCAAGGCACACAGGGGA
>OTU_408
ATGCGATAAGTAATGTGAATTGCAGAATTCAGTGAATCATCGAATCTTTGAACGCACATTGCGCCCGCTGGTATTCCGGCGGGCATGCCTGTTCGAGCGTCATTATAACCAATCAAGCTCTGCTTGGCCTTGGGGCCCGCTGTACCGGCGGCTCTTAAAATCAGTGGCGGCGCCGTTTGGGCTCTGAGCGTAGTAAATATCCTCGCTATAGAGACCAGGCGGTTCTTGTCATCAACCCCCAACTTTCTAAGTTTGACCTCGGATCAGGTAGGGATACCCGCTGAACTTAAGCATATCAATAAGCGGAGGA
>OTU_410
ATGCGATAAGTAATGTGAATTGCAGAATTCAGTGAATCATCGAATCTTTGAACGCACATTGCGCCCATTAGTATTCTAGTGGGCATGCCTGTTCGAGCGTCATTTCAACCCTTAAGCCTAGCTTAGTGTTGGGAATCTACTGTATTGTAGTTCCTGAAATACAACGGCGGATCTGTAATATCCTCTGAGCGTAGTAATTTTTTTCTCGCTTTTGTTAGGTGTTGCAGCTCTCAGCCGCTAAACCCCCCAATTTTAATGGTTGACCTCGGATCAGGTAGGAATACCCGCTGAACTTAAGCATATCAATAAGCGGAGGA
>OTU_412
ATGCGATAAGTAATGnGAATTGCAGAATTCAGTGAnTCATCGAATCTTTGAACGCACATTGCGCCCTTTGGCATTCCGAAGGGCATGCCTGTTCGAGCGTCATTACAACCCTCAAGCTCTGCTTGGTGTTGGGCGTCACCAGCCTTGGTGTGCCCTAAAATCAGTGGCGGCGCCGTCTGGCTCTAAGCGTAGTAATACTCCTCGCTATAGACGTCCGGTGGTGTCTTGCCAGTAACCCTTCTATTTTTAAAGGTTGACCTCGGATCAGGTAGGGATACCCGCTGAACTTAAGCATATCAATAAGCGGAGGA
>OTU_414
GCGCGAAATGTAGTGTGAATCGCAGAACATTGTGAATCATCGAATCTTTGAACGCACATTGCGCCTCCTGTAACAGGGAGGCATGCCTGTCTGAGTCTCATTTAATCTCTAAACCCTCGGGTTTGTGCCTGGGCGTTCGCCTCTTGGGnGTCGCCTCAAAGTCATCTGTCTTATGAGCGGACGAGATCCTTTCGGACTTGCCGTTTGTCGGACCCAAAATCTCTGATTTGAGCTCAGATCAGGTAGGGCTACCGCCTGAACTTAAGCATATCAATAAGCGGAGGA
>OTU_416
ATGCGATAAGTAATGnGAATTGCAGAATTCAGTGAATCATCGAGTCTTTGAACGCACATTGCGCCCGCCAGCATCCTGGCGGGCATGCCTGTTCGAGCGTCATTTCCACCCTCAGGCnCTGCCTGGTGTTGGGGGCCTGCnCCTGCAGCCCCTCAAAGACAGCGGCGGTCCCGGCCCCGGCCCCGAGCGTAGTACTACACnTCGCTCCGGGCGCCGGGCGGGCCCCAGCCGTAAGCCTATTTTTCACTAGGTTGACCTCGGATCAGGTAGGAATACCCGCTGAACTTAAGCATATCAATAAGCGGAGGA
>OTU_418
ATGCGATAAGTAATGCGAATTGCAGAATTCCGTGAGTCATCGAATCTTTGAACGCACATTGCGCCCGCCAGCATTCTGGCGGGCATGCCTGTTCGAGCGTCATTTTCAACCCTCAGGCTCGGCCTGGTGTTGGAGGACTGCGCACGCAGCCTCCCAAAGCGAGCGGCGGCGTCGCCCCCTACCGAACGCAGTAGTTAGCTCTCGTTCCGGGACCGGGTCGTCGTCCTGCCGGAAAACCCCCAACTTTTGTACGGTTGACCTCGAATCAGGTAGGAATACCCGCTGAACTTAAGCATATCAATAAGCGGAGGA
>OTU_420
ATGCGATAAGTAATGnGAATTGCAGAATTCCAGTGnATCATCGAATCTTTGAACGCACATTGCGCCCTCTGGCATTCCGGGGGGCATGCCCGTTCGAGCGTCATTAACACCCATCAAGCCTGGCTTGGTATTGGGCGnCGGGACTTTCCCGCGCCCCGATTTCGCCGGCTGGACGACCCCGATCTCTCAAGCGTTGTACAATCTCGCTGGTAGGTCGGGCGGCCACGCCGTTAAACCCTTAATCAATTCAAGTTGACCTCGGATCGGGTAGGAATACCCGCTGAACTTAAGCATATCAATAAGCGGAGGA
>OTU_422
ATGCGATAAGTAATGTGAATTGCAGAATTCAGTGAATCATCGAATCTTTGAACGCACATTGCGCCCGCCGGTATCCCGGCGGGCATGCCTGTTCGAGCGTCATTTCAACCCTCAGGCTCCGCCTGGCGTTGGGGTCCTGCGCTGCAGCCCCCTAAAGTCAGCGGCGGGTGCGCCTTCGTACCGAACGCAGTAGTTACTTCTCGTTCTGGTCTCGGGGCGCTCTCCGGCCGTAAAAAGCAAAAACTTCAATGGTTGACCTCGGATCAGGTAGGAATACCCGCTGAACTTAAGCATATCAATAAGCGGAGGA
>OTU_424
ATGCGATAAGTAATGCGAATTGCAGAATCCGTGAGTCATCGAATCTTTGAACGCACATTGCGCCCCTTGGTTATTCCGAAGGGCATGCCTGTTCGAGCGTCATTATCACCCCTCAAGCCCTGGCTTGGTGTTGGACTTTAGTTATAGCTTTGCCTATCAACTGGTCTCAAAGATAGTGACGGCGCCCCAGAGGGAACCGGGTACGAGGAGCTTTTTACTAAGCATGTATCTGGGACGACTCTGATGGGCGACGGTCTTGTTATACATTTACCTAAGTGTTGACCTCGGATCAGGTAGGAATACCCGCTGAACTTAAGCATATCAATAAGCGGAGGA
>OTU_426
ATGCGATAAGTAATGTGAATTGCAGAATTCAGTGAATCATCGAATCTTTGAACGCACATTGCGCCCTTTGGTATTCCGAAGGGCATGCCTGTTCGAGCGTCATTTAAACACTCAAGCCCCGCTTGGTTTTGGGCGCAGGTCCCTCGGGACCCGCCCGTAACTCGTTGGTGGTCGGTACCGGCTCTAAGCGTAGCAAAAAACTTTCGCTTGTGACGACGGTGCCTTCCCGCCAGGAAAGCTCACTTCCAAAGTTTGACCTCGGATCAGGTAGGGATACCCGCTGAACTTAAGCATATCAATAAGCGGAGGA
>OTU_428
ATGCGATAAGTAATGTGAATTGCAGAATTCAGTGAATCATCGAATCTTTGAACGCACATTGCGCCCTCTGGTATTCCGGGGGGCATGCCTGTTCGAGCGTCATTATAACCAATCACGCAAGTGGTCTTGGGGCTTGCCAGTCGGCATCCCTTAAAAACAGTGGCAGTGCTATAGGCTCTCAGCGCAGTAATTATTTCGCTCTTGAGTCCTAGACCCACCCGCCAAAACCCCAACTTTCTTTAAGGTTGACCTCGGATCAGGTAGGGATACCCGCTGAACTTAAGCATATCAATAAGCGGAGGACTGAGACTCCAAGGCACACAGGGGATAGG
>OTU_430
TCGCGATAAGTAGTGTGAATTGCAGAATCCAGTGAATCATCGAGTCTTTGAACGCACCTTGCGCTCCTTGGTATTCCGAGGAGCATGCCTGTTTGAGTGTCTTGAAGTCATCGACCCCTCCCGTTTTGCCGCGGGAAGGGCGTCGGATGTTGGGGTGCTTGCGGTCGCTTTGGTGCTCCGCTCCCCTCAAATGCGTTGGTTGGGCCTTGTGGGTTTTGAACTCGGTCTCTGGGCGTTGTACCGTCCTCGCTCCGTGCCCGAGTGCGTCCTGCATGACTGTGCCCCTCCGTGGCCTCCCTCCCGTGTGGTGGCCGGCGAAAGCCGCTTCATTTGAAATCTGACCTCAAATCAGGTAGGACTACCCGCTGAACTTAAGCATATCAATAAGCGGAGGA
>OTU_432
AnGCGAnAnGTAnTGnGAATTGCAGAATTCAGTGAnTCATCGAATCTTTGAACGCACATTGCGCCTCTCGGTATTCCGGGAGGCACGCCTGTTCGAGCGCCATTACACACTCCAAGCGAAGCTTGATGTTGGGCGATGCGGACCCCTCTCGGGGATCGCACGTCTGGAACGCGTAGGCGCCCAnCGGCGGACCACGAGCGTAGCAAGACATTTATCGTCAATTCGTTCCGTGAAGTCCGACGGAGGGCGGCCTCATACCATTTCTGTCTCAGAAGTTTGGCCTCGGATCAGGCGGGGATACCCGCTGAACTTAAGCATATCAATAAGCGGAGGA
>OTU_434
ATGCGATAAGTAATGTGAATTGCAGAATTCAGTGAATCATCGAATCTTTGAACGCACATTGCGCCCTCTGGTATTCCGGAGGGCATGCCTGTTCGAGCGTCATAATGACCAAATCACCCTTGTGGTGGACTTGGAGGTGGCCAGTACTGGCCTCTCTTAAAACCAGTGGCGGTGCTCTTAAGCTCTACGCGTAGTAATTTTTCTCGCTATAGGGTCTTGATTGTGCTTGCCAGCAACCCCAATTTTTTAAGGTTGACCTCGGATCAGGTAGGGATACCCGCTGAACTTAAGCATATCAATAAGCGGAGGA
>OTU_436
GTGCGATAAGTAATGTGAATTGCAGAATTCCGTGAATCATCGAATCTTTGAACGCAAATTGCACTCTCTTCGGAGAGTATGCCTGTTTGAGGGTCAGTATTTTAATAAAAATCGGTGCGTTGCAATTTTTTTGTGACGTTTTCGGAGTTTGAGTTATCTTAACTTCTGGGTTTTAAGAGGCTTAAAATTGACCTTTTTTGTGCATTTTAGACGTACATAAATTTTTTTTTATTCGTCTATCCTAATGCCAAAAATCTATTAGATGCGACTATGTCTTATACGGTnTCGTATCTATAAATTTTTCATGATTTGACCTCAAATCAGGTAGGAACACCCGCTGAACTTAAGCATATCAATAAGCGGAGGA
>OTU_438
GTGCGATATCTAGTGCGATTTGCATGTCTGTGAGTCATCGAGTCCTTGAACGCAACTTGCGCCCTTTGTGGGCATGTCTGCCTGAGTGTCGCAAAATCGATGCTATTGGGTGACCTGGTCATCCGGTGGTGAGCTGGGCAGGTTGCACTGCCTGAAATGGAGCAAGCGGAGGGGAGCGTGCTCCTGTGTGTGCTATAAGCCGGGGCATGATCTAGGTCATGCCGGGTTTGGTCGCGCAGGAGCTCGTTCCTGTCAACAAATTTTCTCTATGACCTCAGGTCAGGCAAGATCACCCGCCGAACTTAAGCATATCAATAAGCGGAGGA
>OTU_440
GCGCGAAATGTAGTGTGAATCGCAGAACATTGTGAATCATCGAATCTTTGAACGCACATTGCGCCTCCCTTTGCGGGGAGGCATGCCTGTCTGAGCGTCATTACAACCTTTGCGCTCTGCGCAGTGTTGAGCGCAGCCTTCTGGGCTCGCTTCAAATCCAGTGGCAGCACCGCAGAGCCCCTACGCGCAGTGATCACCGCCGCCGGTGGAGCGCTGCGAGTGCTCGCCAGTCAACCCCCACTTTGCTAGGTTGACCTCAGATCAGGCAGAGATACCCGCTGAACTTAAGCATATCAATAAGCGGAGGA
>OTU_442
ATGCGATAAGTAnTGnGAATTGCAGAATTCCAGTGAATCATCGAATCTTTGAACGCACATTGCGCCCGCCAGnATTCTGGCGGGCATGCCTGTCCGAGCGTCATTTCAACCCTCAGGGCCCCCCAAGGGGACCTGGTGTTGGGGGCCGGCCGCCCGCGCCGCCCCCGAAATGCAGTGGCGACCCCGCCGCAGCCTCCCCTGCGTAGTAGCACAACCTCGCACCGGAGCGCGGAGGCGGTCACGCCGTAAAACGCCCAACTTTCTCAAGAGTTGACCTCGGATCAGGTAGGGATACCCGCTGAACTTAAGCATATCAATAAGCGGAGGA
>OTU_444
ATGCGATAAGTAATGTGAATTGCAGAATTCAGTGAATCATCGAATCTTTGAACGCACATTGCGCCCGCCGGTATTCCGGCGGGCATGCCTGTTCGAGCGTCATTTCAACCCTCAGGCTCCGCCTGGTGTTGGGGCTCCTGCGCACTGCAGGCCCTCAAAGGCAGCGGCGGGTGCGCCCACGAACCGAACGCAGTAGTTTTCTCTCGTTCTGGTCCCGCGGGCGTGCTCCGGCCGGTAAACCCCTTATAACTTCAATGGTTGACCTCGGATCAGGTAGGAATACCCGCTGAACTTAAGCATATCAATAAGCGGAGGA
>OTU_446
AATGCGATAAGTAGTGTGAATTGCAGAATTCAGTGAATCATCGAATCTTTGAACGCACATTGCGCCCTTCGGTATTCCGTTGGGCATGCCTGTTCGAGCGTCATTTGACCCTTCAAGCTCTGCTTGGTGTTGGGCGTTTGTTCCGCCTCCGCGCGTGGACTCGCCTCAAATTCATTGGCAGCCGGCAAGTTGGCTTCGTGCGCAGCACATTGCGTCACGGCTCCAGCCTGCCTCCGTCCAGAAAGGCTCCTCATCACTTTGACCTCGGATCAGGTAGGGATACCCGCTGAACTTAAGCATATCAATAAGCGGAGGACTGAGACTCCAAGGCACACAGGGGATAG
>OTU_448
GTGCGATAAGTAATGTGAATTGCAAATTCCGTGAATCATCGAATCTTTGAACGCAAATTGCACTCTCTTCGGAGAGTATGCCTGTTTGAGGGTCAGTATTAATAAAAATCGGCGTGTTGCTCTTTTGTGACGCTCCGGAGTTTGGGTCATCTTATAACAATACCTTTCAGGTGTTTTTAAGAGGCTTAAAATTGACATCTTTTTTGCGCATTTTTAGACGTACATAAATTTTTTTATTCGTTTATTCTAATGCCAAAATCTATTAGATGCGACCATATCGTGTGGTTCCGTGTCTATAAATTTTTTCATGATTTGACCTCAAATCAGGTAGGAACACCCGCTGAACTTAAGCATATCAATAAGCGGAGGA
>OTU_450
ATGCGATAAGTAATGTGAATTGCAGAATTCAGTGAATCATCGAATCTTTGAACGCACCTTGCGCTCCTTGGTATTCCGAGGAGCATGCCTGTTTGAGTGTCATTAATATATCAACCTTCTCTTATTTGAGTTGTTTGGATGTGGGGGTTTGCTGGACTCTTAAATGATTCAGCTCCCCTGAAATGCATTAGCAGAACAACCAGTTCATTGGCGTGATAATTATCTATGCTATTGAATGTGAGGGCAGTTCAGCTTTCTAATCGTCCTTGGACAATTTATCATTTAATGTGACCTCAAATCAGGTAGGACTACCCGCTGAACTTAAGCATATCAATAAGCGGAGGA
>OTU_452
ATGCGATAACTAATGTGAATTGCAGAATTCAGTGAATCATCGAGTCTTTGAACGCACATTGCGCCCCCTGGTATTCCGGGGGGCATGCCTGTCCGAGCGTCATTGCTGCCCTCAAGCCCGGCTTGTGTGTTGGGCCTTCGTCCCCCCACCCGGGGGGACGGGCCCGAAAGGCAGTGGCGGCACTGCGTCCGGTCCTCGAGTGTATGGGGCTCTGTCACTCACTCTGTAGGCCTGGCCGGTGCCCGCCGACCCCCGTCTTCCTTTTTTCCAGGTTGACCTCGGATCAGGTAGGGATACCCGCTGAACTTAAGCATATCAATAAGCGGAGGA
>OTU_454
ATGCGATAAGTAATGTGAATTGCAGAATTCCGTGAATCATCGAGTTTTTGAACGCACATTGCGCCCCTTGGCATTCCGAGAGGCACACCTGTTCGAGCGTCATGACAACCATCAAGCCGGGCTTGGTCTTGGGCGCGGCCCCCCCCGGCCCGCCTGAAAGACGTTGGCGGCTCGGCCCGACCCGCGTGTGACGACCTCACCGTTCCGGGTCGTGGCGCGCGCCCGCCCCCTCCGTTTTCCCTCTGGTTGACCTCGGATCAGGTnGGGATACCCGCTGAACTTAAGCATATCAATAAGCGGAGGA
>OTU_458
TTGCGATATGTAATGTGAATTGCAGAATTCAGTGAATCATCGAATCTTTGAACGCACCTTGCGCCCTTTGGTATTCCGAAGGGCATGCCTGTTTGAGTATCATTAATACCTCACTCTTGAATTCCTTGTGAAGTCAAGCAGTGGACTTTGGAGGTTTGCAGGCCATCACTGGTCAGCTCCTCTTAAATGAATTAGCGGAACTCTATGCAGTACCAGCCTCGGTTTGATAATCCTATCTATGCTGTCGCTGTTGGnCTGTGCTGTTTGGCTTACAATTGTCTTCGGACTGTCACTTTTGTGGCATAACATTAAACTTGATCTCAAATCAGGTAGGACTACCCGCTGAACTTAAGCATATCAATAAGCGGAGGA
>OTU_460
ATGCGATAAGTAGTGTGAATTGCAGAATTCAGTGAATCATCGAATCTTTGAACGCACATTGCGCCCCTTGGTATTCCATGGGGCATGCCTGTTCGAGCGTCATTTGTACCTTCAAGCTCTGCTTGGTGTTGGGTGTTTGTTCCGCTGCGCGCGTGAACTCGCCTCAAATCAATTGGCAGCCGGCAATCTGGTGTTTGAGCGCAGCACATCTTGCGCTCTTCTCTATATTGCGGCGTCCATAAAGCCTACAACTATGCGCTTGACCTCGGATCAGGTAGGGATACCCGCTGAACTTAAGCATATCAATAAGCGGAGGA
>OTU_462
ATGCGATAAGTAATGTGAATTGCAGAATTCAGTGAATCATCGAATCTTTGAACGCACATTGCGCCCGCCAGTATTCTGGCGGGCATGCCTGTTCGAGCGTCATTTCAACCCTCAAGCCCCAGTGGCCTGGTGTTGGGGACCGGCGACCTCGCCCGGGGGAACACCCCCGGCGCGTCCGCCGCCCCCGAAATGAATTGGCGGCCCCGTCGCGGCCTCCTCTGCGTAGTAGCACAACCTCGCAGCGGGAGCGCGACGCGGCCACTGCCGTAAAACGCCCAACTTTTTTTTAGAGTTGACCTCGGATCAGGTAGGAATACCCGCTGAACTTAAGCATATCAATAAGCGGAGGA
>OTU_464
ATGCGATAAGTAATGnGAnTTGCAGAATTCnGTGAnTCATCGAATCTTTGAACGCACATTGCGCCCCTTGGTATTCCGAGGGGCATGCCTGTTCGAGCGTCATTTCAAACCCTCAAGCTTCTGCTTGGTGTTGGGTCCTCGTCCCTCACAGGACGTGCCAGAAACTCGTAGGCGGTGGCGCCCAGCTCCTCAGCGTAGTTACACATTCCGCTCTGGATTCGTTGGGnGTTGCCCGCCGGACAACCACACATTTTTCTTATGGTTTGACCTCGGATCAGGTAGGGATACCCGCTGAACTTAAGCATATCAATAAGCGGAGGA
>OTU_466
GTGCGATATGTAGTGCGATTTGCATGAATCTGTGAGTCATCTAATCTTTGAACGCAACTTGCGCCTCTCCCGAGGCATGTCTGTTTGAGTGCCGCATACCTCTATGCAGTAATGTGTCTTGACGGCTGTCCTCGGACTCTGTCTAAACATAGCCAGTAAGTCGTGGGTTGCGACCAGCCCGAGTGCTAAGCATTCTTGGCCTGGCCGTAGCTACGATCAGCAAGGCAGCAATGCTACGCTATACTATCTATTTGGCCTCAAATCAGGCAGGACTACCCGCTGAACTTAAGCATATCAATAAGCGGAGGA
>OTU_468
GTGCGATATCTAGTGCGATTTGCATGTCTGTGAGTCATCGAGTCTTTGAACGCAACTTGCGCCCTTTGTGGGCATGTCTGCCTGAGTGTCGCAAAATCGATGCTATTGGGTGACCTGGTCATCCGGTGGTGAGCTGGGCAGGTTGCACTGCCTGAAATGGAGCAAGCGGAGGGGAGCGTGCTCCTGTGTGTGCTATAAGCCGGGGCATGGTCTAGGTCATGCCGGGTTTGGTCGCACAGGGACCACTCTGCCATCCAACATTCCACTCACTCCCGACCTCAGGTCAGGCAAGACGACCCGCCGAACTTAAGCATATCAATAAGCGGAGGA
>OTU_470
ACGCGATAGTTAATGTGAATTGCAGAATTTAGTGAATCATCGAGTCTTTGAACGCACATTGCGCCTTTTGGTATTCCGGAAGGCACGTCTGTTTGAGCGTCAGTTAAACCCTCATGGAGTAATTCATGGTATTGGGGGCCGCCGGTCAACGGCGACCTCCTGAAACTGACAGGGAAATGCCCCCGTGTTAGACTGATAGAAACCTTTTATTGTCGAACCGCGGTCAGGCAGCGCCCTTCAAGAAAAGTGCCCCCACTGGGACACCTTACTCTTGACCTCAAATCAGATGAGGATACCCGCTGAACTTAAGCATATCAATAAGCGGAGGA
>OTU_472
ATGCGATAAGTAATGTGAATTGCAGAATTCAGTGAnTCATCGAATCTTTGAACGCACATTGCGCCCACTAGTATTCTGGTGGGCATGCCTGTTCGAGCGTCATTAAGTCCACTCAAGCCCTCGGGCTTGGTATTGGGAGATTGCGGCAACGCAACTCCTCAAAGACAGCGAGCGGAGTCACGTCGTCCTCTGAGCTTAGTAATTACTTCCTAGCTTGCGAGTGAAGGCGCGTCCCCTGCCGTAAAACACCCAAAACTTTTGTTAGGTTGACCTCGGATCAGGTAGGAATACCCGCTGAACTTAAGCATATCAATAAGCGGAGGA
>OTU_474
ATGCGATAAGTAATGTGAATTGCAGAATTCAGTGAATCATCGAATCTTTGAACGCAACTTGCGCCCTCTGGTATTCCGGAGGGTATGCCTGTTTGAGTGTCATGTAGACTCAATCCCTCGGGTTTCCGAGGAGATTGGACTTGGGTGTATGCCTCTTCTGGCTCATCTTAAAAGACTTAGTGGGATAGCACTGTAGTCGACGTAATAAGTTTCGTCGGTAAAAGTGTGATGTCTGCTCACAATCGCCCTTGGGCACTTTTGACTCTGACCTCAAATCAGGTAGGACTACCCGCTGAACTTAAGCATATCAATAAGCGGAGGA
>OTU_476
ATGCGATAAGTAATGCGAATTGCAGAATTCAGTGAGTCATCGAATCTTTGAACGCACATTGCGCCCTTTGGCATTCCGAAGGGCATGCCTGTTCGAGCGTCATTATCAACCCTCAAGCTTAGCTTGTTGTTGGAACTGTTGTGCAAATCAACAATCCCAAAGACAATGGCGGCGTCTTTTGACCCTTGATGCAACGAGCTTTCAATAGCACGCATCTAAAGAGGTTGATTGATACTAGACCTTTTATCATTTCTCAAGGTTGACCTCGGATCAGGTAGGAATACCCGCTGAACTTAAGCATATCAATAAGCGGAGGA
>OTU_478
ATGCGATAAGTAATGTGAATTGCAGAATTCAGTGAATCATCGAATCTTTGAACGCACATTGCGCCTGCCAGTATTCTGGCAGGCATGCCTGTCCGAGCGTCATTTCAACCCTCAAGCCCCCGGGCTTGGTGTTGGGGACCGGCCACCGCCGCAACTCGCGGCAGGCCGCCCCCGAAATACAGTGGCGGTCACGCTGCGGCATCTCCTGCGTAGTAACACACCTCGCATCAGATACGCTACGAGACCACGCCGTAAAACAACCCACTTCTGAAATGTTGACCTCGGATCAGGTAGGGATACCCGCTGAACTTAAGCATATCAATAAGCGGAGGA
>OTU_480
TTGCGAAAAGTAATGTGAATTGCAGATTTAGTGAATCATCGAATTTTTGAACGCATATTGCGCTCTCTGGTAATCCGGGGAGCATGCTTGTTTGAGAACCGTATAAACCCCACACCTTCTGCTTGAAACGTTCGTTTCGAGTTGAAGTTnGATCTGATCATTCCCAnCGCTTACATnGTATTGGGATAGGTCGAAAACGAGCGACCGTCGCCATnTGTGCATATCTTGCAATTTGTTTCGGACGAGTGTTAATGGTAATTTTACAAGCTAAAAAAGCCTTCTTTGTCCAGAATCATAATGCGAGAACACATGATCGTTGCGGCTCCTTTAAGATCACAAAACCTGGTCTCAAATCAAGCAGGAGTACCCGCTGAACTTAAGCATATCAATAAGCGGAGGA
>OTU_482
GCGCGAAATGTAGTGTGAATTGCAGAACATTGTGAATCATCGAATCTTTGAACGCACATTGCGACCTCTCGTTGAGGGAGGCATGCCTGTnnGAGCGTCATTACAACCCTCAAGCTCTGCTTGGTGTTGGGCGTCGTCATCTATGGCGCGCCTCAAAGTCAGTGGCGGTGCCGTCCGGCTCCAAGCGTAGTAGCACTCTTCTCGCTTCTGGGGCCTGGGCGGGCGCTAGCCAGCAACCCACACTACTCAAAAGGTTGACCTCGGATCAGGTAGGGATACCCGCTGAACTTAAGCATATCAATAAGCGGAGGA
>OTU_484
ATGCGATAAGTAATGTGAATTGCAGAATTCAGTGAATCATCGAATCTTTGAACGCACATTGCGCCCGCCAGCATTCTGGCGGGCATGCCTGTTCGAGCGTCATTTCAACCCTCAGGCCCGGCCTGGTGTTGGGGACCTGCCACGCGCAGCCCCCGAAAGAGAGCGGCGGTCCCGTTCCCGGCTCCGAGCGTAGTAACATACTGAGCTCTGGGCGCCGGGCGGGCAACCTGCCGGAAAACACCCCCTTTTTCTCAAGGTTGACCTCGGATCAGGTAGGAATACCCGCTGAACTTAAGCATATCAATAAGCGGAGGA
>OTU_486
ATGCGATAAGTAATGCGAATTGCAGAATTCCGTGAGTCATCGAATCTTTGAACGCACATTGCGCTCCCCGGTCCCCCGGGGAGCATGCCTGTCCGAGCGTCATTGCCATCCCCTCAAGCATTGCTTGGTATTAGGCTCCGCTGCTCACCCAGCGGGCCTTAAAATCAGTGGCGGTGCCGTCGGGCCCTGAGCGTAGTAAATCTCCTCGCTATAGGGACCCGGTGGACGCTGGCCATCAACCCCCCGTTACTTTCTAAGTTTGACCTCGGATCAGGTAGGGATACCCGCTGAACTTAAGCATATCAATAAGCGGAGGA
>OTU_488
GTGCGATATGTAGTGCGATTTGCATGAATCTGTGAGTCATCTAATCTTTGAACGCAACTTGCGCCTCGCTGAGGCATGTCTGTTTGAGTGCCGCATACGCTACTGCAGCAATGCGACTTGCGCCGTGTCGGCGACGGCTGGGCAACCGGCGGGCGGCGACTGGCGCTAAATGGAGGCAGATACTGGTCGGCGGGACTGGACCGAGTGCTAAGCATTCTCGGGGCGGGCTCCGCTGGCCACGACTATACCTATTTACTTATTGGCCTCAAATCAGGCAGGACTACCCGCTGAACTTAAGCATATCAATAAGCGGAGGA
>OTU_490
ATGCGATACGTAATGTGAATTGCAGAATTCAGTGAATCATCGAATCTTTGAACGCATATTGCGCCTTCTGGTATTCCGGAAGGCATGCTTGTTTGAGTATCAGTAACAACCTCAACTCTTCTTCATTGCGGAGAAGAGTTGGATTTGAGCATTTCCTACAGGTCTTCACAACTTGAGGATTGCTTGAAATACGAGGTTCGGCCGGCAATTGCCTGGGCTACAAGCATTTCATACTTAATCCCGTCAAACGGATTATATCCTTTGCTGCAGCCAACATACAGGGCAACTTGCCAGTGTTCCGACTGATGCAGGAAAGTTGGGAAGCTCTCTTTGCTTCTCTTCTAAACTCGATCTCAAATCAAGTAAGACTACCCGCTGAACTTAAGCATATCAATAAGCGGAGGA
>OTU_492
ATGCGATACGTAATGTGAATTGCAGAATTCAGTGAATCATCGAATCTTTGAACGCACATTGCACTCCTTGGTATTCCGAGGAGTATGCCTGTTTCAGTATCATGAGCACTCTCACAACTAATCTTTGTTGGTTAAGATTGTGGAATTGGGATGCGCCAGTTGTTATTGATTGGCCCTCCTAAAATGTAGCTCTTGACTGTGGACTGCTACAGTAGTTTGGCCTAATAGTTTTGGCAGTTATATGTCAAATCTTTGGCTACATTTACTTTGGTCCATGCAGTCTTGATATACAGAAAACTCTAAATACAACTTTGATCTGAAATCAGGTAGGGCTACCCGCTGAACTTAAGCATATCAATAAGCGGAGGA
>OTU_494
ATGCGATACGTAGTGCGATTTGCATTATTTGCGAGTCATCAAATCTTTGAACGCAACTTGCGCnTGTTTCGTACAGGCATGTCTATTTGAGTACCGTAACCAAAGAATCAGTTGCTCnnAAGAGCTAAAGnTGGCATGTATATTGnGAGTTTGAAGCTAGAGACCATCGGTCTTGTTCATTCTCTCCATTTCATACnGGTCTCAAATTAGGCAAGATTACCCGCTGAACTTAAGCATATCAATAAGCGGAGGA
>OTU_496
ATGCGATAAGTAATATGAATTGCAGAATTCCGTGAATCATCAAATTTTTGAACGCAAATTGCACTTCTTGGTATTCCAAGGAGTACACATGCTTGAGGGTCAGTTAAAAAAATCGTACATCTTTGATGTTGnGGACCTGGGTATTCCGATTTTATAAATCAGGTTACCTAAAAATTAATATGGATATTTAATGTGAAGTGTACTAATTATAGTnnCTAATCATTATACTTATTATGTCACAATTAAGTATTTAGTTGGTGGTGTATAAATTATGAGAATGACCTCAAGTCATGTGAGAGTACCCGCTGAACTTAAGCATATCAATAAGCGGAGGA
>OTU_498
ATGCGATAAGTAATGTGAATTGCAGAATTCAGTGAATCATCGAAnCTTTGAACGCACCTTGCGCTCCTTGGTATTCCGAGGAGCATGCCTGTTTGAGTGTCATGAATATATCAACTGCTTTTAGCATTTAGATGATAAAAGTGAAGTTGGAATTGGAGGATAATTGCTGGCGTGACTTAGGTTGCTTGTTAGCTCCTCTTGAAAGTATGAGCTTTTCTAATAGATCATGGCTTAATAACACTAATGTGATAAGTATCTACGTTAGATGTTTGTAGCTATGAGTTGGGTGACTTCAATTATGAAGGAGCTCCTATAGAAAGGGATATCTTAGAAATGAAGTGTCTCGGAAATTTTTTTTGAGCCTTGTTCTAAGGGnAAGACAATATATATACATCTGACCTTAAATCAGGTAGGACTACCGCTGAACTTAAGCATATCAATAAGCGGAGGA
>OTU_500
ATGCGATAAGTAATGTGAATTGCAGAATTCAGTGAATCATCGAATCTTTGAACGCACCTTGCGCTTCTTGGTATTCCGAGGAGCATGCCTGTTTGAGTGTCATTAATATATCAATCTTCTCTTGTTGAGTGGTTTGGATGTGGGGGGTTTGCTGGCCTTTTGAAAAGGGGTTCAGCTCCTCTGAAAAGCATTAGCAGAGCGACTCTGTTCATTAGTGTGATAACTATCTATGCTATTGAATGCGTGTGGTTCAGCTTTCTAACTGTCCTTGGACAAATTTATCATTTATGTGACCTCAAATCAGGTAGGACTACCCGCTGAACTTAAGCATATCAATAAGCGGAGGA
>OTU_502
ATGCGATAAGTAATGTGAATTGCAGAATTCAGTGAATCATCGAATCTTTGAACGCATCTTGCGCTCCTTGGTATTCCGAGGAGCATGCCTGTTTGAGTGTCATTAAATTCTGTCAAAACATGCACTTGAGTGTGTTTTGGATTGTGGGAGTGTCTGCTGGCTTTATATGAGTCAGCTCTCCTGAAAGACATTAGCTTTGGAGGGATGTGCCAAGTCACTTCTGCCTTTCCATTGGTGTGATAGATGAATAAACTTATCTACGTCAGGAAAGCAGGTTGCAGGTGATGCACTGTGATCTCTCTGCTCTCTAATTGACATTTGTCTGATAACTTGACCTCAAATCAGGTAGGACTACCCGCTGAACTTAAGCATATCAATAAGCGGAGGA
>OTU_504
ATGCGATAAGTAATGTGAATTGCAGAATTCAGTGAATCATCGAATCTTTGAACGCACATTGCGCCCATCAGTATTCTGGTGGGCATGCCTGTTCGAGCGTCATTTCAACCCTTAAGCCTAGCTTAGTGTTGGGAATCTGCTGTACTGCAGTTCCTTAAAGACAGTGGCGGAGCGGCGGTAGTCCTCTGAGCGTAGTAATTTATTTCTCGCTTTTGTCAGGCTCTGTCCTCCCGCCATAAAACCCCCAATTTTTTAGTGGTTGACCTCGGATCAGGTAGGAATACCCGCTGAACTTAAGCATATCAATAAGCGGAGGA
>OTU_506
ATGCGATAAGTAATGTGAATTGCAGAATTCAGTGAATCATCGAATCTTTGAACGCACATTGCGCCCGCCAGTATTCTGGCGGGCATGCCTGTTCGAGCGTCATTTCAACCCTCAGGCCCCGCCTGGCGTTGGGGATCGGCGCGGCGCCTCGTGCGCTGCCGGCCCCGAAATATAGTGGCGGTCTCGCTGTAGTCCTCCTCTGCGTAGTAGCTAACACCTCGCACTGGAACGCGGCGCGGCCATGCCGTTAAACACCCCACTTCTGAAAGTTGACCTCGGATCAGGTAGGAATACCCGCTGAACTTAAGCATATCAATAAGCGGAGGA
>OTU_508
ATGCGATAAGTAATGTGAATTGCAGAATTCAGTGAATCATCGAATCTTTGAACGCACATTGCGCCCGCCAGTATTCTGGCGGGCATGCCTGTTCGAGCGTCATTTCAACCCTCAAGCCCCCGGGCTTGGTGTTGGAGATCGGCAACTGCCnCTTGCGGGTGCGCCGTCTCCCAAATCTAGTGGCGGTCTCGCTGTAGCTTCCTCTGCGTAGTAATTCACCTCGCTCTGGAACGCGGCGCGGCCACGCCGTTAAACACCCCACTTCTGAAGGTTGACCTCGGATCAGGTAGGACTACCCGCTGAACTTAAGCATATCAATAAGCGGAGGA
>OTU_510
ATGCGATAAGTAATGTGAATTGCAGAATTCAGTGAATCATCGAATCTTTGAACGCACCTTGCGCTCCTTGGTATTCCGAGGAGCATGCCTGTTTGAGTGTCATTAATATATCAACCTCTTCAGCTTTTTGCATGTTGAATGTTGGATGTGGGGGTATCTTTTGCTGGACTCTATAAAATGAGGTCAGCTCCCCTAAAATGCATCAGCGAAACAATTTGTTTACCGCTCATTGGTGTGATAACTATCTACGCTATTGACGGTGACGCATGTTTAGCTTCTAATAGTCCATTAACTTGGACAATCTCTTATTAATGTGACCTCAAATCAGGTAGGACTACCCGCTGAACTTAAGCATATCAATAAGCGGAGGACTGAGACTCCAAGGCACACAGGGGATAGG
>OTU_514
ATGCGATAAGTAATGTGAATTGCAGAATTCAGTGAATCATCGAATCTTTGAACGCACATTGCGCCCCTTGGTATTCCGAGGGGCATGCCTGTTCGAGCGTCATTTTGACCAATCCCGCAAGGGGTCTTGGAGCTCGCTATTCAGCGGCCCCTAAAATCAGTGGCGGTGCCATCTGGCTCTAAGCGTAGTAACTTTTCTCGCTATAGGGTTCTTATGGATGCTTGCCATAACCTCAACTTCTCACGGTTGACCTCGGATCAGGTAGGGATACCCGCTGAACTTAAGCATATCAATAAGCGGAGGACTGAGACTCCAAGGCA
>OTU_516
ATGCGATAAGTAATGTGAATTGCAGAATTCAGTGAATCATCGAATCTTTGAACGCACCTTGCGCTCCTTGGTATTCCGAGGAGCATGCCTGTTTGAGTGTCATTAAATTCTCAACTATACAAGTTTTTATAACATGTATAGCTTGGATCTTGGGATTTGCGGGCTTTCACAAGTCGGCTATCCTTAAATGCATTAGCAATGCTTTTGCCGCTAATCTCTAGTGTGATAATTATCTACGCTATTGTGAAGCAGCATGAATAGAGCTTTGCTTCTAATCGTCTTCACAGACAATATTTGACAATCTGACCTCAAATCAGGTAGGATTACCCGCTGAACTTAAGCATATCAATAAGCGGAGGA
>OTU_518
ATGTGATAAGTAATGTGAATTGCAGAATTTAGTGAATCATCGAATTTTTGAACGCATATTGCACCTTTTTAAGGTATACTTGGATGAGTGTTGTTTAATCATCACCAATCTCGGTGGTATTGGGAGCCTGGTGTCTCAACCCTCCTCAAAGACAACCCGATGAAATCGATACAATGAGCTTCGGCAGGTATTGAAATCGTCGACAACCTCACTTTGGACCTGGTCTTCCAGATTCGAACTGTATTTTATATGGTTCAACCTCATCTCAAGTAAGATTACCCGCTGAACTTAAGCATATCAATAAGCGGAGGA
>OTU_520
ATGCGATAAGTAATGTGAATTGCAGAATTCAGTGAATCATCGAATCTTTGAACGCACATTGCACCCTCTGGTATTCCGGGGGGTATGCCTGTTCGAGCGTCATTTCAACCCTCAAGCTCAGCTTGGTATTGGATGTCACCTGGCAATGGTGCATCCTAAAATCAGTGGCGGTGCCATCTGGCTTCAAGTGTAGTAAAACTCTCGCTTTGGAGGTTTGGATGTGTGCTTGCCATCAACCCTTAATTTATCAAAGGTTGACCTCGGATCAGGTAGGGATACCCGCTGAACTTAAGCATATCAATAAGCGGAGGACTGAGACTCCAAGGCACACAGGGGATAGG
>OTU_522
AATGCGATAAGTAATGTGAATTGCAGAATTCAGTGAATCATCGAATCTTTGAACGCACCTTGCGCCCCTTGGCCATTCCGAGGGGCATGCCTGTTTGAGTATCATGAACACCTCAACTCTCCACGGTTTTCCCGTGGCGAGCTTGGACTTTGGAGGTTTGCTGGCCCCAGGGGTCTGCTCCTCTTAAATGAATCAGCTTGCCAGTGTTTGGTGGCGTCACAGGTGTGATAAATATCTACGCTTGCCGCCGTCCGCCATGCAACCTTCAGCGATGGAGGTTCGCTGGAGCTTAAAAACGTCTCTCCTCAGCGAAGACAGCTTTTTTAACGTTCGATCTCAAATCAGGTAGGACTACCCGCTGAACTTAAGCATATCAATAAGCGGAGGACTGAGACTCCAAGGCACACAGGGGATAGG
>OTU_524
ATGCGATAAGTAATGTGAATTGCAGAATTCAGTGAATCATCGAATCTTTGAACGCACCTTGCACCCTTTGGTATTCCGAAGGGTACACCCGTTTGAGTGTCATTGTAATCTCACTATGATCGACTTTTGGTCTTTCCGTATGTGGACTTGGATGTTGCCGTGGATGTCTCCGGCTCGTCTGAAATGCTTCAGTGTACCCTGCAGAGCGGCGTATTCGGTGTGATACATCTTCACCGGAGTTGATCCTTTACTGGGTCGCGTCTGTAATGTGTGGCTCTATGCTTCCAACCGTCTCTGAAGGGACAATCTCTGACAATTCGACCTCAAATCGGGTGGGACTACCCGCTGAACTTAAGCATATCAATAAGCGGAGGACTGAGACTCCAAGGCACACAGGGGAT
>OTU_526
ATGCGATAAGTAATGTGAATTGCAGAATTCAGTGAATCATCGAATCTTTGAACGCACATGGCACCCTCTGGTATTCCGGGGGGTACGCCTGTCCGAGCGTCATTTCAAACCTCAAGCCCAGGCTTGCTGTTGGACCTGGTCCCGCGGGACCTGTCTGCAACCGGTCGACGGCACCGTTCGGTCCCAGGCGTAGCAATGTGACCGCTTAGGGGCTCCGGACGGGAGTCAGTCCAGCCAACCCATTCAGAAGTTTGACCTCGGATCAGGCGGGGATACCCGCTGAACTTAAGCATATCAATAAGCGGAGGA
>OTU_528
ATGCGATAAGTAATGCGAATTGCAGAATTCAGTGAGTCATCAAATCTTTGAACGCACATTGCGCTCCCTGGTATTCCGGGGAGCATGCCTGTCTGAGCGTCATTACACACCTTGCGCTCCGCGCAGTGTTGGGCGCAGCCTTCAGGGCTCGCCTCAAATCCAGTGGCAGCACTTCAGAGCTCCTACGCGCAGTGATCACCGCCGCCGGTGGAGTCTTGTGGTCGCTAGCTAGTCAACCCCCACTTTGCTAGGTTGACCTCAGATCAGGCAGAGATACCCGCTGAACTTAAGCATATCAATAAGCGGAGGACTGAGACTACCAAGGCACACAGGGGATAGG
>OTU_530
AATGCGATAAGTAATGTGAATTGCAGAATTCAGTGAATCATCGAATCTTTGAACGCACCTTGCGCTCCTTGGTATTCCGAGGAGCATGCCTGTTTGAGTGTCATTAATATAATCAACTCCTTCAGCTTGTGAGTGGAGTTGGATGTGGGGGTTTTTGTTGGTCTTCTTAGTGAAAGTCAGCTCCCCTAAAATGTATTAGCGGAACAATCTCTTGACTGTTCATTAGTGTGATAATTATCTACGCTATTGAACTGTGAGGCAAGTTCAGCTTCTAATAGTCCATTGACTTGGACAATTTCTATTAAATGTGACCTCAAATCAGGTAGGACTACCCGCTGAACTTAAGCATATCAATAAGCGGAGGACTGAGACTCCAAGGCACACAGGGGATAGG
>OTU_532
AATGCGATAAGTAATGTGAATTGCAGAATTCAGTGAATCATCGAATCTTTGAACGCACATTGCGCCCTTTGGTATTCCTTAGGGCATGCCTGTTCGAGCGTCACTAAAAACCCTCTCACAGATAATGTGGTATTGGTAGAAGTAGATAGTACTAACACTACCCCATCTTACTCTACTGAAATGAATAGGCCAGAGAAGTGGACTATGGTAATAGACTCCAGAAGTGTTTTAAAATGCCAATCTAGTCTTACCCAAGTCATGTTCTGAGCTACTGGACCCCCATTTAGTCCAAACCAAAGAGGTTGACCTCGGATCAGGTAGGGATACCCGCTGAACTTAAGCATATCAATAAGCGGAGGACTGAGACTCCAAGGCACACAGGGGATAGG
>OTU_534
AATGCGATACGTAATGTGAATTGCAGAATTCAGTGAATCATCGAATCTTTGAACGCACCTTGCGCCCCTTGGTATTCCGAAGGGCACACCCGTTTGAGTGTCGTGAAAACCTCAACCTCCTTGGTTTCTTTTGGAGACCAAAGCAGGCTTGGACTTTGGAGGCCTTTTGCTGGCACCTCTTTTTGAAGGCCAGCTCCTCTTAAACAAATTAGCAGGGTCCTCTTTGCTGATCCTTGACGTGTGATAAGATGTTTCCATGTCTTGGTTTCTGGCTCTGTCACCCTTTGGGACCTGCTTCTAACCGTCTGGACCTTGCGTCGAGACAATGTTCGAGCATGTGCCTCCCTTCTTGGGAAGCTCCCTCGACCCCATGACCCCTTGACCTCAAATCGGGTGAGACTACCCGCTGAACTTAAGCATATCAATAAGCGGAGGACTGAGACTCCAAGGCAC
>OTU_536
ATGCGATAAGTAATGTGAATTGCAGAATTCAGTGAATCATCGAATCTTTGAACGCACCTTGCGCCCCATGGTTTTCCACGGGGCACGCCCGTTCGAGTGTCACGTTAACCCTCGCCAACCGGACAGTAATGTTTGGGGAAGCGGATTTGGACGTTTGCCGGTCGTGAGATCGGCTCGTCTCGAAATGCATTAGCGAAGTGAGACGCAAGCGCGACGTTGATAATTGTCTACGCCTCGTGAGTGTCGAGCCTCGCTCACAATCGCCGTGAGGCAATATTTCACAGTTTGACCTCGAATCGGGTGGGACTACCCGCTGAACTTAAGCATATCAATAAGCGGAGGACTGAGACTCCAAGGCACACAGGGGATAGG
>OTU_538
AATGCGATAAGTAATGTGAATTGCAGAATTCAGTGAATCATCGAATCTTTGAACGCACATTGCACCCTCTGGTATTCTGGGGGGTATGCCTGTTCGAGCGTCATTACAACCCTCAAGCCTAGCTTGGTATTGGGAGTCACCAGCGTGGTGCTCCCTAAAATCAGTGGCGGTGCCATTCGGCCTCAAGTGTAGTAATACTTCTTGCTTTGGAGGTTAGGATGTGTGCCTGCCAGTAACCATTATTTTTCAAAGGTTGACCTCGGATCAGGTAGGGATACCCGCTGAACTTAAGCATATCAATAAGCGGAGGACTGAGACTACCAAGGCACACAGGGGATAGG
>OTU_540
AATGCGACAAGTAATGTGAATTGCAGAATTCCGTGAATCATCGAATCTTTGAACGCACATTGCGCCCTCTGGTATTCCGGAGGGCATGCCTGTCCGAGCGTCATTGCTATACCTCAAGCCCGGCTTGTATGTTGGGCCCACTGTCTTGTTAGACAGTAGCCCCAAAGGCAGAGGCAGGGTCGTAGTCCGGTCTTTTCAATGCGTATGGGGCATTGTCATCCGCTTGAAGGCTGGCCGACCCTTTATGCCTATCGTGGATTTTATCCACCATCAATTTTTCCTGATGGACCTCGGATCAGGTAGGGATACCCGCTGAACTTAAGCATATCAATAAGCGGAGGACTGAGACGCCAAGGCACAC
>OTU_542
ATGCGATAAGTAATGTGAATTGCAGAATTCAGTGAATCATCGAATCTTTGAACGCACCTTGCGCCCTTTGGCTATTCCGAAGGGCATGCCTGTTTGAGTATCATGAACACCTCAACTCTCATGGTTCGCCATGATGAGCTTGGACTTTGGAGGCTTTGCTGGCCTGTGGTCGGCTCCTCTCAAACAAATCAGCTTACCGGTGTACTGGTGGCATCACGGGTGTGATAACTATCTACGCTTGTGGTCGTCTGCCGAATTTTCTGGGGCTCATAAACGTCTCCCGAGTGAAGACAGCCTTCTGAACGTTTGATCTCAAATCAGGTAGGACTACCCGCTGAACTTAAGCATATCAATAAGCGGAGGACTGAGACTCCAAGGCACACAGGGGATAGG
>OTU_544
AATGCGATACGTAATGTGAATTGCAGAATTCAGTGAATCATCGAATCTTTGAACGCACCTTGCACCCCTTGGTATTCCGAGGGGTACACCCGTTTGAGTGTCGTGAATTTCTCAAACCTTCTTGGTTTCTTGATCAAGAAGGCTTTGGACTTGGAGGTCTTTGCCGGCTTTGCGAAAAAGTCGGCTCCTCTTAAATGCATTAGTGGGGTCCCCTTTGCCGATCTCTAGGCGTTGATAATACGCTTCTACGTCTTGGGATTTGCTCTGTTCTTTGGGAACCCGCTTCTAACCGTCTCGGTCGGAGACATCGTTCGAGCTTGCTCGACCCACGAACCTTGACCTCAAATCGGGTGAGACTACCCGCTGAACTTAAGCATATCAATAAGCGGAGGACTGAGACTCCAAGGCACACAGGGGATAGG
>OTU_546
ATGCGATAAGTAATGCGAATTGCAGAATTCCAGTGAGTCATCGAATCTTTGAACGCACATTGCGCCCTTTGGTATTCCGAAGGGCATGCCTGTTCGAGCGTCATTATCACCCCTCAAGCCCTGTGCTTGGTGTTGGACGGCCGGTCGAGCGATCGACCCCTCCTAAAGACAATGACGGCGGCCTGTGGTTCCCCCGGTACACTGAGCTTTTAACTGAGCACGTATCGGACAAGGGCACCCAGGACCCGGTCCTCTCCTTTGACTAGGAAACTTCTAAGGTTGACCTCGGATCAGGTAGGAATACGCGCTGAACTTAAGCATATCAATAAGCGGAGGACTGGACTGCAAGGCACA
>OTU_548
AATGCGATAAGTAATGTGAATTGCAGAATTCAGTGAATCATCGAATCTTTGAACGCACCTTGCGCCCTTTGGCTATTCCGAAGGGCATGCCTGTTTGAGTATCATGAACACCTCAACTCTCACGGTTCGCCGTGACGAGCTTGGACTTTGGAGGCTTTGCTGGCCTGTGGGTCGGCTCCTCTCAAATGAATCAGCTTACCGGTGTATTGGTGGCGTCACAGGTGTGATAACTATCTACGCTTGCGGTCGCCCGCCAGACAACCTCTGCCATCGTCGGAGGTTTGCCGGAGGCTCACAAACGTCTCCCGAGTGGAGACAGCCTTCTGAACGTTTGATCTCAAATCAGGTAGGACTACCCGCTGAACTTAAGCATATCAATAAGCGGAGGACTGAGACTCCAAGGCACACAGGGGATAGG
>OTU_550
AATGCGATAAGTAATGTGAATTGCAGAATTCAGTGAATCATCGAATCTTTGAACGCACATTGCGCCCGCTAGTATTCTGGCGGGCATGCCTGTTCGAGCGTCATTACAACCCTCAAGCGCAGCTTGGTGTTGGGGACCTATGGTTACCATAGGCCCTGGAAATCAGTGGCGGGCTCGCTAATACCCCGAGCGTAGTAGAATCTCTCGCTTAGGGCGTATAGCGGGTTCCAGCCGTTAAAACCCCACTGTTTACAAAAGGTTGACCTCGGATCAGGTAGGAATACCCGCTGAACTTAAGCATATCAATAAGCGGAGGACTGAGACGCCAAGGCACACAGGGGATAGG
>OTU_552
AATGCGATAAGTAATGTGAATTGCAGAATTCAGTGAATCATCGAATCTTTGAACGCACATTGCGCCCGTTAGCATTCTAGCGGGCATGCCTGTTCGAGCGTCATTTCAACCCTCAGAACCCCTGCATTTTTTGTACGGGGCGTGCTGGTGTTGGGGCCTTCTGCGGCTGCCGCAGGCCCTGAATAACAGTGGCGGGCTCCGCTATACTCCGAGCGCAGTAATACTTCTCGCTCAGGGTGTGTAGCGGGGATCTAGCCTTGTCTTCTTACTTTAAATGGTTGACCTCGGATCAGGTAGGAATACCCGCTGAACTTAAGCATATCAATAAGCGGAGGA
>OTU_554
ATGCGATAAGTAATGTGAATTGCAGAATTCAGTGAATCATCGAATCTTTGAACGCACATTGCACCCGGTGGTATTCCGCCGGGTATGCCTGTTCGAGCGTCATGAGAACCAGTAAAAGATACCAGGCTTCGGCCTGCTGTTGGGGATTGCGGCTTCTGCTGCAGCCTTGTAGTATAGTGGCAAGTTCCGATCGGTTCTAAGCGTAGTAATTTCTCCTCGCTACAGGACTTCCCGGCACTTTGGTACTAAGTCCAATTTAATTTGGCAACTCCAGCCATAAAACCCCCATCTTAGGTTGACCTCGGATCAAGTAGGGATACCCGCTGAACTTAAGCATATCAATAAGCGGAGGACTGAGACTCCAAGGCACACAGGGGATAGG
>OTU_556
AATGCGATACGTAATGTGAATTGCAGAATTCAGTGAATCATCGAATCTTTGAACGCACCTTGCGCCCCTTGGCATTCCGAGGGGCACACCCGTTTGAGTGTCGTGAAATTCTCAAAATCCCTTTTCTTCTGGAAAAGGTTTTTTGGACTTGGAGGTTCAATGCTAGCCTTCACCTTTGAAGGTGAGCTCCTCTCAAATGAATTAGTGGGGTCTGCTCTGCCGGTCCTTGACGTGATAAAATGTTTCTACGTTTTGGATTTGGCACTGTCTCTTGGACACCTGCTCCTAACCGTCTCATGGACAAATGATGGTGCTTCGGTCACCGCCGTTGGCGGGAGGCTGGGCCCACGGAAAAACCCTTGACCTCAAATCGGGTGAGACTACCCGCTGAACTTAAGCATATCAATAAGCGGAGGACTGAGACTCCAAGGCACACAGGGGATAG
>OTU_558
AATGCGATAAGTAATGTGAATTGCAGAATTCAGTGAATCATCAAATCTTTGAACGCACATTGCGCTCCTTGGTATTCCAAGGAGCATACCTGTTCGAGCGTCATTACAACCCTCAAGCTCTGCTTGGTATTGGGCATCATCGGTGACGGTGTGCCTAAAAGTCAGTGGCGGTGCTGCCTAGCTCCAAGCGTAGTAGACTTCTCGCTATGGATGCCTGGGAGACGCTTGTCATAGCCTCTAAATCTTTAAGGTTGACCTCGGATCAGGTAGGGATACCCGCTGAACTTAAGCATATCAATAAGCGGAGGACTGAGACTCCAAGGCACACAGGGGATAGG
>OTU_562
ATGCGATAAGTAATGTGAATTGCAGAATTCAGCGAATCATCGAATCTTTGAACGCACATTGCGCCCATTAGTATTCTAGTGGGCATGCCTGTTCGAGCGTCATTTCAACCCTCGGGCCCGTACGGGACCGGCGTTGGGGCCTTTCTTGCCGCACGGCAAGCCCCGAAAGCAAGTGGCGGGCCCGCTGAGACCCCGAGCGTAGTAGTTTACACCATCGCTCCGGGGCGCTTGGCGGGCGACACCAGCCGTTAAAGCACTTCAAGTCTTACAAGGTTGACCTCGGATCAGGTAGGAATACCCGCTGAACTTAAGCATATCAATAAGCGGAGGACTGAGACGCCAAGGCACAC
>OTU_564
AATGCGATAAGTAATGTGAATTGCAGAATTCAGTGAATCATCGAATCTTTGAACGCACCTTGCGCCCTTTGGTATTCCGATGGGCATGCCTGTTTGAGTGTCTCGATATCATCAATCCTATCGGGTTTGCGCCCGCATAGGGTTGGACCTGGGGGCCCTGCTGCCTTTGGGCGGCTCCCCTTAAATGCATCGGTTTGGCCCGATCAGCGTTGGCCCGCTCCCAAGGCGTTGTATCAACCTCGCCTCCGTGGTCCGGATCCGCCCTCGCCGTGCCGACCTCGACCTGCCCGTGGGGTGGCGGTCTGCTCAATCTTGACAAATCTGACCTCAAATCAGGTAGGACTACCCGCTGAACTTAAGCATATCAATAAGCGGAGGA
>OTU_566
AATGCGATACGTAATGTGAATTGCAGAATTCAGTGAATCATCGAATCTTTGAACGCACCTTGCGCCCCTTGGCATTCCGAGGGGCACACCCGTTTGAGTGTCGTGAAATTCTCAAACCTTCTTGGTTTTTTGACCAAGATGGCTTTGGACTTTGGAGGTTTTTTGCTGGCTTTGCAGAAAGTCGGCTCCTCTTAAATGCATTAGTGGGGTCCCCTTTGCGAATCCCTGGACGTGATAAGATGTTTTCTACGTCTTGGGATTTGCTCTGTTCATTGGGAACCTGCTTCCAACCGTCTCGTGAGAGACATCGTTCGAGCTTGCTCGGCACACGAACCTTGACCTCAAATCGGGTGAGACTACCCGCTGAACTTAAGCATATCAATAAGCGGAGGACTGAGACTCCAAGGCACACAGGGGATAGG
>OTU_568
ATGCGATAAGTAATGTGAATTGCAGAATTCAGTGAATCATCGAATCTTTGAACGCACATTGCGCCCTTTGGCATTCCGAAGGGCATACCTGTTCGAGCGTCATTACACCTCTCAAATGTCACCATTTGACGTTGGGCGGTGCCGGAAAGGCACGCCTCAAAATCAGTGACGGTCACCAGTCGGACCCAGGCGTACAAGTATCGCGATAGGGGATGATGGGGGCCGATCTTGAATAATGAAATCTGAATGTTGACCTCGGATCAGGTAGGGATACCCGCTGAACTTAAGCATATCAATAAGCGGAGGACTGAGACTCCAAGGCACACAGGGGAT
>OTU_570
AGCGCGAAATGTAGTGTGAATTGCAGAACATTGTGAATCATCGAATCTTTGAACGCACATTGCACCTCTCGTGGGGGAGGTATGCCTGTCTGAGCGTCATTAAAGCCAATAAATCTCGGATTTGTGTTGGGCTCCGCATCCTTTGCGCTGCCTTGAAGCCATGGTCTAACCTGCGGACGAGCTCCTTTTGGACGTGCCGTGGTGCGACTCTTCTCTCAATTTGACCTCAGATCAGGTAGGAAGACCGCCTGAACTTAAGCATATCAATAAGCGGAGGACTGAGACTCCAAGGCACACAGGGGATAGG
>OTU_572
ACGCGATAGGTAATGTGAATTGCAGAATTCCGTGAATCATCAAATCTTTGAACGCACATTGCGCCTTCTGGAATTCCGGTAGGCATATCTGTTTGAGCGTCAGCAAAACCTCTCAGCATTAATTTGTTGGTTATGGGTGCGGAGTAAGGCATTAGCCCCTCCCACCTTAAACGTGACGCATGAGGACCGGTTGTTACAACTAGGTTAATGAAGTTGGTGTTTACATATATTTCATACCTTGGCTATAGCAATCCGGCATTAAACCCAATGTTGCAGTCTCTGCAACTGACGTTTGACCTCAAATCAGATAAAGATACCCGCTGAACTTAAGCATATCAATAAGCGGAGGACTGAGACGCCAAGGCACACAGGGGAT
>OTU_574
ATGCGATAAGTAATGTGAATTGCAGAATTCAGTGAATCATCGAATCTTTGAACGCACATTGCGCCCCTTGGTATTCCGAGGGGCATGCCTGTTCGAGCGTCATTACAACCCTCAAGCTCTGCTTGGTGTTGGGCGTCACCAGCCTTGGTGTGCCCTAAAATCAGTGGCGGCGCCGTCTGGCTCTGAGCGTAGTAAATCTCCTCGCTATAGGGACCCGGTGGACGCTGGCCATCAACCCCCCTTACTTTCTAAGTTTGACCTCGGATCAGGTAGGGATACCCGCTGAACTTAAGCATATCAATAAGCGGAGGACTGAGACTCCAAGGCACACAGGGGATAGG
>OTU_576
AGTGCGAAAAGTGATGCGATTTGCATGCTCTGTGAGTCATCGAATCTTTGAACGCATATGGCGCCCCCTGGTATCCCCACGGGGCATGCCTGTTTGAGAATCATTTTCATCGTCTGCTTCACATCCCTGTGAATGTGGCAGGACCTGGGCCTTCACCACTGATCGCCTCGAATGCTGCACGATTGTGTCGTGACGGGATGCATGCATnGCTGGTCGACCAATCATCAATTACATTGTCAATGATCTCAAATCAGGCAGGATTACCCGCTGAACTTAAGCATATCAATAAGCGGAGGA
>OTU_578
ATGCGATAAGTAATGTGAATTGCAGAATTCAGTGAATCATCGAATCTTTGAACGCACCTTGCGCTCCTTGGTATTCCGAGGAGCATGCCTGTTTGAGTGTCATTAATATATCAACTTCTTCAGCTTTTGTGTCTGTTGAGTGTTGGATTGTGGGGGTTTTGCTGGCCTTTCAAAAGGTCTAGCTCTCCTGAAATGTATTAGCGGAACAATTTGTTGAATCGTTCATTGGTGTGATAACTATCTACGCTATTGATCGTGAAGCAAGTTCAGCTTCTAACAGTCCATTGACTTGGATAAATTTTATTTAATGTGACCTCAAATCAGGTAGGACTACCCGCTGAACTTAAGCATATCAATAAGCGGAGGACTGAGACTCCAAGGCACACAGGGGAT
>OTU_580
CATGCGATACGTAATGTGAATTGCAGAATTCAGTGAATCATCGAATCTTTGAACGCATATTGCGCTCTTTGGTATTCCGAAGAGCATGCTTGTTTGAGTATCAGTAAACACCTCAACCTCCTCTTGTTTTTTCAAAAGGAGGGTGGACTTGAGCTATCCCAACAACCTTCACCGGTAGGCGGGCGGCTTGAAATGCAGGTGCAGCTGGACTTTTATCTGAGCTAAAAGCATATCTATTTAGTCCTCGTCAAACAGGATTATTACTATTGCTGCAGCTAACATAAAGGATAATTGTCCTCATTGCTGACTGATGCAGGATTTTACGACACTTTATGTGTTGTTCAACTCGATCTCAAATCAAGTAAGACTACCCGCTGAACTTAAGCATATCAATAAGCGGAGGA
>OTU_582
AATGCGATAAGTAATGTGAATTGCAGAATTCAGTGAATCATCGAATCTTTGAACGCACCTTGCGCCCCTTGGCTATTCCGAGGGGCATGCCTGTTTGAGTATCTTGAACACCTCAACTCTCATGGTTTGCCATGATGAGCTTGGACCCTGGGGGTTTGCTGGCCTGTAGTCAGCTCCTCTCAAATGAATCAGCCTCCAAGTGTTTGGTGGCATCACGGGTGTGATAACTATCTACGCTCGCTGTTGTCTGCCAGGTAACCTTTGGTGACAAAGGTTCACTGGAGCTCACAGATGTCTCTCCTCAGCGAGGACAGCTTTTTGAACGTTCGATCTCAAATCAGGTAGGACTACCCGCTGAACTTAAGCATATCAATAAGCGGAGGACTGAGACTCCAAGGCACACAGGGGATA
>OTU_584
AATGCGATACGTAATGTGAATTGCAGAATTCAGTGAATCATCGAATCTTTGAACGCACCTTGCGCCCCTTGGAATTCCGAGGGGCACACCCGTTTGAGTGTCGTGAACATCCTCAACCTCCTTGGTTTTTTTTTCTTGAACCAAGTAGGCTTGGAATTTGGAGGTTTTCTGCTGGCCTCCTCCGAAGCCAGCTCCTCTTAAATCTATTAGTGGGATCCGCTCTGCCAGATCCTCGACGTTGATAAGATGCTTCTACGTCTTGGGTTTCGCTCGCGAAGGATCTGCTTCTAACCGTCCCATCGGGGACAAATGTTCGAGCCGACCGCGCGCCCCCGTCAAGGGGTGGGTGGGAAAGCTTTTGACACATGAAACCTTGACCTCAAATCGGGTGAGACTACCCGCTGAACTTAAGCATATCAATAAGCGGAGGACTGAGACTCCAAGGCACACAGGGGATA
>OTU_586
ATGCGATAAGTAATGTGAATTGCAGAATTCAGTGAATCATCGAATCTTTGAACGCACATTGCGCCCGCTAGTATTCTGGCGGGCATGCCTGTCCGAGCGTCATTTCAACCCTCAAGCCCCTCCGGGGACTTGGCGTTGGGAATCGGCCCCACTTACGGGGCCGGCCCCGAAATTCAGTGGCGGTCTCGCCGCTGCCTCCTCTGCGTAGTAGAATACACCTCGCACTGGGAAGCGGCGCGGCCACGCCCCTCTCTGTTCATCAGACATATCTTCAAGGTTGACCTCGGATCAGGTAGGAATACCCGCTGAACTTAAGCATATCAATAAGCGGAGGACTGAGACTCAAGGCACA
>OTU_588
AATGCGATAAGTAATGTGAATTGCAGAATTCAGTGAATCATCGAATCTTTGAACGCACCTTGCGCCACGTGGTATTCCACGGGGCACGCCTGTTTGAGTGTCACGTAAACCCATCGCGTCGCGGATTGTCATGATCTGCGGGGCGGATTTGGACGCTGCCGTAGTTGGCTCGTCTCGAAATGCATTAGCCAGTCCGAGGACGCGCGCCACTGGTGTGATAATTCACTTTGCGCCGCTGGTGTGTCCGACGAAGGCTCATAATCGCCCGCAAGGGCAACATTTTAATGCTCTGGCCTCAAATCAGGTGGGACTACCCGCTGAACTTAAGCATATCAATAAGCGGAGGA
>OTU_590
ATTGCGATAAGTAATGTGAATTGCAGAATTCAGTGAATCATCGAATCTTTGAACGCACCTTGCACTCTCTGGTATTCCGGAGAGTATGCCTGTTCGAGTGTCGTGAAGTACTCAACTTGCAGCTTTGTTGCTTGCAAGCTTGGAATTGGGACCTGTCGGCGCAAGTCGACTGTCCTGAAATGCATTAGCCCTGAATGCGATCGTCGCAACTAAGCGTGATAAACTTTGTCTTCGCTGAAAGCGTTCGTTCGGACGGGCTCACAGAAACCCATACTTTTTCACCTTTGACCTCGAATCAGGTAGGATTACCCGCTGAACTTAAGCATATCAATAAGCGGAGGA
>OTU_592
ATGCGATAAGTAATGCGAATTGCAGAATTCAGTGAGTCATCGAATCTTTGAACGCACATTGCGCCCTGTGGTATTCCGCAGGGCATGCCTGTTCGAGCGTCATTTCAACCCTCAAGCCTCGCTTGGTGTTGGGCCCTGCCCGCCGCGGCCGGCCCTAAAGATAGTGGCGGCGCCGCCTGGCCCTCAGCGTAGTACAGCTCTCGCTCCAGGGTCCGGCGGCAGCCTGCCAGAACCCCCCAACTCTGTGGTTGACCTCGGATCAGGTAGGGATACCCGCTGAACTTAAGCATATCAATAAGCGGAGGACTGAGACCCAAGGCACACA
>OTU_594
AATGCGATAAGTAATGTGAATTGCAGAATTCAGTGAATCATCGAATCTTTGAACGCACATTGCGCCCCTTGGTATTCCGAGGGGCATGCCTGTTCGAGCGTCATTTCAACCCTCAAGCACAGCTTGGTCTTGGGCTTCGCCGCTAACCCGGCGGGTCTTAAAATCAGTGGCGGTGCCGTCGGGCCCTGAGCGCAGTAATCTCTCTCGCTATAGGGTCCCGGCGGATGCTGGCCAGTAACCCCCAATTTTCTATGGTTGACCTCGGATCAGGTAGGGATACCCGCTGAACTTAAGCATATCAATAAGCGGAGGACTGAGACTCCAAGGCACACAGGGGATAGG
>OTU_596
CATGCGATAAGTAATGTGAATTGCAGAATCAGTGAATCATCGAATTTTTGAACGCATATTGCACTCCTTGGCATTCCTTGGAGTACACTTGTTCGAGCGCCGGTTGCGTCGTAAGGCCCAGCCTTGTGTTGAGACTTCCCTCGCCGGGAACTCTCCAAACCGATTGGCGTCGTATCGTGCCTGACCGCAACACACTGCGACAATCAGAAACGAGCGGCCGCCGAAGAACCGTCATGCATGGCCTCGAATCAAGTGGGGATACCCGCTAAACTTAAGCATATCAATAAGCGGAGGA
>OTU_598
AATGCGATAAGTAATGTGAATTGCAGAATTCAGTGAATCATCGAATCTTTGAACGCACATTGCGCCCTTTGGTATTCCGAGGGGCACGCCTGTTCGAGCGTCATTTAAACCATCAAGCCCTGCTTGGTCTTGGACGCGGTCGAGTGACCCGTCCGTAACCCGTTGGCGGTGCAGTCCGGCTTCAAGCGTAGCAAGAATTTCGCTTCAGGAGTCCGCGGCGGCGTCTGCCAGGAAACACTACCCAAAGTTTGACCTCGGATCAGGTGAGGATACCCGCTGAACTTAAGCATATCAATAAGCGGAGGA
>OTU_600
AATGCGATACGTAATGTGAATTGCAGAATTCAGTGAATCATCGAATCTTTGAACGCACCTTGCGCCCCTTGGTATTCCGAGGGGCACACCCGTTTGAGTGTCGTGAACATCCTCAACCTTTCTTTGGTTTCTTGACCAAGGGAAGGCTTGGACTTTGGAGGTTTTTATTTTTGCTGGCTTCCTCAGAAGTCAGCTCCTCCTAAATGAATTAGTAGGGTCTGCTTTGCAGATCCTTGATGTGATAAGGTATTTCTACATCTTGGATCATGCACAAGTCAGTTTTGGATTCTGCTTCTAACTGTCTTTGCAAAAGACAATGTTGCGAACCTTGACCTCAAATCGGGTGAGACTACCCGCTGAACTTAAGCATATCAATAAGCGGAGGACTGAGACTCCAAGGCACACAGGGGATAGG
>OTU_602
ATGCGATAAGTAATGTGAATTGCAGAATTCCGTGAATCATCGAATCTTTGAACGCACATTGCGCCCTCTGGTATTCCGGAGGGCATGCCTGTCCGAGCGTCATTGCTGTTCCTCAAGCCCGGCTTGTGTGTTGGGCCTGCCGTCCTATGGACGGTGACCCGAAAAGCAGTGGCGGCGTCGCGTCCGGTCCTTAAGCGTATGGGGCTTTGTCACCCGCTTTGGATGGCCGGCCGACTCCGTAGCCCATCGTGGTTTACCACATTCTTTGATGGACCTCGGATCAGGTAGGGATACCCGCTGAACTTAAGCATATCAATAAGCGGAGGA
>OTU_604
CATGCGATAAGTAATGTGAATTGCAGAATTCAGTGAATCATCGAATCTTTGAACGCACCTTGCGCCCTTTGGCTATTCCGAAGGGCATGCCTGTTTGAGTATCATGAACACCTCAACTCTCATGGCTTGCCGTGATGAGCTTGGACTTTGGGGGTCTTGCTGGCCTGTGGTCAGCTCCTCTCAAATGAATTAGCCTGCCGGTGTTTGGTGGGATCACAGGTGTGATAACTATCTACGCTTGTGGTTTTCCACCAGGTAACCCTCAGCAATGGAGGTTCACTGGAGCTTATAGACGTCTCTCCTCAGCGAGGACAGGTTTTGACCATTTGATCTCAAATCAGGTAGGACTACCCGCTGAACTTAAGCATATCAATAAGCGGAGGACTGAGACTCCAAGGCACACAGGGGATAGG
>OTU_606
AGTGCGAAAAGTGATGCGATTTGCACGAACCTGCGAGTCATCAAGTCTTTGAACGCAAATGGCGCTCTTCTGCGAGGAGGAGCATGTCTGTTAGAGTGGCGTGATGGAGATAGAGTTCTGTGTGGACTTTGGGATGCTCTGTGTACTCTTCTTCTCTTGAGGGGGTACTGGGGCTGAATGGATATCTCTGGAATAGCAATTCTGGGACCACGTGCTAAGGGCTTGCCCGGGTCGTGGTGCCAAAGGATGCAGTCCAATATGTATGCATATGCATATATACAGCCATACGCACGCGCCCTCTAATCAGTCAAGATTACCCGCCGAACTTAAGCATATCAATAAGCGGAGGACTGAGACTCCAAGGCACACAGGGGA
>OTU_608
AATGCGATACGTAATGTGAATTGCAGAATTCAGTGAATCATCGAATCTTTGAACGCACCTTGCGCCCCTTGGCATTCCGAGGGGCACACCCGTTTGAGTGTCGTGACATCCTCAAACCTTCTTGGTTTCTTGACCGGGAAGGCTTTGGACTTTGGAGGCTTTTGCTGGCCTTATCTCGTTAAAGCCAGCTCCTCTGAAATGAATTAGTGGGGTCTACTTTGCTGATCCTTGACGTGATAAGATACTTCTACGTCTTGGGTTTTTGCACTGTTTACTATAGACCCTGCTTCTAACTGTCTCATAGAAGACAATAGTCGAGTGATTGCCACTCGACACACAACCCCTTGACCTCAAATCGGGTGAGACTACCCGCTGAACTTAAGCATATCAATAAGCGGAGGACTGAGACTCCAAGGCACACAGGGGATAGG
>OTU_610
ATGCGATACGTAATGTGAATTGCAGAATTCAGTGAATCATCGAATCTTTGAACGCACCTTGCGCCCCTTGGTATTCCGAGGGGCACACCCGTTTGAGTGTCGTGAAAACCTCAACCTCCTTGGTTTCTTCTGGAGACCGAAGCAGGCTTGGAATTTGGAGGCCTTTGCTGGCACCTCTGCCAGCTCCTCTCAAACAAATTAGCAGGGTCCTCTTTGCCGATCCTTGACGTGTGATAAGATGTTTCCATGTCTTGGTTTCTGGCTCTGTCACTTTTGGGACCTGCTTCTAACCGTCTGGACCTTGTGTCGAGACAAAGTTTCGAGCATGTGCAACCCCTTCTCGGGGAAGCTCTCCTCGACCCCACGAACCCTTGACCTCAAATCGGGTGAGACTACCCGCTGAACTTAAGCATATCAATAAGCGGAGGACTGAGA
>OTU_612
AATGCGATAAGTAATGTGAATTGCAGAATTCAGTGAATCATCGAATCTTTGAACGCACATTGCGCCCCTTGGTATTCCGGGGGGCACACCTGTTCGAGCGCCATTTTCACCATCGAGCCCTGCTCGGAGATGGGCTTCGTCCTCGCAGACGGGCCCGAAACCCGTGGGCGCCTTCGTCCGGCCCTGAGCGTAGCAAGAGAAATCCCTCGCTCGGTGGACCGTATGGCGGCTGCCCCGATCATTTTTCATAAGATTGGCCTCGGATCAGGTGGGGATACCCGCTGAACTTAAGCATATCAATAAGCGGAGGACTGAGACGCCAAGGCACACAGGGGAT
>OTU_614
AATGCGATAACTGGTGTGAATTGCATCCAAGTAACTCTAATTTACGAATAACACCAAGTGAATCATCGAGTCTTTGAACGCAATTGCGCCCTCTCGGTCGCTTCCAATTGGGGGTTGACTCATAGGGGGTACATCTGTTCGAGGGTCATTTGAATCTCTCAAAGGGGTTTTGTCGCCACCCCTTTGGATTTTGGGTCTTGCCGTGAAATTTATCTCGGCTCACCTTGAAAGCATTAGCAAAGCTTTTTAGCACTCTAAGTCTTTTGTGAATCTTTTGTGATGAGGGCGTTCTAATTGGTCAAAGCTGGTCAAGCTCTATAGACGTCTAAACATCCATAAGAGTGACTTTTTGAGTGAAGCTTAGCTTCCAATCATCCTTATAGGATTGGGCATTGAGCTCCATCAATGTTATCAATGACCTCGAATCAGATGAGAATACCCGCTGAACTTAAGCATATCAATAAGCGGAGGA
>OTU_616
GACGCGAAAGCGCGAAATGTAGTGTGAATTGCAGAACATTGTGAATCATCGAATCTTTGAACGCACATTGCACCTCTCGCAGGGGAGGTATGCCTGTCTGAGCGTCATTGAAATCAATGAACCCCTTCTGGGTTTGTGCTGGGCTCTGCATGGAAGTGCACTGCCTCAAAGTCATGGTCTAACCTATGGACGAGCTCCTCTTGGACGTGCCATGGAACTGACCCCTCTCTCTGTATTTGACCTCAGATCAGGTAGGAAGACCGCCTGAACTTAAGCATATCAATAAGCGGAGGACTGAGACnCCAAGGCACACAGGGGATAGG
>OTU_618
AGCGCGAAATGTAGTGTGAATTGCAGAACATTGTGAATCATCGAATCTTTGAACGCACATTGCACCTCCTGTGAGGGAGGTATGCCTGTCTGAGCGTCATCAAACCCAATAAATCTCTGGATTTGTGTTGGGCTCCGCACCTGTGCGTTGCCTCAAAGCCATGGTCTAAACTGCGGACGAGCTCCTCTCGGACCTGCCGCGGTGAGGCATCAATCTCTGAATTTGACCTCAGATCAGGTAGGAAGACCGCCTGAACTTAAGCATATCAATAAGCGGAGGACTGAGACTCCAAGGCACACAGGGGATAGG
>OTU_620
AATGCGATAAGTAATGCGAATTGCAGAATTCAGTGAGTCATCGAATCTTTGAACGCATATTGCGCCCTTTGGTATTCCGAAGGGCATGCCTGTTCGAGCGTCATTATCAACCATCAAGCTAAGCTTGTCGTTGGACCCTTTGTCGCCTGGCGACAGGTCCGAAAGATAATGAACGGTGTCATGGCGACCCTATATGCAACGAGCTTGTAATTAGCACGCATTTAGTGGTCGTCTGGCCCGATCATCACCTTTTATTTTCTCTAGGTTGACCTCGGATCAGGTAGGAATACCCGCTGAACTTAAGCATATCAATAAGCGGAGGA
>OTU_622
ATGCGATAAGTAATGTGAATTGCAGAATTCAGTGAATCATCGAATCTTTGAACGCACATTGCGCCCGCTGGTATTCCGGCGGGCATGCCTGTTCGAGCGTCATTATGACCAATCAAGCTCTGCTTGGCCTTGGGGCCCGCTGTACCGGCGGCCCTTAAAATCAGTGGCGGTGCCGTCTGGCTCTAAGCGTAGTACATACTCTCGCTATGGACGCCTGGCGGATGCTTGCCAGCAACCCCTAATTTTATCAAGGTTGACCTCGGATCAGGTAGGGATACCCGCTGAACTTAAGCATATCAATAAGCGGAGGACTGAGACTCCAAGGCACACAGGGGA
>OTU_624
ATGCGATAAGTAATGTGAATTGCAGAATTCAGTGAATCATCGAATCTTTGAACGCACCTTGCGCTCCTTGGCATTCCGAGGAGCATGCCTGTTTGAGTGTCATGTTAACTCTCAGCCCCCTCGGGTTGGACTTTGGACGCTGCGGGAGCCGCTTCCGCTCGTCTCAAATGCATTAGCGGGGTTTTTTGGGACCCATTGCTGGCGTTTAGTAATGCTTGCGCCGCGCGGGGTTTCCCGTCCGCTCACTAGCTTGGACGCCACGGCGTCGAACTTTTGACTTCTGGCCTCAAATCAGGTAGGATTACCCGCCGAACTTAAGCATATCAATAAGCGGAGGA
>OTU_626
AATGCGATAAGTAATGTGAATTGCAGAATTCAGTGAATCATCGAATCTTTGAACGCATCTTGCACCCTTGGGTATTCCCTTGGGTATGTCTGTCTGAGTGTCATTTGAACTCTCAAAGTCCCCTTCCTTTGATAGGGTTTGGAGTGCTTTGGATCGTGGGCGCTTGCGAGCCTGGCTCGCTCGTCTGAAATCAAATGTGGCGGTTTTCTCTAAAGCCTGTGTCGGGTTTGACCTGGAGTGATAGAAGTCTTTCGAGATCTCTGGGGACTGCCTTTTTGGCGACCTGCCGAGGTGGGAGAGATTGCCTACTAAGGCTCATCTGACGTTTTTGACCTCAGATCAGGCAGGACTACCCGCTGAACTTAAGCATATCAATAAGCGGAGGA
>OTU_628
ATGCGATAAGTAATGTGAATTGCAGAATTCAGTGAATCATCGAATCTTTGAACGCACATTGCGCCCTTTGGCATTCCGAAGGGCATGCCCGTTCGAGCGTCATTTCACCAATCAAGCCTGGCTTGGTGTTGGGCCCCGGGGGTGACCCGGACCCCAATATCCGCCGGCCGGACGACCCGGACCCCAGCGTTATGGCACTTTGTAGTTCCGCTGGTGGAGACGGGCGGCCGCGCCGTCAATATCTCTCACGAAAGGTTGACCTCGGATCGGGTAGGGATACCCGCTGAACTTAAGCATATCAATAAGCGGAGGACTGAGACTCC
>OTU_630
AGCGCGAAATGTAGTGTGAATTGCAGAACATTGTGAATCATCGAATCTTTGAACGCACATTGCACCTCTCGCAGGGGAGGTATGCCTGTCTGAGCGTCATTGAAACCAATAAACCCTCACTGGGTTTGTGATGAGCTCTGCATGGAAGTGCACTGCTTTGAATCGATGGTCTAACCTGCGGACGAGCTCCTCTTGGACCTGCCGTGGAAACGACCGTTCTCTCTGTATTTGACCTCAGATCAGGTAAGAAGACCGCCTGAACTTAAGCATATCAATAAGCGGAGGACTGAGACTCCAAGGCACACAGGGGATAGG
>OTU_632
AAATGCGATAAGTAATGTGAATTGCAGAATTCAGTGAATCATCGAATCTTTGAACGCACCTTGCGCCCTTTGGCTATTCCGAGGGGCATGCCTGTTTGAGTATCATGAACACCTCAACTCTCATGGTTTGCCATGATGAGCTTGGACTTTGGGGGTTTTGCCGGCCTATGGTTGGCTCCTCTCAAATGAATCAGCTTGCCAGTGTTTGGTGGCATCACAGGTGTGATAACTATCTACGCTTGCGATTGCCCACTAGGTAACCTTCAGCAATGGAGGTTCGCTGGGGCTCATAGACGTCTCTCCTTAGCGAGGACAGCTTTTGAACGTTCGATCTCAAATCAGGTAGGACTACCCGCTGAACTTAAGCATATCAATAAGCGGAGGACTGAGACTCCAAGGCACACAGGGGATAGG
>OTU_634
GTGCGATAAGTAATGTGAATTGCAGAATTCCGTGAATCATCGAATCTTTGAACGCATATTGCACCTTCTGGTATTCCGGAAGGTATGCCTGTTTGAGGGTCAGTTAAATAAAAATCGGTGTTGTTGCTGCCTTTCGTGGTGACGCGTCGGAGTTGGGTCGTCTTATCTTCGGCTAAGTGACTTAAAATTTTGCATGATTTTCGAACGTATTTAAATTGCTTACGTACGTTTGAGATATCGAATGTTTATTAGGTTCGGTCATCCTCATGACTCGCGCCTATAATTTCTTCATTAAATGACCTCAAATCAGGTAAGAATACCCGCTGAACTTAAGCATATCAATAAGCGGAGGACTGAGACTCCAAGGCACACAGGGGATAGG
>OTU_636
GCGCGAAATGCGATAAGTAATGTGAATTGCAGAATTCAGTGAATCATCGAATCTTTGAACGCACATTGCGCCCCTTGGTATTCCGAGGGGCATGCCTGTTCGAGCGTCATTACAACCCTCAAGCACTGCTTGGTATTGGGCTCCGCTGGCTCCAGCGGGCCTTAAAATCAGTGGCGGCGCCGTTTGGGCTCTGAGCGTAGTAAATATCCTCGCTATAGAGACCAGGCGGTTCTTGTCATCAACCCCCAACTTTCTAAGTTTGACCTCGGATCAGGTAGGGATACCCGCTGAACTTAAGCATATCAATAAGCGGAGGACTGAGACTCCAAGGCACACAGGGGATAGG
>OTU_638
CGTGCGAAACGTAATGTGAATTGCAGAATTCAGTGAATCATCGAATCTTTGAACGCATCTTGCGCTCCTTGGTATTCCGAGGAGCATGCCTGTTTGAGTGTCGTGAACTACTCTCAATTTCAATCTTTTGGTTTGAAATTGGATTTGGGTGTTGTTGTGTCAACGACTCATCCTAAATGCATTAGCGATCTGCCTTTGATCACATGTGATGTGATAAGAAAAGGCATTGCTAGGTCAAGTGCTTAGATCGCTTCTAACCGTCGAAAGACAAAGCTTTACATGTCATTTGACCTCAAATCAGGTAGGACTACCCGCTGAACTTAAGCATATCAATAAGCGGAGGACTGAGACGCCAAGGCACACAGGGGATAGG
>OTU_640
AATGCGATACGTAATGTGAATTGCAGAATTCAGTGAATCATCGAATCTTTGAACGCACCTTGCGCCCCTTGGCATTCCGAGGGGCACACCCGTTTGAGTGTCGTGAAATTCTCAAAAACCTTTTTCTGCTTTCGCTGGAAAGGGTTTTTGGACTTGGAGGTTCAATGCTTGCTTTTCACTTTTGAAAGCGAGCTCCTCTCAAATAAATTAGTGGGGTCTGCTTTGCCGATCCTTGACGTGATAAGATGTTTCTACGTTTTGGATCTGGCACTGTCCCTTTGGACACCTGCTCCTAACTGTCCCACGGACAACGATGGTGCTCTGGTCTTTGCCGCCTACACTGGCGGGGAAGGCTGGACCCACGAAAGAAACCCTTGACCTCAAATCGGGTGAGACTACCCGCTGAACTTAAGCATATCAATAAGCGGAGGA
>OTU_642
AATGCGATAAGTAATGCGAATTGCAGAATTCAGTGAGTCATCGAATCTTTGAACGCACATTGCGCCCTGTGGTATTCCGCAGGGCATGCCTGTTCGAGCGTCATTTCAACCCTCAAGCTCTGCTTGGTGTTGGGCCCTGCCCGCTCGCGGCCGGCCCTAAAGACAGTGGCGGTAGCGTCTAGCTCCAAGCGTAGTACAACTCTCGCTCTGGGCCTGGGCGGCAGCCTGCCAGAACCCCCCTTTCTGTGGTTGACCTCGGATCAGGTAGGGATACCCGCTGAACTTAAGCATATCAATAAGCGGAGGACTGAGACTCCAAGGCACACAGGGGATAGG
>OTU_644
ATGCGATAAGTAATGTGAATTGCAGAATTCAGTGAATCATCGAATCTTTGAACGCACATTGCGCCCTGTGGTATTCCGCAGGGCATGCCTGTTCGAGCGTCATTATAGCCAATTAAGCCTAGCTTAGTGTTGGGGTTCGCAGTCCTGCGGCCTCTAAAACCAGTGGCGGTGCCTGTCGGCTCTGAGCGTAGTAAAACTTCTCGCTATAGAGTCCTGCAGGTCCCCTGCCAAAACCCCCATATTTTTATAGGTTGACCTCGGATCAGGTAGGGATACCCGCTGAACTTAAGCATATCAATAAGCGGAGGACTGAGACGCCAAGGCACACAGGGGATAGG
>OTU_646
ATGCGATAAGTAGTGTGAATTGCAGAATTCAGTGAATCATCGAATCTTTGAACGCACATTGCGCCCTTTGGTATTCCTTAGGGCATGCCTGTTCGAGCGTCATTTTCACCTTCAAGCACAGCTTGGTGTTGGGCGTCTGTCCTGCCTCCGGCACGGACTCGCCTCAAAAGTATTGGCGGCCACTCCAGCGGCTTTGAGCGCAGCAGAATTGCGTCTCTCGCGGCGAAGGGTGGTATCCAGAAGCATATTTTTTATTTTGACCTCGGATCAGGTAGGGATACCCGCTGAACTTAAGCATATCAATAAGCGGAGGA
>OTU_648
ATGCGATACGTAGTGCGATTTGCATTATTTGCGAGTCATCAAATCTTTGAACGCAACTTGCGCCTGTTCATACAGGCATGTCTATTTGAGTACCGCATACCAACATATAGTATAGTATGAGTTGCTCTCAAGAGCTAAACTTGGCATGTATATCGGGGGTTTGAAGTTAGAGACCTTTGGTCTTGTTCATACCCCCTATCTCACCGGTCTCAAATTAGGCAAGATTACCCGCTGAACTTAAGCATATCAATAAGCGGAGGACTGAGACTCCAAGGCACACAGGGGAT
>OTU_650
AATGCGATAAGTAATGTGAATTGCAGAATTCAGTGAATCATCGAATCTTTGAACGCACCTTGCGCCCCTTGGCTATTCCGAAGGGCATGCCTGTTTGAGTATCATGAACACCTCAACTCCCGTGGTTTGCCATGGTGAGCTTGGACTTTGGAGGTTTTGCTGGCCCATGGTCAGCTCCTCTCAAATGAATTAGCCTGCCAGTGTTTGGTGGCATCACAGGTGTGATAAATATCTACGCTTGCGATTGCCCACCAGGTAACCTTCAGCAATGGGGGTTCGCTGGGGCTCATAGACGTCTCTCCCTCGGCGAGGACGATTTTTTAACGTTCGATCTCAAATCAGGTAGGACTACCCGCTGAACTTAAGCATATCAATAAGCGGAGGACTGAGACTCCAAGGCACACAGGGGATAGG
>OTU_652
ATGCGATAAGTAATGTGAATTGCAGAATTCAGTGAATCATCGAATCTTTGAACGCATATTGCGCCCTTTGGCATTCCGAAGGGCATACCTGTTCGAGCGTCATTACACCCCTCAAAGTTAACTCTTTGGCGTTGGGCAACGCCTAAAGGCATGCCTCAAAATCAGCGATGGTGATATTCAACCACAGGCGCACAAACGTCGTCTAGCTGGCGGGATGTTGTCAGTCAATTGATGAATTTCTAAATGTTGACCTCGGATCAGGTAGGAATACCCGCTGAACTTAAGCATATCAATAAGCGGAGGACTGAGACTCCAAGGCACAC
>OTU_656
ACTACGTTAATCAGTGTAAACTGCACAATAGCAGAACACTTGAACTTCGAACGCACATTGCGGCTAAAGGGTAACTCCTTTAGCCTTATCTGCGTGAGGGCTGTATAGCGATACTAAACTCATGTTTAGGGAGTCATCACTTCGCGGTGAGACTCCGTTGAGAGAACCTCGCTAGTGGTCTCTGACTGCTGACGTCTCAGGCAGGCAAGACTACGGGTTAGCGAGACTCTAACACACATCGTGTTAGTACTCACTCAACAGCCTCACGTCAGGTAAGATCACCCGCTGAACTTAAGCATATCAATAAGCGGAGGACTGAGACTCCAAGGCACACAGGGGATAGG
>OTU_658
AATGCGATAAGTAATGTGAATTGCAGAATTCAGTGAATCATCGAATCTTTGAACGCACCTTGCGCTCCTTGGTATTCCGAGGAGCATGCCTGTTTGAGTGTCATTAATATCTATTATCAACCCTCCTTCTCTTGTGTAGCGAGTGGTTTGGATTTGGGGGTTTGCTGGCCTCTTAAAAAGGTTCAGCTCCCCTGAAATGCATTAGCAGAACAATCCTTGTTCATTGGCGTGATAACTATCTATGCTATTGAATGTGAGGTGCAGTTCAGCTTTCTAATAGTCCTTTTGGACAAATTCATCATTAATGTGACCTCAAATCAGGTAGGACTACCCGCTGAACTTAAGCATATCAATAAGCGGAGGACTGAGACTCCAAGGCACACAGGGGAT
>OTU_660
AGTGCGATATGTAGTGCGATTTGCATGAATCTGTGAGTCATCTAATCTTTGAACGCAACTTGCGCCTTTTACGAGGCATGTTTGTTTGAGTGCCGTAATCCTCTGCAGCAATGCGATTTGACTCTTGTCTTTGTTGACCGAGTTTAAAGGGAGCTAGAGGATGGTCAGTTTAGACTAGCCCGAGTGCTAAGCATTCTTGGGTCTAGCGCTGGATTGCTCATTTCATCTATTTTTAATTTGGCCTCAAATCAAGCAAGACTACCCGCTGAACTTAAGCATATCAATAAGCGGAGGACTGAGACTnCCAAGGCACACAGGGGATAGG
>OTU_662
ATGCGATAAGTAATGTGAATTGCAGAATTCAGTGAATCATCGAATCTTTGAACGCACCTTGCGCTCCTTGGTATTCCGAGGAGCATGCCTGTTTGAGTGTCATTAATATATCAACCCTCTTTGCTGAGTGGCTTGGATGTGGGGGTTTGCTGGCTTGAGGCCAGCTCTCCTGAAATGCATTAGCGGAACAAACCTGTTCATTCATTGGTGTGATAGATATCTACGCTATTGAATGCTAGGTGGATCCAGCTTCTTAACGGTCTCCTTGGGACAGTTTATCATCTTATGTGACCTCAAATCAGGTAGGACTACCCGCTGAACTTAAGCATATCAATAAGCGGAGGACTGAGACTCCAAGGCACACAGGGGATAGG
>OTU_664
AATGCGATAAGTAATGTGAATTGCAGAATTCAGTGAATCATCGAATCTTTGAACGCATCTTGCGCTCCTTGGTATTCCGAGGAGCATGCCTGTTTGAGTGTCATTAAATTCTGTCAAAACATGCACTTTGAGTGTGTTTTGGATTGTGGGAGTGTCTGCTGGCTTTTATATATATATATATGAGCCAGCTCTCCTAAAAGACATTAGCTTTGGGGGGGAGGTGCCAAGTCACTTCTGCCTTTCCATTGGTGTGATAGATGAATTAACTTATCTACGCCAGGAAAAGCAGGCTGCAGGTGATTGCACTGTGATCTCTCTGCTCTCTAATTGACATTTGTCCCTGATAACTTGACCTCAAATCAGGTAGGACTACCCGCTGAACTTAAGCATATCAATAAGCGGAGGA
>OTU_666
AATGCGATAAGTAATGCGAATTGCAGAATTCAGTGAGTCATCAAATCTTTGAACGCACATTGCGCTCCCTGGTATTCCGGGGAGCATGCCTGTCTGAGCGTCATTACAACCTTTGCGCTCTGCGCAGTGTTGAGCGCAGCCTTCTGGGCTCGCTTCAAATCCAGTGGCAGCACCGCAGAGCCCCTACGCGCAGTGATCACCGCCGCCGGTGGAGCGCTGCGAGTGCTCGCCAGTCAACCCCCACTTTGCTAGGTTGACCTCAGATCAGGCAGAGATACCCGCTGAACTTAAGCATATCAATAAGCGGAGGACTGAGACTCCAAGGCACACAGGGGATAGG
>OTU_668
ATGCGATAAGTAATGTGAATTGCAGAATTCAGTGAATCATCGAATCTTTGAACGCACATTGCGCCCCTTGGTATTCCGAGGGGCATGCCTGTTCGAGCGTCATTTCAAACCCTCAAGCTTCTGCTTGGTGTTGGGTCCTCGTCCGTCACAGGACGTGCCCGAAACTCGTAGGCGGTGGCGCCCAGCTCCTTTGCGTAGTTATACATTCCGCTCTGGAGGGTTGGGTACTGCTCGCCCCATAATTTTTTATTATCTATGGTTTGACCTCGGATCAGGTAGGGATACCCGCTGAACTTAAGCATATCAATAAGCGGAGGA
>OTU_670
ATGCGATAAGTAATGTGAATTGCAGAATTCAGTGAATCATCGAATCTTTGAACGCACATTGCGCCCTGTGGTATTCCGCAGGGCATGCCTGTTCGAGCGTCATTATAACCACTCAAGCCTGGCTTGGTATTGGGGTTTGCGGTTCCGCAGCCCCTAAAATCAGTGGCGGTGCCAGTGGGCTCTACGCGTAGTAAATCTCCTCGCGATTGAGTTCCCCTGGTGGCCTGCCAGAACCCCCCCATTTTTACAGGTTGACCTCGGATCAGGTAGGGATACCCGCTGAACTTAAGCATATCAATAAGCGGAGGA
>OTU_672
AATGCGATACGTAATGTGAATTGCAGAATTCAGTGAATCATCGAATCTTTGAACGCACCTTGCGCCCCTTGGTATTCCGAGGGGCACACCCGTTTGAGTGTCGTGAAAATCTCAACCTCCTTGGTTTCTTCTAGAGACCGATGGGGGCTTGGACATTGGAGGCCTTTGCTGGTGTCTCTCTTGAAGGCCCAGCTCCTCTTAAATGAATTAGCAGGGTCCTCTTTGCCGATCCTCGACATGTGATAAGATGTTTCCGTGTCTTGGTCTCTGGCTCTGTTGCTTTTGGGACCCGCTTCTAATCGTCTCAACCTTGCATCGAGACAAACGTCTGAGCGTGGCTCCCTTACCTGGGAAACTCTCTCGACCTCATGAACCCTTGACCTCAAATCGGGTGAGACTACCCGCTGAACTTAAGCATATCAATAAGCGGAGGACTGAGACTCCAAGGCACACAGGGGAT
>OTU_674
AATGCGATAAGTAATGTGAATTGCAGAATTCAGTGAATCATCGAATCTTTGAACGCACATTGCGCCCTGTGGTATTCCGCAGGGCATGCCTGTTCGAGCGTCATTTAACCACTCACGCCTAGCGTGGTATTGGGGCACGCGGTCTCCGCGGCCCTCAAAATTAGTGGCGGCGCCGGTGGGCTCTAAGCGTAGTACATACTCCCGCTATAGAGTTCCCCCGGTGGCTCGCCAGAACCCCCAATTTTTACAGGTTGACCTCGGATCAGGTAGGGATACCCGCTGAACTTAAGCATATCAATAAGCGGAGGACTGAGACTCCAAGGCACACAGGGGAT
>OTU_676
GTGCGATATGTAATGCGATCTGCATGAATCTGTGAGTCATCAAATCTTTGAACGCAACTTGCGCCTCTCCGAGGCATGTCTGTTTGAGCGTCGCCTAATACATAGATACTAGCTATTTGAATTGACTTTGCACTGTATATTGCATTGTTTAAAAGCAGCTCGACACCAATCATTGGGTAGAGGTGAATTAGAGTGCCAAGCATCATCGAGTTCACCCACACCCTCTCTTTTGACCTCAAATCAGGCAAGATTACCCGCTGAACTTAAGCATATCAATAAGCGGAGGACT
>OTU_678
AATGCGATAAGTAATGTGAATTGCAGAATTCAGTGAATCATCGAATCTTTGAACGCACATTGCGCCCCTTGGTATTCCGGGGGGCATGCCTGTTCGAGCGTCATTTCAACCCTCAAGCTTTGCTTGGTCTTGGGCACTGCCGGAAACGGCTTGCCTTAAAATCAGTGGCGGTGCCATTCGAGCTCTACGCGTAGTAATAAACCCCTCGCGATTGAGTCTTGGTGGATGCTTGCCAGCAACCCTCAATTTTTTTATGGTTGACCTCGGATCAGGTAGGGATACCCGCTGAACTTAAGCATATCAATAAGCGGAGGACTGAGACTCCAAGGCACACAGGGGATAGG
>OTU_680
ATGCGATAAGTAATGTGAATTGCAGAATTCAGTGAATCATCGAATCTTTGAACGCACCTTGCGCTCCTTGGTATTCCGAGGAGCATGCCTGTTTGAGTGTCTTGAAGTCATCAACCCCTCCCGTTTCGTGCGGAGAGGTGTGTTGGAGTTGGGGGACTGCGGTCGTGAGGCCGCTCCCCTCAAATGCTTCGGTTGGGCCTGTGGGTCGAACTCGGTTTGGGCGTTGTAACAACCTCGCTCTCCTCCGAGAAGTTCCCCTGACATTGTGCCCCTCCACGACTGCCTAGCCGAGCGGCGGTCAAAACAACTTTGAAATCTGACCTCAAATCAGGTAGGACTACCCGCTGAACTTAAGCATATCAATAAGCGGAGGA
>OTU_682
ATCGCGATAAGTAATGTGAATTGCAGATTTTCCGTGAATCATCGAATCTTTGAACGCACCTTGCGCTCCTCGGTATTCCGAGGAGCATGCCTGTTTGAGTGTCATCGAAATCTCAAATCCCGGTCCGGGGGTTTGGACTTTGGGAGTCTGCCGGCGACCCGACCTCGGGACGTCGGCTCTCCTCAAATGCATTAGCGGTGGGCGCGAGCCTTTGCACGGCACGGCCTGTTTTCGACGTCGTAGTGATCGTCGCGGGCTGGAAGTGCTCGGATCGACATGTCTCATGCTTCCAAGCTAGTATAAATGATTAAGGCTTGACCTCAAATCAGGCAGGACTACCCGCTGAACTTAAGCATATCAATAAGCGGAGGACTGAGACTCCAAGGCACACAGGGGAT
>OTU_684
ATGCGATAAGTAATGCGAATTGCAGATTTCTAGTGAGTCATCGAATTTTTGAACGCACATTGCGCCCTTTGGTATTCCGAAGGGCATGCCTGTTCGAGCGTCATTATCACTTATCAAGCCTGGCTTGCTGTTGGATCGGTCGCTGTCCCCGTACAGTGCTGGTTCGAAAGATAATGGCGGTGTCGAGTCGACCCCTTGTACAATGAGCTTAACTGCACGTACGAGTGGATAGTTGGCCGGCCCCGGTTCAAACTTTAATTCAACCTCTAAAAGTTGACCTCGGATCAGGTAGGGATACCCGCTGAACTTAAGCATATCAATAAGCGGAGGACTGAGACTCCAAGGCACACAGGGGAT
>OTU_686
AGTGCGAAAAGTAATGCGATTTGCATGCTCTGTGAGTCATCGAATCTTTGAACGCATATGGCACCTGCCGGCCCTGCTGGAAGGTATGCCTGTTTGAGAATCATACTCGTCTGATCCACTCGGGTCGACCTGGGCCTTCAGCACTGATCGCCCCGAATTGCTCGCGGTCGTCGTGGTAGCAGCAGTGTCGCAGCGACGATCACCACCCTGACGTGATCTCAAATCAGGCAAGACTACCCGCTGAACTTAAGCATATCAATAAGCGGAGGACTGAGACTCCAAGGCACACAGGGGATAGG
>OTU_688
ATGCGATAAGTAATGTGAATTGCAGAATTCAGTGAATCATCGAATCTTTGAACGCACATTGCGCCCCTTGGTATTCCGAGGGGCATGCCTGTTCGAGCGTCATTATAACCACTCAAGCCTGGCTTGGTATTGGGGTTCGCGGGTTCGCGGCCCTTAAAATCAGTGGCGGTGCCGTCGGGCCCTGAGCGTAGTAAATATCCTCGCTATAGGGACCCGGTGGACACTAGCCATCAACCCCCATTTTCCAAGTTTGACCTCGGATCAGGTAGGGATACCCGCTGAACTTAAGCATATCAATAAGCGGAGGACTGAGACCGCCAAGGCACAC
>OTU_690
ATGCGATAAGTAATGTGAATTGCAGAATTCAGTGAATCATCGAATCTTTGAACGCACATTGCGCCCGGTGGTATTCCGCCGGGCATGCCTGTTCGAGCGTCATTTAAACCAATCCAGCCTCGTGCTTGGGTCTTGGGCCTTTCGCCTCTGGGCGGGCCTCAAAATCAGTGGCGGTGCCGTCTGGCTCTAAGCGTAGTAATACTCCTCGCTATAGAGACCAGGTGGCTCTCGTCATCAACCCCCAACTTTCTAAGTTTGACCTCGGATCAGGTAGGGATACCCGCTGAACTTAAGCATATCAATAAGCGGAGGACTGAGACTCCAAGGCACACAGGGGATAGG
>OTU_692
ATGCGATAAGTAATGTGAATTGCAGAATTCAGTGAATCATCGAATCTTTGAACGCACATTGCGCCCTTTGGTATTCCGAAGGGCATGCCTGTTCGAGCGTCATTTAAACCCTCAAGCTCTGCTTGGTATTGGGCGCAGGTCCTTCGGCGACCCGCCCGCAACTCGTTGGTGGTCGGTACCGGCTCTAAGCGTAGCAAAACTTTCGCTTCTGAGAACGGTGCCCTCCCGCCCGGAAAGCTAACTTTCTGAAGTTTGACCTCGGATCAGGTAGGGATACCCGCTGAACTTAAGCATATCAATAAGCGGAGGA
>OTU_694
AATGCGATAAATAATGTGAATTGCAGAATTCCGTGAATCATCGAATCTTTGAACGCATATTGCGCCCTTTGGTATTCCGAAGGGCATACCTGTCCGAGCGTCGTGGCCATTCTTCCAAGCCCTGGAATTTTTTTTTATTTTAAGGCTTGGGTGTTGGATTTGTCGTCCCTGTTTTCTTCTCGGGGACGGGTCCGAAAGGCAATGACGGTGACCCGTTCCTAGGTCCTGAAGTGTTATAGGGATTTTTATCACCTGCTTCGAAGGACAGGATCGGTTGCCTGTCTTCTCATGGCGTCAAAGTTTTTGACGCTCTTTCCATCAGGTTGACCTCGGATCAGGCAGGGATACCCGCTGAACTTAAGCATATCAATAAGCGGAGGA
>OTU_696
ATGCGATAAGTAATGCGAATTGCAGAATTCAGCGAGTCATTGAATTTTTGAACGCACATTGCGCCCTGTGGTATTCCGCAGGGCATGCCTGTTCGAGCGTCAGTACAACCCTCAAGCTTAGCTTGGTTTTGAGCCTCGCCAGTAAATCGGCAGGCTTTAAAATTAGTGGCGGCGCCATTAGGCTCTTAGCGTAGTAATACTTTTCGCTATTGAGTCCTTGTGGTATGTTAGCCAACAACCCCAACTTTCTAAGTTTGACCTCGGATCAGGTAGGGATACCCGCTGAACTTAAGCATATCAATAAGCGGAGGACTGGGACTGCCAAGGCACACAGGGGATAGG
>OTU_698
ATGCGATAAGTAATGTGAATTGCAGAATTCAGTGAATCATCGAATCTTTGAACGCACATTGCGCCCGGTGGTATTCCGCCGGGCATGCCTGTTCGAGCGTCATTTAAACCAATCCAGCCTCGTGCTTGGGTCTTGGGCCTTTCGCCTCTGGGCGGGCCTCAAAATCAGTGGCGGTGCCGTCTGGCTCTAAGCGTAGTAATACTCCTCGCTATAGACGTCCGGTGGTGTCTTGCCAGTAACCCTTCTATTTTTAAAGGTTGACCTCGGATCAGGTAGGGATACCCGCTGAACTTAAGCATATCAATAAGCGGAGGACTGAGACTCCAAGGCACACAGGGGATAGG
>OTU_700
GTACGATAACTGGTGGGAAGCGCGAGATTCGTGATTCATTTAGTGTTTGAACGCAGATTGTGCATGGGGTGTTACAGCTCTGTGGATATTCCTTTGAGTGACGAGAGTGTTGTGCCGTTTTTCTGGTATTATTACAAGGAAGGGGCGAGTTGGGCGGTCAGTTGCGTGCCTGCAAGGGTGTGGTGGCTGATGCTTTGAAGAGATGCGGCATGGGCATGTTTAGGTCTTGGAAGAGATTTTGGGGCTGGGTGTGCACGTGTGGCAGAGAGATGGAGAAGAGAAAGAGAAAATCTGTTCTCAAAGGAATAAGAAGACCCACTGAACTTAAGCATATCAATAAGCGGAGGA
>OTU_702
ATGCGATACGTACTGGAAATTGCATACGTGAGTCATCGAATTTTTGAACGCACATTGCGCCTGTTTGTATTCAGACAGGCATGCATGGATGAGCGTCATTACAACAAGTTGTAGATTTCTGTTTGAATCTATAAAGAATATGGCTCTGGTCTAGTGAAGATTGATCAGTAGCAGACATTTCTTGGCCCTCATCCATGTAAGAGTACCCGCTGAACTTAAGCATATCAATAAGCGGAGGA
>OTU_704
ATGCGATAAGTAATGTGAATTGCAGAATTCAGTGAATCATCGAATCTTTGAACGCACATTGCGCCCTCTGGCATTCCGGGGGGCATGCCCGTTCGAGCGTCATTAACACCCATCAAGCCTGGCTTGGTCTTGGGCGTCGGGACCTCCCCGCGCCCCGATTTCGCCGGCTGGACGATCCCGATCTCAAGCGTTGTGATGAATAATCTCGCTGGAGGGACGGGCGGCCACGCCGTTAAATCTTTCAATCAAAAGTTGACCTCGGATCGGGTAGGAATACCCGCTGAACTTAAGCATATCAATAAGCGGAGGACTGAGACTCAAGGCACACAGGGGAT
>OTU_706
AATGCGATAAGTAATGTGAATTGCAGAATTCAGTGAATCATCGAATCTTTGAACGCACCTTGCACCCTTTGGTATTCCGAAGGGTACGCCCGTTTGAGTGTCATTGTAATCTCACTACGATCGACTTTTGTCTTTCCGTATGTGGACTTGGATGTTGCCGTGAATAAACAAACGGCTCGTCTGAAATGCCTGAGTGTACCCCGCTTTGCGGCGTATTCGGTGTGATACATCTTCACCGGAGTTGATCCTTTATGGGTCGCGTCTGTAATGGTGTGGCTCTATGCTTCGAACCGTCTTCTAAAAGAGACAATCTCTGACAATTTGACCTCAAATCGGGTGGGACTACCCGCTGAACTTAAGCATATCAATAAGCGGAGGACTGAGACTCCAAGGCACACAGGGGA
>OTU_708
GCGCGAAATGTAATGGACATAGCGTCACATTTGTGAATCATCGAATCTTTGAACGCACATTGCGCCTCCGGTAGCTCGGAGGCATGCCTGTCTGAGCGTCATTTGTGACCATGGACCCAGGATCGGGTCCGTATTGGGCCTCGCCTCGATGGGCGTAGCCTCGAAGACATTGGTCTAATGCTCGGACGAGCTCCCCTGGGACAGACCGAGCAGAGACCCTAAGCATCTGACTTTGATCTCAGATCAGGTAGGACTACCGCCTGAACTTAAGCATATCAATAAGCGGAGGACTGAGACTCCAAGGCACACAGGGGATAGG
>OTU_710
CATGCGATACGTAATGTGAATTGCAGAATTCAGTGAATCATCGAATCTTTGAACGCACCTTGCGCCCCTTGGCATTCCGAAGGGCACACCCGTTTGAGTGTCGTGAAATCATCAAAACCCTTTTTCTTTGATCCTCTTTTGGTCGGGAAAGGGATTTTTGGACTTGGAGGTTTTATGCTAGCTTTCAAGCTTTTGAAAGCGAGCTCCTCTCAAAAGAATTAGTGGGGTCCGCTTTGCTGATCCTTGACGTGATAAAGATGTTTCTACGTTTTGGTATTCGGCACTGTCTTTTTGGACGTCTGCTTATAACTGTCCCCCCCGGACATGAAGATGGTGCTCCGGTCACTGCCATCTATAATTGGTGAGAGGCTGGACCCACAAGAAAAAACCCTTGACCTCAGATCGGGTGAGACTACCCGCTGAACTTAAGCATATCAATAAGCGGAGGA
>OTU_712
ATGCGATAAGTAATGTGAATTGCAGAATTCAGTGAATCATCGAATCTTTGAACGCACATTGCGCCCCCTGGTATTCCGGGGGGCATGCCTGTTCGAGCGTCATTACAACCCTCAAGCTCTGCTTGGTGTTGGGCCCCGCCGCCCCGGCGGGCCCTAAAATCAGTGGCGGTGCCGTCCGGCTCCGAGCGTAGTAATTCTTCTCGCTCTGGAGGTCCGGGTGTGTGCTCGCCAGCAACCCCCAATTTTTTTCAGGTTGACCTCGGATCAGGTAGGGATACCCGCTGAACTTAAGCATATCAATAAGCGGAGGAA
>OTU_714
ATGCGATAGGTAATGTGAATTGCAGAATTCCGTGAATCATCAAATCTTTGAACGCAAATTGCACTCTCTGGTATTCCGGGGAGTATGCTTGCTTGAGGGTTAGTGATTACAAATCGTGAAAAGAAATTTTTACGGATCTGGATTTTCCAAAGTTCTTTTTTGGTAATCTAAAATTTATCTTAACAATAGGTGATATTGGAAATGTTTATCTTTTAATTCATTAACAATTATTGCCAAATTTGTTACGTCGTGTTATTTTCCTAATTCTTAATTAGGTAAAAGTAATACAATCTTTCTTTTGAAATCTGACCTCAAGTCAAGTAAGAATACCCGCTGAACTTAAGCATATCAATAAGCGGAGGA
>OTU_716
ATTGCGATAAGTAATGTGAATTGCAGATTTCCAGTGAATCATCGAATCTTTGAACGCACCTTGCGCTCCTTGGTATTCCGAGGAGCATGCCTGTTTGAGTGTCATTTAAATCATCAACCATGCCTTGTCTTGTCATCGCATGGCTTGGAGTTGGGAGTTGCTGGCTGCCACTGTGGTCAGCTCTCCTCAAACATATTAGCAATTGTAGTCTTTGGACGTGCACGGCCTTTGACGTGATAATGATCGTCATGGCTGGAGCGTCCAAGCATATCTATGCTCTTTGCTTCATCCTACACTAAGAGCTTGACTTACAGCTTAGCTACTAGTCGGTCTACAAAGTCTGGCGAACGCGGCATGTTGCGTCAACTCTTTGAAACTTGACCTTTGACCTCAAATCAGGTAGGACTACCCGCTGAACTTAAGCATATCAATAAGCGGAGGACTGAGACTGCC
>OTU_718
AATGCGATAAGTAATGTGAATTGCAGAATTCCGTGAATCATCGAATCTTTGAACGCACATTGCACTCCTTGGTATTCCGGGGAGTATGCCTGTTTGAGCGTCAGCAATCCCTCAATCCTCCAAGGGTATTTATTTATTCTCTTGGGGTGTTGGTTATGGAGCGTGTGACTTATACTCACTGCTTTGAATTGCATTGGCCAGATCTTTTGAATCGCACTTCAGTGTATTAGGTTATTCCAACTCGCTGAAACGTTTCTGTTTTGACTGGCTTAAAACATGCCTCTTTAAGGGTAACCTTTTTGAGACTTTTGATTTTGACCTCAAATCAGGCAGGACTACGGGCTGAACTTAAGCATATCAATAAGCGGAGGACTGAGACGCCAAGGCACACAGGGGA
>OTU_720
ATGCGATAAGTAATGTGAATTGCAGACCTTGTGAATCATCGAATCTTTGAACGCACATTGCGCCCATTGGTATTCCGATGGGCATGCCTGTTCGAGCGTCATTATATnnACGTCAAGCCTGGCTTGCTATTGGACTCGCTGTCCGGCCAAAGGACACGTCCCAAAGACAATGACCGTGTCGAGTGTGACCCCAGATGCAATGAGCTTTGTCAAGCACGCATGTCAGGGACCACCCGGCCCGGTCTCGACCATTTTTCTCAGGTTGACCTCGGATCAGGTAGGGATACCCGCTGAACTTAAGCATATCAATAAGCGGAGGA
>OTU_722
ATCGCGATAAGTAATGTGAATTGCAGAnTTCCAGTGAATCATCGAATCTTTGAACGCACCTTGCGCTCCTCGGTACTCCGAGGAGCATGCCTGTCTGAGTGTCCCATGAATCCTCAAGCCCAnGCTCCGGCGTGGCTTGGATGTGGGGGCTGCCGGCGTCGAGAGACGTCGACTCCCCTGAAATGCATTAGCGAAGACCGGCGGGTCTGGACAAGCACnGTGGCCGTCTCGACGTGATAACGnTCCGTCGTTGGGTCAGCATGTCTGGGCTCGCGTGCTCGCGGTCGTCTCGCTTCTAACCCCAGCGAAGAGGTCAGGTCAGCTAGTAGTCGGTCGTGAGGCCGGCGAATGCAGAGCCTGGGCTCGGACACCCCCCGTGAAGAGGTCAGCTCTGCTAGTAGTCGGTCGTGAGGCCGGCGAACGCGGGGCTGGGCTTGGAGCGACCTTTGAGAACGGACCGTCAGATCAGG
>OTU_724
ATGCGATACGTAATGTGAATTGCAGAATTCAGTGAATCATnGAATCTTTGAACGCACATTGCACTCTCTGGTATTCCGGAGAGTATGCTTGTTTGAGTATCAGTAAACACCTCAAGTCTCTTCTCTATTAGAGAAGAGAATTGGACTTGAGCAATCCCAACTCTTTGCAAAAAGAGGCGGGTTGCTTGAAATGCAGGTGCAGCTGGACATTCTTCTGAGCTAAAAGCATATTTATTTAGTCCCGTCAAACGGATTATTACTTTTGCTCTAGCTAATATAAAGGTCGAATGCGCTATATGCTGACTGATGCAGGATTACCAAGTTTTACTAGCTAAAACTTGTAAACTCGATCTCAAATCAAGTAAGACTACCCGCTGAACTTAAGCATATCAATAAGCGGAGGA
>OTU_726
ATGCGATAAGTAATGTGAATTGCAGAATTTAGTGAATCATCGAATCTTTGAACGCACATTGCACCTCTTGGTAATCCTTGAGGTATATTTGTTCGAGCGCCGTTTAAATATTAAGACATTGTCTTTGTGTTGATATTCTCACGTTATTGTGATTTATCTAAATATTTTGGCGTGCTTAATAGCTTGAAAAACGCAGTGAAAATGTGTTTTATAAAACTATTAAAGACTTGCCTTGTTTTACTAGTCAAAAACATGGCCTCGGATCAAATAGGGATACCCGCTGAACTTAAGCATATCAATAAGCGGAGGA
>OTU_728
ATGCGATAAGTAATGTGAATTGCAGAATTCAGTGAATCATCGAATCTTTGAACGCAACTTGCGCTCTCTGGTATTCCGGAGAGCATGCCTGTTTGAGTGTCATGATCTCTCAACCAATAGGGTTTCTTATTGGCTTGGATCTGGGTGTTGCCAGCTTTGTCTGGCTCGCCTTAAAGGAGTTAGCGAGTAAAGCTCTGTCGTCTGGCGTAATAAGTTTCGCTGGTGTAGACATGTGTGGCGCACGCTnATAATCGCCCTCGGGCAATTTTTGACTCTGGCCTCAAATCAGGTAGGACTACCCGCTGAACTTAAGCATATCAATAAGCGGAGGA
>OTU_730
ATGCGATAAGTAATGTGAATTGCAGAATTCAGTGAATCATCGAATCTTTGAACGCACATTGCGCTCTTTGGTATTCCGAAGAGCACATCTGTTCGAGCGTCATTACACTAATCAAACTTACGTTTGGAATTGAATGGTTTGCTTGTGAAATATCAAGCACATTCCAAGGCTCTTATGCAGCACCTTTCGGCCTCAAACATCGTTGATTAATTGTTTGTAAGATTTTGAAAGTGGCTTGCTTTTTATCCATTATATCTCAAGTTTGACCTCGAATCAGATGGGGATACCCGCTGAACTTAAGCATATCAATAAGCGGAGGA
>OTU_732
GnGCGAnAnGTAnTGnGAATTGCAGAAnnnnGTGAGTCATCGAATCTTTGAACGCATATTGCGCCCTTTGGCATTCCGAAGGGCATGCCTGTTCGAGCGTCATTATCAACCATCAAGCCTGGCTTGTCGTTGGACCTCTTTTACCGCTGAAATATGTGGTAGGTCCGAAAGATAATGACGGCGTCGTGTTTGACCCTAGATGCAACGAGCTTTTTAACCGAGCACGTATCGGACAAGGGCGCCCGGGTCACGGTCCTCTCCCGTAACGGGAAACACTTTTTACTAAGGTTGACCTCGGATCAGGTAGGAATACGCGCTGAACTTAAGCATATCAATAAGCGGAGGA
>OTU_734
ATGCGATAAGTAATGTGAATTGCAGAATTnAGTGAATCATCGAGTTTTTGAACGCACACTGCGCCCCTTGGTATTCCGGGGGGCATGCCCGTTCGAGCGTCATTTCACCAATCAAGCCTGGCTTGGTATTGGGCCCCGGGGGTGACCCGGGCCTCAAAGTTGTCGGCTGGAAAGCTCTGATCTCAGCGTCGTGGTTAAACATTCGCGAGGAGAGGGGTGATCTATGCCGTTAAACCCATCAAAGGTTGACCTCGGATCGGGTAGGAATACCCGCTGAACTTAAGCATATCAATAAGCGGAGACTGAGACTCCAAGGCACACAGGGGATAGG
>OTU_736
ATGCGATAAGTAATGTGAATTGCAGAATTCAGTGAATCATCGAATCTTTGAACGCACATTGCGCCCTTTGGCATTCCGAAGGGCATGCCCGTTCGAGCGTCATTTTAACCAATCAAGCCCGGCTTGGTGTTGGGCCCCGGGGTGACCCGGGCCTCGAATCGATGGGCTGTTGAACAGAGTGGCCGACCGCCTAGCGTAGTGATTCAATTCCCGCACAGCGTGACCGCTCTTGCCCTAGTCGAATTGGTGAATTTCACCAGCAGGTTGACCTCGGATCGGGTAGGGATACCCGCTGAACTTAAGCATATCAATAAGCGGAGGA
>OTU_738
ATGCGATAAGTAATGTGAATTGCAGAATTCAGTGAATCATCGAATCTTTGAACGCACCTTGCGCTCCTTGGTATTCCGAGGAGCATGCCTGTTTGAGTGTCATGTTATCTCTCAGTTCTATCTCGTTATTGACGAGCATGnATTGGATTTGGAGACCTGCTGGCTCTTGTAGTTCGGCTTCTCTTAAATGCAGTAGTGTGGATATTTGCCGCATGTTTTCCGGTGTGATAATTATCTGCGCCGCATGAACAAAAGCAATATATATGTCTATGCTTCCAACCGTCCGCTCCGTGGACAAGCTTAATCTGACATTTGACCTCAAATCAGGTAGGACTACCCGCTGAACTTAAGCATATCAATAAGCGGAGGA
>OTU_740
ATGCGATACGTAATGTGAATTGCAGACCTCAGTGAACCATCGAATCTTTGAACGCACATTGCGCTCTCTGGTATTCCGGAGAGCATGCTTGTTTGAGTATCTGTAAACATCTCAACCCTCTTGGCGTTTGCGTCGAGAGGATTGGATATGAGCGATCCCAACTCCTTCCTTGGAAAGAGGAGGGTCGCTTGAAATGCAGGTGCAGCTGGACATTCTTCTGAGCGAAAAGCATATCTATTTAGTCCCGTCAAACGGATTATTACTTTTGCTTCAGCTAACATAAAGGTCGAATGGACTACCAACGCTGATTGCAGGAAAACTCGTTCGTAACAGAACTTGTGAACTCGATCTCAAATCAAGTAAGACTACCCGCTGAACTTAAGCATATCAATAAGCGGAGGA
>OTU_742
ATGCGATAAGTAATGTGAATTGCAGAATTCAGTGAATCATCGAATCTTTGAACGCACATTGCGCCCTTTGGCATTCCGAAGGGCATGCCTGTTCGAGCGTCATTATCACCCTTCAAGCCCTGCGCTTGGTGTTGGACGGCTTGGTCGCATATCTCGTTCGACCCCTCCCAAAGACAATGACGGCGGCCTGTGGTTCCCCCGGTACACTGAGCTTTTCACGGAGCACGTATCGGACAAGGGCACCCGGGACCCGGTCCTCTCCTTTCACAAGGAAACTTCTATGGTTGACCTCGGATCAGGTAGGAATACGCGCTGAACTTAAGCATATCAATAAGCGGAGGA
>OTU_744
ATGCGATAAGTAGTGTGAATTGCAGAATTCAGTGAATCATCGAATCTTTGAACGCACATTGCGCCCCTTGGTATTCCATGGGGCATGCCTGTTCGAGCGTCATTTGTACCTTCAAGCTCTGCTTGGTGTTGGGTGTTTGTCTCGCCTTGCGCGTAGACTCGCCTTAAAACAATTGGCAGCCGGCGTATTGATTTCGGAGCGCAGTACATCTCGCGCTTTGCACTCATAACGACGACGTCCAAAAGTACTTTTTACACTCTTGACCTCGGATCAGGTAGGGATACCCGCTGAACTTAAGCATATCAATAAGCGGAGGA
>OTU_746
ATGCGATAAGTAATGTGAATTGCAGAATTCAGTGAATCATCGAATCTTTGAACGCACATTGCGCCCGCTGGTATTCCGGCGGGCATGCCTGTTCGAGCGTCATTATAACCAATCAAGCTCTGCTTGGCCTTGGGGCCCGCTGTACCGGCGGCTCTTAAAATCAGTGGCGGTGCCGTCTGGCTCTAAGCGTAGTAATACTCCTCGCTATAGACGTCCGGTGGTGTCTTGCCAGTAACCCTTCTATTTTTAAAGGTTGACCTCGGATCAGGTAGGGATACCCGCTGAACTTAAGCATATCAATAAGCGGAGGA
>OTU_748
ATGCGATACGTAATGTGAATTGCAGAATTCAGTGAATCATCGAATCTTTGAACGCACCTTGCGCCCTTTGGCATTCCGAAGGGCACACCCGTTTGAGTGTCnTGAnATTCTCAAACCTTCTTGGTTTCTTGACTAAGAAGGCTTTGGACTTTGGAGGCTTTTGCTGGACCTTCCCTTGTTGAAGCCAGCTCCTCTTAAATGAATTAGTGGGGTCTGCTTTGCTGATnCTTGACGTGATAAGATGCTTCTACGTCTTGGGTTTCGCTCGCGAAGGATCTGCTTCTAACCGTCCCATCGGGGACAAATGTTCGAGCCGACCGCGCGCCCCCGTCAAGGGGTGGTGGGAAAGCTTTTGACACATGAAACCTTGACCTCAAATCGGGTGAGACTACCCGCTGAACTTAAGCATATCAATAAGCGGAGGA
>OTU_752
ATGCGATAAGTAATGTGAATTGCAGAATTCCGTGAATCATCGAATCTTTGAACGCACATTGCGCCCTCTGGTATTCCGGGGGGCATACCTGTCCGAGCGTCATTGCGAACCCTCAAGCTTGGCTTGTGTGATGGGCACCCGTCCCCTTGGGGACGGGCCCGAAAGGCAGTGGCGGCGTCGCGGTCATCCGTTGAACAGCCTGAGCGTATGGGGCTCTGTCACACGCTTGCGGCGCGGACCGACGCTCGCCTGGAAGTCGATCTTTCTCTCTGAAGGTTGACCTCGGATCAGGTAGGGATACCCGCTGAACTTAAGCATATCAATAAGCGGAGGA
>OTU_754
ATGCGATAAGTAATGTGAATTGCAGAATTCTGGAATCATCGAATCTTTGAACGCACATTGCGCCCATAAGTATTCTTGTGGGCATGCCTGTTCGAGCGTCATTTCAACCTTTCAGTTCAAACTGATGTTGAGAATTGCAGTAAAAAGCAGTTTTCTAAAGAAATTAGCAAGCAAATAATAAAGCCGAGTGTAGTATTTTTTTTCTCACTTTGGATCTTATAATTTGACTTTCGAATCAAATACAAGTGTTGACCTCGAATCAGGTAGGAATACCCGCTGAACTTAAGCATATCAATAAGCGGAGGA
>OTU_756
ATGCGATAAGTAATGTGAATTGCAGAATTCAGTGAATCATCGAATCTTTGAACGCACATTGCGCCCTTTGGTATTCCGAAGGGCATGCCCGTTCGAGCGTCATTTCAACAATCAAGCCTGGCTTGGTGTTGGGCCCCGGGGGTGACCCGGACCCCAATGTCCCGCCGGCCGGACGACCCGGACCCCAGCGTGCAGGCATTACGTTTCTGCTGGCGGAGTCGGGCGGTCGCGCCGTCAAACGTCGTCCCCCAAACGACACACGAAAAGGTTGACCTCGGATCGGGTAGGGATACCCGCTGAACTTAAGCATATCAATAAGCGGAGGA
>OTU_758
AGTGCGATATGTAGTGCGATTTGCATGAATCTGTGAGTCATCTAATCTTTGAACGCAACTTGCGCCTTTTACGAGGCATGTTTGTTTGAGTGCCGTAATCCTCTGCAGCAATGCGATTTGACTTGCGTCTTTGTTGACCGAGTTTAAACAGAGCTAGAGGATGGTCAGTTTGGACTAGTCCGAGTGCTAAGCATTCTTGGGTCTAGGACGGATTGGTTATTAATCTAACTTTTTAATTTGGCCTCAAATCAAGCAAGACTACCCGCTGAACTTAAGCATATCAATAAGCGGAGGA
>OTU_760
ATGCGATACGTAATGTGAATTGCAGAATTCAGTGAATCATCGAATCTTTGAACGCACCTTGCGCCCCCTGGTATTCCGAGGGGCACACCCGTTTGAGTGnCGTGAAAATCTCAAnCTCCTTGGTTTCTTCnGGAGATCAAAGGAGGCTTGGACTTTGGAGGCCTTTGCTGGCATCTTTTGTCAGCTCCTCTTAAATGAATTAGCGGGGTCCTCTTTGCCAATCCTnGACAnGTGATAAGATGTTTCCGTGTCTCGGTTTCTGGCTCTGTTGCTTTTGGGACCCGCTTCCAACCGTCTCAACATCGAGACAATGTTCGAGCCTGTTGCCCTTCTCGGGAAGCGCTCTCGACCCCCACGAACCCTTGACCTCAAATCGGGTGAGACTACCCGCTGAACTTAAGCATATCAATAAGCGGAGGA
>OTU_762
ATGCGATAAGTAnTGTGAATTGCAGAATTCAGTGAATCAnCGAATCTTTGAACGCACATTGCGCCCCTTGGCATTCCGnGAGGCATGCCTGTTCGAGCGTCATTGCAGCCCTCAAGCCCGGCTTGGTGTTGGGCGCCGTCTTCCCCCCCGGGGGGGACGCGCCTGGAAATTAGCGGCGGTGCGATCCGGCGATCAAGCGTAGTAACCAACTTCCCACTTCGAAATTCGCCCGGGCGCTTCGGCCGGACAACCCCTCCATCGTCCCCCAATGATTGACCTCGGATCAGGTAGGGATACCCGCTGAACTTAAGCATATCAATAAGCGGAGGA
>OTU_764
ATGCGATAnGTAATGTGAATTGCAGAATTCAGTGAATCATCGAATCTTTGAACGCACATTGCACTCGCCAGTACTCTGGCGAGTATGCCTGTTCGAGCGTCATCTCAAACCTCAAGCTTTGCTTGCTGTTGGGGCGCTCCGGTTCGCCGGAGGCCCCCAATCGTAGTGGCGGAGCGCCGTTGGGCTCTGAGCGTAGTACTGTTCTCGCTGCTGAGCTCCGGCGTTGCCTGCCGTAAAACAACCCTAATAACTCAAGGCTTGACCTCGGATCAGGTAGGAATACCCGCTGAACTTAAGCATATCAATAAGCGGAGGA
>OTU_766
ATGCGATAAGTAATGTGAATTGCAGAATTCAGTGAATCATCGAATCTTTGAACGCACATTGCGCCCGCCAGTATTCTGGCGGGCATGCCTGTCTGAGCGTCATTTCAACCCTCATACCCCTAGGGTGTGGTGTTGGGGATCGGCCAAGGCCCGCAAGGGACGGCCGGCCCCTAAATCTAGTGGCGGACCCGTCGTGGCCTCCTCTGCGAAGTAGTAATATTCCGCATCGGAGAAGCGACGAGCCCCTGCCGTTAAACCCCCAACTTTCTAAGGTTGACCTCAGATCAGGTAGGAATACCCGCTGAACTTAAGCATATCAATAAGCGGAGGA
>OTU_768
ATGCGATAAGTAATGnGAATTGCAGAATTCCAGTGAnTCATCGAATCTTTGAACGCACATTGCGCCCTTTGGCATTCCGAAGGGCATGCCTGTTCGAGCGTCATTATCACCCTTCAAGCCCTGCGCTTGGTGTTGGACGGCTTGGTCGCATATCTCGTTCGACCCCTCCTAAAGACAATGACGGCGGCCTGTGGTTCCCCCGGTACACTGAGCTTCTTAACTGAGCACGTATCGGTCTCAGGGTCGACAGGACCCGGTCTTCTTCCTTAACCGGAAACTCTTTCTAAGGTTGACCTCGGATCAGGTAGGGATACCCGCTGAACTTAAGCATATCAATAAGCGGAGGA
>OTU_770
ATGCGAGACGTAATGCGAATTGCAGATCAACGCGAGTCATTGAATCTTTGAACGCACATTGCGCCTCCTGGTATTCCGGGGGGCACGCCCGTCCGAGTGTCATTTCTGCCTCGAGCTTTAGGCTTGTTGTTGGGTACCGCCCGGGAGGGCGCACCTCAAATCTATTGGCGCCTCTGAGAGGCCTCCAAACGCATAGAGCTTAACCGCCCGCGTTTAGGGGCCTGATAAGGGGCGGCCTGTATGTTATCTTCCTAGTATATGGCCTCGGATCGGGCGGGGTTACCCGCTGAACTTAAGCATATCAATAAGCGGAGGA
>OTU_772
ATGCGATAAGTAATGCGAATTGCAGAATTCCGTGAGTCATCGAATCTTTGAACGCACATTGCGCCCGCCAGCATTCTGGCGGGCATGCCTGTTCGAGCGTCATTTCAACCCCTCAAGCCCTAGCTGCTTGGTGTTGGGGCGTAATCTGTAGCGCTTTTACAGCGGCTGCAGGCCCCTAATTTCAGTGGCGGACCCGCCGAGGCCCCGAGCGCAGTAGTCTATCTTCTCGTTCCAGGGTGCCGCGGTGGGCTCTCCTGCCGTAAAACCCCCACTATTTACAAGGTTGACCTCGAATCAGGTAGGACTACCCGCTGAACTTAAGCATATCAATAAGCGGAGGA
>OTU_774
GTGCGAAAAGTGATGCGATTTGCATGCTCTGTGAGTCATCGAATCTTTGAACGCATATGGCACCCTCTGGTTGTACCAAGGGGCATGCCTGTTTGAGAATCATTCACCCTCTTGATCCATTGATCATCCATCCAATGGCATCAGACATGGACATGTTCATCAGTGATTGTCTTTAATTGTGCGTGATTGTGTTGTGACAGGATGGCATTGCTGCTGTTGATCTACCAATCATTCTTTACATTCTTTAATTGATGATCTCAAATCAGGCAAGACTACCCGCTGAACTTAAGCATATCAATAAGCGGAGGA
>OTU_776
TTGCGATAAGTAGTGTGAATTGCAGAATTCCGTGAATCATCGAATCTTTGAACGCATATTGCACTCTTTGGTATTCCGAAGAGTATGCCTGTTTGAGGGTCATTTGAAAATTAATCTTGACTTTTAGTCTTGGAATAATGAGTATTCCGTTCTTTGATGGGATGGTCACTCGAAATTGATGCTAACGTCTTGGCTTGTAATGGACGCGTTTATGTTTAAATCTTCGCAACTAATCAAGTTTTGATATGGCATGTTCAAAATTCATTGACGGAAGGTCAAAGAAATAGAACAATAATATTTATAATCAATCGTGACCTCAAATCAGGTAGGATTACCCGCTGAACTTAAGCATATCAATAAGCGGAGGA
>OTU_778
ATGCGATAAGTAATGTGAATTGCAGAATTCTGGAATCATCGAATCTTTGAACGCATATTGCGCCCATAAGTATTCTTGTGGGCATGCCTGTTCGAGCGTCATTTCATTATTCAGTTTACTGATGTTGAGAATTGCGAGTTATATATTTGCAATTTTCTAAAGAAATTAGCAAGCAAATGTAAAGCCGAGTGTAGTAAATCTTCTCACTTTGGATCTTACTTTTGACTTTTGATATTATAAAGTGTTGACCTCGAATCAGGTAGGAATACCCGCTGAACTTAAGCATATCAATAAGCGGAGGACTGAGACGCCAAGGCACAC
>OTU_780
ACGCGATAGTTAATGTGAATTGCAGAATTCAGTGAATCATCGAGTCTTTGAACGCACATTGCGCCTTCTGGTATTCCGGGAGGCACGTCCGTTTGAGCGTCAGCTTAATCCCTCTGGGTAGTGGTTTTTACGCCACTGCCCGGGCCTTTGGCGCGGGGGAAATGTCCGCGGTGCTTTGGCACCAGGAGTTTCTCACCCGCTTAAATGCGGAGAAAGCTAGCCGGCGATGCCCTAATGCAACGACTTGTATGTCCAGCGTCGTAATGCTTCTGAAGCTCCCGGCCTCTGAACAATAGGGACCCTCAGGTCCCAGATGTTTGACCTCAAATCGGATGAGGATACCCGCTGAACTTAAGCATATCAATAAGCGGAGGA
>OTU_782
ATGCGATACGTATCATGAATTGCAGAACTCTGAATGATAAATGTTTGAACGCACATTGCGTCAACTTCTGGCTGGCATGTCTGTCTGAGAATCTTTCAGTTCCTCTCATCGAATAGGTGTTGTTTGTTGAGGCAGTTGACAGCATACCAGGACTTATCTGCTGGTAGACTCTTGAAATTATTCACCATCACTGTGCTTGCGGTATTGGTGCATTTGACCATCTCATTTGTACTCAAGCTGTCGCCGGCACAAGAAGACTTGGTCTCAGATCAGACAGGAGGACTCGCTGAACTTAAGCATATCAATAAGCGGAGGA
>OTU_784
ATGCGATAAGTAATGTGAATTGCAGAATTCAGTGAATCATCGAATCTTTGAACGCACATTGCGCCCGCCAGTATTCTGGCGGGCATGCCTGTTCGAGCGTCATTTCAACCCTCAAGCCCCCGGGCTTGGTGTTGGAGATCGGCGTGCCCTCCGGGGCGCGCCGGCTCCCAAATATAGTGGCGGTCTCGCTGTAGCTTCCTCTGCGTAGTAGCACACCTCGCACTGGGAAACAGCGTGGCCACGCCGTTAAACCCCCCACTTCTGAAAGGTTGACCTCGGATCAGGTAGGAATACCCGCTGAACTTAAGCATATCAATAAGCGGAGGA
>OTU_786
ATGCGATACGTAATGTGAATTGCAGAATTCAGTGAATCATCGAATCTTTGAACGCACCTTGCACCCCTTGGTAGTCCGAGGGGTACACCCGTTTGAGTGTCGTGAAATCCTCAACCTCCTCGATTGTGAGGAAGGCTTGGACTTTGGAGGCTTTTGCCGGCTCTTTGAAGGAGCCGGCTCCTCTTAAATGGATTAGCAGGGTCCTCTATGCAGATCCCTCGACGTGATAAGAATCCTCTCTACGTCCGAGGCTCGCTTTGGAGGCTCGCTTCTAATTGTCTCTATTTTGAACCCCTTGACCTCAAATCGGGTGAGACTACCCGCTGAACTTAAGCATATCAATAAGCGGAGGA
>OTU_788
ATGCGATAAGTAATGTGAATTGCAGAATTCAGTGAATCATCGAATCTTTGAACGCACATTGCGCCCCTTGGTATTCCGAGGGGCATGCCTGTTCGAGCGTCATTACAACCCTCAAGCACTGCTTGGTATTGGGCTCCGCTGCTTGTCCAGCGGGCCTTAAAATTAGTGGCGGTGTCATTAGGCCCTGAGCGTAGTAAATATCCTCGCTATAGGGACTTGGTGATTACTGGCCAGCAACCCCCACTTTCTAAGTTTGACCTCGGATCAGGTAGGGATACCCGCTGAACTTAAGCATATCAATAAGCGGAGGACTGAGACTCCAAGGCACACAGGGGA
>OTU_790
ATGCGATAAGTAATGTGAATTGCAGAATTCAGTGAATCATCGAnTCTTTGAACGCACAnTGCGCCCTTTGGTATTCCGAGGGGCATGCCCGTTCGAGCGTCATTTCAnCAATCAnGCCTGGCTTGGTATTGGGCCACGGGGCAACCCGGGCCTCAAAGTTCGCCGGCTGGAAAGCTCTGATCTnAGCGTCGTGGTTAATCAATTCGCGAAGAGAGGGGCGGTCCACGCCGTGAAATCCATCACAGGTTGACCTCGGATCGGGTAGGAATACCCGCTGAACTTAAGCATATCAATAAGCGGAGGA
>OTU_792
ACGCGATAGGTAATGTGAATTGCAGAATTCCGTGAATCATCGAATCTTTGAACGCACATTGCGCCTGCTGGTATTCCGGCAGGCATACCTGTTTGAGCGTCAGCAAACAATCTTCGGTGATGGTCTTTTGAAGTCCTCACCGGTCATGGGTTCGGGGACGGGTTCAACCTCCCCCCGGCTTTAAAGTGGTTACGCAACCGCAAGCTGCTTCCGGCTAGGTACATGGATTGGTGTTTACATGTTTTCCGTTGCCTACACGGCCTTGCTTCAGCGGCATTAAACGTCGAGTTGCCCTGGCGGGTGGCTGTAGTTTGACCTCAGATCAGGTAAGGATACCCGCTGAACTTAAGCATATCAATAAGCGGAGGA
>OTU_794
ATGCGATAnGTAATGnGAATTGCAGAATTCnGTGAATCATCGAATCTTTGAACGCACATTGCGCCCCTTGGTATTCCGAGGGGCATGCCTGTTCGAGCGTCATTACAACCCTCAAGCATTGCTTGGTATTGGGCTCCGCTGGCTCCAGCGGGCCTTAAAACTAGTGGCGGTGCTCTCAAGCTCTACGCGTAGTAATCTTCTCGCTATAGGGTCTTGGGAGATGCTGGCCAGCAACCCCAAATTTTTCAGGTTGACCTCGGATCAGGTAGGGATACCCGCTGAACTTAAGCATATCAATAAGCGGAGGA
>OTU_796
ATGCGATAAGTAGTGTGAATTGCAGAATTTAGTGAATCATCGAATCTTTGAACGCACATTGCGCCCTTCGGTATTCCGTTGGGCATGCCTGTTCGAGCGTCATTTAACCCTTCAAGCTCTGCTTGGTGTTGGGCGTTTGTCTCTTGTGGACTCGCCTCAAATTCATTGGCAGCCGGTAAGTTGGCTTCGTGCGCAGCACATTGCGTCGCGACTCCAGCGTGCCTCCTCCCATCAAGACCTTCTATCACTTTGACCTCGGATCAGGTAGGGATACCCGCTGAACTTAAGCATATCAATAAGCGGAGGA
>OTU_798
GTGCGATAAGTAATGCGATTTGCATGCTCTGTGAGTCATCGAATCTTTGAACGCATATGGCACCTGCCAGTTCTGCTGGAAGGTATGCCTGTTTGAGAATCATATTCATTGTGATCCCCCATTACAACACACACGTAGTTGTGATTGGTGGTCGACTTGGGCATTCAGCATTGATGGCCTCGAATTATTCGCGATCGTCGTGGTAAGCGGGGGTGGCAGTGAATGTCATCAACCAATCGACGATCAATGGATAATATCCACATGATCTCAAATCAGGCAAGATTACCCGCTGAACTTAAGCATATCAATAAGCGGAGGA
>OTU_800
ATGCGATAAGTAATGTGAATTGCAGAATTCAGTGAATCATCGAATCTTTGAACGCACATTGCGCCCTCTGGTATTCCGGAGGGCATGCCTGTTCGAGCGTCATTTCAACCCTCAAGCATTGCTTGGTGTTGGGGCGCCGCCTGTAAAAGGGCGGGCCCTGAAATCTAGTGGCGAGCTCGCCAGGACCCCGAGCGTAGTAGTTATATCTCGTTCTGGAAGGCCCTGGCGGTGCCCTGCCGTTAAACCCCCAACTTCTGAAATTTTGACCTCGGATCAGGTAGGAATACCCGCTGAACTTAAGCATATCAATAAGCGGAGGACTGAGACTCCAAGGCACACAGGGGATAGG
>OTU_802
ATGCGATAAGTAGTGTGAATTGCAGAATTCAGTGAATCATCGAATCTTTGAACGCACATTGCGCCCCTTGGTATTCCATGGGGCATGCCTGTTCGAGCGTCATCTACACCCTCAAGCTCTGCTTGGTGTTGGGCGTCTGTCCCGCCTCTGCGCGCGGACTCGCCCCAAAGGCATTGGCAGCGGTCCACGGCCCCTCTCGCGCAGCACATTGCGCTTCTCGAGGCGGCCCGGCCCGCGTCCACGAAGCCCACATTACCGTCTTTGACCTCGGATCAGGTAGGGATACCCGCTGAACTTAAGCATATCAATAAGCGGAGGA
>OTU_804
ATGCGATAAGTAATGTGAATTGCAGAATTCAGTGAATCATCGAATCTTTGAACGCACATTGCGCCCTCTGGTATTCCGGAGGGCATGCCTGTTCGAGCGTCATTACAACCCTCAAGCTCTGCTTGGTATTGGGCTTCGGGCGTCAGCCCGGGCCTTAAAATCAGTGGCGGTGCCACCTGGCTCTGAGCGTAGTAAATCTCTCGCTATAGACGTCTGGTGGATGCTTGCCATAACCCCTAATTTTTTATGGTTGACCTCGGATCAGGTAGGGATACCCGCTGAACTTAAGCATATCAATAAGCGGAGGA
>OTU_806
AATGCGATAAGTAATGTGAATTGCAGAATTTAGTGAATCATCGAATCTTTGAACGCATATTGCACCCCTTGGTATTCCGAGGGGTATGCCTGTTCGAGCGTCATTATGACCACTCCAGCCTGGCTGGGTATTAGACCTCGCTAATAGGCGGGCCTTAAAATCAGTGGCAGTGCTCTTAGGCTCTACGCGTAGTACCTTTTCTCGCTATAGAGCCCTAGGAGATACTAGCCATCAAGTATTAACTTCTCAAGGTTGACCTCGGATCAGGTAGGGATACCCGCTGAACTTAAGCATATCAATAAGCGGAGGACTGAGACGCCAAGGCACAC
>OTU_808
ATGCGATAAGTAATGCGAATTGCAGAGTTTTTGTGAGTCATCGAATCTTTGAACGCATATTGCGCCCTCTGGTATTCCGGAGGGCATGCCTGTCCGAGCGTCATTnTCAACCCTCAAGCCCTGCTTGCTGTTGGACCCCTCnAnGAAAGTCGACGGCCCCAAAGATAACGACGGnGTTGTGGnAACCCCTAGATGCAATGAGCTTTAACACGCACGCnTCACGGnGGTACCATGAnCCCAGTCTTTAACAACTCATTCTAAGGTTGACCTCGGATCAGGTAGGAATACCCGCTGAACTTAAGCATATCAATAAGCGGAGGA
>OTU_810
ATGCGATAAGTAATGTGAATTGCAGAATTCAGTGAATCATCGAATCTTTGAACGCACCTTGCGCTCCTAGGTTTTCCGAGGAGCATGCCTGTTTGAGTGCCCAGAATTACTCTCAATCTACACnTCGGTGATGATTGGATTTGGAGGTCTGCTGCGACATCGGTTGCGGCTCCTCCTAAATATGTTAGCCAGCTGATGATGAACCGCTGTCGGCTTGATATTGTTGTCTATGCCACAGTCGACATGTACAGTAGCTCTCTAATCGTCCTTGGACAATTTTTGACCTCGGGCCTCAAATCAGGTAGGGTTACCCGCTGAACTTAAGCATATCAATAAGCGGAGGA
>OTU_812
GCGCGAAATGTAGTGTGAATTGCAGAACATTGTGAATCATCGAATCTTTGAACGCACATTGCACCTCCTGTGAGGGAGGTATGCCTGTCTGAGCGTCATCAAACCCAATAAATCTCTGGATTTGTGnTGGGCTCCGCATGnnTGTGCGnTGCCTCAAAGnCATGGTCTAAnCTnnGGACGAGCTCCTCTAGGACCTGCCATGGGTTGGCCCCCCTCTGAATAATTTGACCTCAGATCAGGTAGGAAGACCGCCTGAACTTAAGCATATCAATAAGCGGAGGA
>OTU_814
ATGCGATAAGTAATGTGAATTGCAGAATTCAGTGAATCATCGAATCTTTGAACGCAACTTGCGCTCTCTGGTATTCCGGAGAGCATGCCTGTTTGAGTGTCATGAAATCTCAACCATTAGGGTTTCTTAATGGCTTGGATTTGGGTGTTGCCGGCCTATGGTTGGCTCCTCTCAAATGAATCAGCTTGCCAGTGTTTGGTGGCATCACAGGTGTGATAACTATCTACGCTTGCGATTGCCCACTAGGTAACCTTCAGCAATGGAGGTTCGCTGGGGCTCATAGACGTCTCTCCTTAGCGAGGACAGCTTTTGAACGTTCGATCTCAAATCAGGTAGGACTACCCGCTGAACTTAAGCATATCAATAAGCGGAGGA
>OTU_816
ATGCGATAAGTAATGTGAATTGCAGAATTCAGTGAATCATCGAATCTTTGAACGCACATTGCGCCCGCCAGTATTCTGGCGGGCATGCCTGTTCGAGCGTCATTACAACCCTCAAGTCCCCTGTGGACTTGGTGTTGGGGACCGGCGACACGCAGCTGTGTTTTTCTCACAGTTGGTTCGCCGCCCCCTAAATGACTTGGCGGCCCCGTCTTAGGCTACCCCTCTGCGTAGTAGAACACACCTCGCAACAGGAAGCCCGGCGAATGGCCACTGCCGTAAAACCCCCCAACTTCTTTCAGAGTTGACCTCGAATCAGGTAGGAATACCCGCTGAACTTAAGCATATCAATAAGCGGAGGA
>OTU_818
ATGCGATAAGTAATGTGAATTGCAGAATTCAGTGAATCATCGAATCTTTGAACGCACATTGCGCCCCTTGGTATTCCGAGGGGCATGCCTGTTCGAGCGTCATTACAACCCTCAAGCTCTGCTTGGTATTAGGCACCACCCGTCAGGGTGTGCCCTAAAGACAGTGGCGGTGCCATCTGGCTCTAAGCGTAGTAATTTTCTCGCTATAGGGTCCTGTGGATGCTTGCCAGCAACCCAAATTTATCTATGGTTGACCTCGGATCAGGTAGGGATACCCGCTGAACTTAAGCATATCAATAAGCGGAGGA
>OTU_820
ATGCGATAAGTAATGTGAATTGCAGAATTCAGTGAATCATCGAATCTTTGAACGCACATTGCGCTCCTTGGTATTCCGAGGAGCATGCCTGTTCGAGCGTCATTACAACCCTCAAGCTGTGCTTGGTATTGGGCCTCATCGGTAACGATGTGCCCCAAAATGAGTGGCGGTACTGCCTGGCTCTAAGCGTAGTAAATTTCTCGCTACAGATGCCTGGGGGCTACTTGCTAGAACCTCTAAAATTTCTCAGGTTGACCTCGGATCAGGTAGGGATACCCGCTGAACTTAAGCATATCAATAAGCGGAGGACTGAGACnCCAAGGCACACAGGGGATAGG
>OTU_822
ATGCGATACGTAATGTGAATTGCAGAATTCAGTGAATCATCGAATCTTTGAACGCACCTTGCGCCCCTTGGnATTCCGAGGGGCACACCCGTTTGAGTGTCGTGAAATTCTCAAAAACCATTTCTTTTGGTCGTTTTCGACCATGGAAAGGATTTTGGACTTGGAGGCCTTTTGCTGGTTTCACCTTGAAGCGAGCTCCTCCCAAATGTnTTAGTGGGGTCTGCTTTGCCGATCCTTGACGTGATAAGATGCTnCTACGTCTCGGGTTTCGCACTGTCGCTTTGGACCCTGCTTCTAACCGTCTTGCATTCAGGACAGAGTCATGAACCTTGACCTCAAATCGGGTGAGACTACCCGCTGAACTTAAGCATATCAATAAGCGGAGGA
>OTU_824
ATGCGATAAGTAATGTGAATTGCAGAATTCAGTGAATCATCGAATCTTTGAACGCACATTGCGCCCCTTGGTATTCCGAGGGGCATGCCTGTTCGAGCGTCATTACAACCCTCAAGCACTGCTTGGTATTGGGCTCCGCTGGCTCCAGCGGGCCTTAAAATCAGTGGCGGCGCCGTTTGGGCTCTGAGCGTAGTAAACTTCTCGCTATAGACGCTCGGGAGCTGCCTGCCATAACCCCAAAATTTCTTAGGTTGACCTCGGATCAGGTAGGGATACCCGCTGAACTTAAGCATATCAATAAGCGGAGGA
>OTU_826
ATGCGATAAGTAATGTGAATTGCAGAATTCAGTGAATCATCGAATCTTTGAACGCACATTGCGCCCGCCAGTATTCTGGCGGGCATGCCTGTTCGAGCGTCATTTCAACCCTCAAGCACCTTCGGGAGCTTGGTGTTGGGGATCGGCAGGGCGTCCTTCGGGTCGCGCCGTCCCCCAAATTTAGTGGCGGTCTCGCTGTAGCTTCCTCTGCGTAGTAATACACCTCGCTCTGGAGTCTCGGTGCGACCACGCCGTAAAACCCCCAACTTTTTCTGGTTGACCTCGAATCAGGTAGGACTACCCGCTGAACTTAAGCATATCAATAAGCGGAGGA
>OTU_828
GCGCGAAATGTAGTGTGAATCGCAGAACATTGTGAATCATCGAATCTTTGAACGCACATTGCGCCTCCCTTTGCGGGGAGGCATGCCTGTCTGAGCGTCATTTAACTCATACCTTCTTGGTGTGTTGGGCCTCGCCCCAGCGGCGTAGCCTCAAAGTCATTGGTCTAATCAAGCGGACGAGTTCCTTTAGGACGGACCGTTGGGTTGACCTTAAACCTCTGACTTGACCTCAGATCAGGTAGGGCTACCGCCTGAACTTAAGCATATCAATAAGCGGAGGA
>OTU_832
ATGCGATAAGTAATGTGAATTGCAGAATTCAGTGAATCATCGAATCTTTGAACGCACATTGCGCCCCTTGGTATTCCGAGGGGCATGCCTGTTCGAGCGTCATTATAACCAATCACGCCCTGCGCGTGGTCTTGGGGTTCGCGATTCCCGCGTCCCTTAAAATCAGTGGCGGTGCCGTTGGGCTCTAAGCGTAGTAATTCTTCTCGCTATAGGGTCTCTGCGGTTGCTTGCCATAAACCCCAATTTTTCTTAGGTTGACCTCGGATCAGGTAGGGATACCCGCTGAACTTAAGCATATCAATAAGCGGAGGA
>OTU_834
ATACGATAAGTAATGTGAATTGCAGAATTCAGTGAATCATCGAATCTTTGAACGCACATTGCACCCTCTGGTATTCCGGGGGGTATGCCTGTTCGAGCGTCATTTCAACCCTCGAACCCCTCCGGGGGTCCGGCGTTGGGGATCGGCCCTTTACCGGCCGGCCCCGAAATACAGTGGCGGTCTCGCCGCAGCCTCTCCTGCGCAGTAGTTTGCACACTCGCATCGGGAGCGCGGCGCGTCCACGCCCGTAAAACACCCAACTTTCTGAAATGTTGACCCCGGATCAGGTAGGAATACCCGCTGAACTTAAGCATATCAATAAGCGGAGGA
>OTU_836
ATGCGATAAGTAATGTGAATTGCAGAATTCAGTGAATCATCGAnTCTTTGAACGCACATTGCGCCCTTTGGTATTCCGAAGGGCATGCCCGTTCGAGCGTCATTTCACCAATCAAGCCTGGCTTGGTGTTGGGCCCCGGGGCGACCCGGACCCCAAAGTTCGCCGGCCGGACGnCCCGGATCTCAGCGTTGTGGCATCAAAACCCGCGGAGAGATGGGGCGGACGCGCCGTCACAAAACCCATTTTCATGAAAGGTTGACCTCGGATCGGGTAGGGATACCCGCTGAACTTAAGCATATCAATAAGCGGAGGA
>OTU_838
ATGCGATAAGTAATGTGAATTGCAGAATTCAGTGAATCATCGAATCTTTGAACGCACATTGCGCCCCCTGGTATTCCGGGGGGCACGCCTGTTCGAGCGCCATTTCAACCCTCAAGCCCAGCTTGGTTGTGGGCCACGTCCGCAGGGGCGGGCCCGAAACTCGTAGGGCGCTGTCCGTCGGCTCTGAGCGTAGCAAGAGAAATCCCTCGCTCTGGATGACCGTCGGGTGGCCGCCTCGAAAACCCACGAAATATTACAAGGTTGGCCTCGGATCAGGCGGGGATACCCGCTGAACTTAAGCATATCAATAAGCGGAGGA
>OTU_840
ATGCGATAAGTAATGTGAATTGCAGAATTCAGTGAATCATCGAATCTTTGAACGCACCTTGCGCCCCTTGGTATTCCGAGGGGCATGCCTGTTTGAGTGTCTTGAAATCATCAGACCCACTGGTGGCTTTGCGGCCGCAAGTTGGGTCTGGACTTGGGGGTGCTTTTGCTGCCGATAAGGTGGCTCCCCTCGAATGCATCGGTTGTGGCCTTCTGGGTGACCTGGGCGTTGTATTCACCCTCGCTCTCCGTGTCCCAGTTCTGTCCGTGACCTCCGACCTTGCCTCTGGAGTGGCGGTCAACATTTTTGAATTCTGACCTCAAATCAGGTAGGACTACCCGCTGAACTTAAGCATATCAATAAGCGGAGGA
>OTU_842
ATGCGATAAGTAATGTGAATTGCAGAATTCAGTGAATCATCGAATCTTTGAACGCACCTTGCGCTCCTTGGTATTCCGAGGAGCATGCCTGTTTGAGTGTCATTAATATATCAACCTCTTCAAGCTTTTGCTTGTTGAGTGCTGGATGTGGGGGTTCTTTTTGCTGGTCTTTTAAAAAAATCAGCTCCCCTAAAATTTATTAGCGGAACAATATGTTGACCGTTCATTGGTGTGATAATTATCTACGCTATTAAACGCGAGGCAGTTTGGCTTCTAATAGTCCATTGACTTGGACAATTTTATTATTAATGTGACCTCAAATCAGGTAGGACTACCCGCTGAACTTAAGCATATCAATAAGCGGAGGA
>OTU_844
ATGCGATACGTAATGTGAATTGCTTTCCGTGAATCATCGAATCTTTGAACGCACATTGCACTCCTTTGGAGTATGCCTGTTTGAGAATCTATAGTATTTATTCTTTGTTATTTCGCAAGAGATAACAAGGAGATTTGAGATnTCTnGTCTTTGGACGAGTATCTTTAATGTTATAGCCTCTTTTGTGGTAAAACAACTCTGCAGAACAGTATTTGAATGGAACCTTGGTTTCTTTAATGCCTAATATGCAGACTTACCTATTGAAAAGGGGGTTCCATAAACTTAAAGTGGTACCTCAGTATTACTTGAACCATGGTCTCAAATCAGGTAGGAAGACCCGCTGAACTTAAGCATATCAATAAGCGGAGGA
>OTU_846
ATGCGATAAGTAATGCGAATTGCAGAATTCCGTGAGTCATCGAATCTTTGAACGCACATTGCGCCCGCCAGCATTCTGGCGGGCATGCCTGTTCGAGCGTCATTGCAACCCTCAGGCCCTGCCTGGCGTTGGAGGACTGCGCTGCAGCCTCCTAAAGCAAGCGGCGGCGGCGCCCCAAAACCGAACGCAGTAATACATCTCGTTCTGGGTCTGGGACGTTGTCCGGCCGGAAAACCCCCTCTTTTACGTGGTTGACCTCGAATCAGGTAGGAATACCCGCTGAACTTAAGCATATCAATAAGCGGAGGA
>OTU_848
ATGCGATAAGTAATGTGAATTGCAGAATTCAGTGAATCATCGAATCTTTGAACGCACCTTGCGCTCCTTGGTATTCCGAGGAGCATGCCTGTTTGAGTGTCATTAATATATATCAACCTTCTCATTTCTGAGTGGTTTGGATGTGGGGGTTTGCTGGACTCTTGAGTGAGTTCAGCTCTCCTGAAATGCATTAGCAGAACAATCCTGTTTATTGGCGTGATAACTATCTACGCTATTGAATGTGAGGGACAGTTCAGCTTTCTAATAGTCTTTGGACAACCTATCATTTATGTGACCTCAAATCAGGTAGGACTACCCGCTGAACTTAAGCATATCAATAAGCGGAGGA
>OTU_850
ATGCGATAAGTAATGTGAATTGCAGAATTCAGTGAATCATCGAATCTTTGAACGCACATTGCGCTCGCCAGCATTCTGGCGAGCATGCCTGTTCGAGCGTCATTTCAACCCTCAAGCACCGCTTGGTTTTGGGGCCCCACGGCCGACGTGGGCCCTTAAAGGTAGTGGCGGACCCTCCCGGAGCCTCCTTTGCGTAGTAACTAACGTCTCGCACTGGGATCCGGAGGGACTCTTGCCGTTAAACCCCCAAATTCTTTACAGGTTGACCTCGGATCAGGTAGGAATACCCGCTGAACTTAAGCATATCAATAAGCGGAGGA
>OTU_852
ATGCGATAATTAGTGTGAATTGCAGAATCCAGTGAATCATCGAGTCTTTGAACGCACATCGCGCCTTTTGGTATTCCGAGAGGCATGCTTGTTTGAGCGTCATTACACTGTCAAAATGGAATTGGAGTTCCAGTGGAGCTCTGAAATGCAGCACGTGAGCATTAAATTTAACCTCACATTGTGCTTTTTTCTCTATTATTTTGACCTCAAATCAAGCAAGACTACCCGCTGAACTTAAGCATATCAATAAGCGGAGGA
>OTU_854
ATGCGATAAGTAATGTGAATTGCAGAATTCAGTGAATCATCGAATCTTTGAACGCATCTTGCATTCCTTGGTATTCCGAGGAGTATGCCTGTTTGAGTGTCATGAAATTCTCAATTCCTTCAAATTTATTTTTGAAGGGCATTTGGATAATGGAAGTTTTGCAGGCTTCTTTTTCATAGTCTGCTCTTCTTAAATGCATTAGCAAGGACTTTGTTTGACCTTGGTTTTGATAATTCATCTATGCCAATGGTTTCAAGTCAAGTTGTTTTGCTGCAAACACTTTATATCTTTTGACCTCAAATCAGGTAGGATTACCCGCTGAACTTAAGCATATCAATAAGCGGAGGACTGAGACGCAAGGCACACAGGGGATAGG
>OTU_856
GCGCGAAATGTAATGTGAATCGCAGAACATTGTGAATCATTGAATCTTTGAACGCATATTGCGCCTCGCTTAACGGCGAGGCATGCCCGTCTGAGCGTCGTTTAAACCAAATGGACCCATTGGGTTCCGTGCTGGGCCCCGTCCCGTCGGGACGCCGCCTGAAAGACATTGAACCCACGGGCGGACGAGATCCTCATGGGACTGACCGTCGGCGGGAGAGCGACCTAACCTTTTTCAAGAGTGACCTCAGATCGGGTAGGACTACCGCCTGAACTTAAGCATATCAATAAGCGGAGGA
>OTU_858
ATGCGATAAGTAGTGTGAATTGCAGAATTCCGTGAATCATCGAATCTTTGAACGCACATTGCGCCCCTCGGTATTCCGTGGGGCGTGCCTGTTCGAGCGTCATTTACACCCTCAAGCACTGCTTGGTGTTGGGCGTCTGTCCCGCCTTCGGGCGCGGACTCGCCTCAAAGCGATTGGCGGCTGGTGCCACGGCCTGGAGTGCAGCAGAATTGCGCTCCTCGCCCGCGGCCTGGCTCCCAGAAGCGAACCTATTTCACTTGTTTGACCTCGAATCAGGTAGGGATACCCGCTGAACTTAAGCATATCAATAAGCGGAGGA
>OTU_860
AATGCGATAAGTAATGTGAATTGCAGAATTCAGTGAATCATCGAATCTTTGAACGCACCTTGCGCTCCTTGGTATTCCGAGGAGCATGCCTGTTTGAGTGTCATTAATATATATCAGCCTCTCATTCTTGAGTGGTTTGGATGTGGGGGGTTTGCTGGCCTGTTCAGCTCCTCTGAAATGCATTAGCAGAAACAACCTGTTCATTGGTGTGATAACTATCTACGCTATTGAATGTGAGGTGTGATTCAGCTTTCTAACGGTCCTTGGACAATTTATCATTAATGTGACCTCAAATCAGGTAGGACTACCCGCTGAACTTAAGCATATCAATAAGCGGAGGA
>OTU_862
ACGCGAAAACGTGTAATGACATGCAGTCTTTGAGAATGAATGACTTTTTGAACGCACCGTGTACTCGTGTGTCTAGCATGAGTATGTTTGTTTGAGCATGGCAATTTTTTTACTAATATGAGAACTAGGGTTACCTATTCTTGAAATACAATGCGATCACGTGTGGTTATCACTGGAACAAACTTTCTTTGATAATCACACAACATCAATTACCAATTACACCTATCTCAAATCAAACAAGAAGACCCGCTGAACTTAAGCATATCAATAAGCGGAGA
>OTU_864
ATGCGATAAGTAATGTGAATTGCAGAATTCAGTGAATCATCGAATCTTTGAACGCACATTGCGCCCTCTGGCATTCCGGGGGGCATGCCCGTTCGAGCGTCATTAACACCnATCAAGCCTGGCTTGGTATTGGGCTACGGGGGCGACCCGGGCCTCAAAGTCGTCGGCTGGAAAGCTCTGATCTCAGCGTCGTGATTATCAATTCGCTACGGAAAAGAGCGGTCTGCGCCGTGAAATCCATTACAGGTTGACCTCGGATCGGGTAGGAATACCCGCTGAACTTAAGCATATCAATAAGCGAGGACT
>OTU_866
ATGCGATACGTAATGTGAATTGCAGAATTCAGTGAATCATCGAATCTTTGAACGCACCTTGCGCCCTTTGGCATTCCGAAGGGCACACCCGTTTGAGTGTCGTGACATTCTCAAACCTTCTTGGTTTCTTGACTAAGAAGGCTTTGGACTTTGGAGGCTTTTGCTGGACCTTCCCTTGTTGAAGCCAGCTCCTCTTAAATGAATTAGCAGGGTCCTCTTTGCCGATCCTCGACATGTGATAAGATGTTTCCGTGTCTTGGTCTCTGGCTCTGTTGCTTTTGGGACCCGCTTCTAATCGTCTCAACCTTGCATCGAGACAAACGTCTGAGCGTGGCTCCCTTACCTGGGAAACTCTCTCGACCTCATGAACCCTTGACCTCAAATCGGGTGAGACTACCCGCTGAACTTAAGCATATCAATAAGCGGAGGA
>OTU_868
ATGCGATACGTAATGTGAATTGCAGAATTCAGTGAATCATCGAATCTTTGAACGCACCTTGCACTCCCTGGTATTCCGGGGAGTATGCCTGTTTCAGCATCATAAGCACCATCGATCCAGTTCTTTTTTTTGAAAGAGCTTGGTGTCGGATCTGGGCCAATTCGCGCGGGATTTTTCTTGCGCTGGTCTGAAATCGATTTTGCCGAGTTTAAAAGCCGTCTTTTCTCTATCAAAGGCGTCATAGTTGGCCTTCGTGGTCATCTTTCGCCGATGTTTGGGTTTGGTCGGTTCGGCTCTTTTTCTCTCTTTAAAACTTGATCTGAAATCAGGCAGGATTACCCGCTGAACTTAAGCATATCAATAAGCGGAGGA
>OTU_870
GCGCGAAATGTAGTGTGAATTGCAGAACATTGTGAATCATCGAnTCTTTGAACGCACATTGCACCTCTCnTGGGGAGGTATGCCTGTCTGAGCGTCATTAAAGTACCAACTAAATACTCGGAGTTTGTTGTTGGGTCGTCCGCATCCTTTCGTTGCTGCCTTGTAAGCCATGGTCTAACCTGCGGACGAGCTCCTTTTGGTACGTGCCGTGGTGCGACTCTTCTCTCAATTTGACCTCAGATCAGGTAGGAAGACCGCCTGAACTTAAGCATATCAATAAGCGGAGGA
>OTU_872
GGGCGAAAGCGATGTGAATTGCAGTGGATCATCGAGTTCTCGAACGCAGAATGCATTAGTGCGGTTCTTAGGGTGGAATGATATGTTGTTTGTGATTTAATGGAAACATTTTAGAACTGACAATGGAATGGCAGAGCGGTAGCCTGCTGGAGGAAGAAGAGATGAAAAACAAGAACATCACCTGAGAGCCGTAGGGTTACGCGCTGAACTTAAGCATATCAATAAGCGGAGGACTGGGCTGCCAAGGCACACAGGGGATAGG
>OTU_874
GCGCGAAATGTAGTGTGAATCGCAGAACATTGTGAATCATCGAATCTTTGAACGCACATTGCGCCTCTCGTAACAGGGAGGCATGCCTGTCTGAGCGTCATTTAAACCATAGGCCCGCAAGGGTCCGTCTTGGGCCGGTTCGCCnGCGAGGGCGTGGCCTCGAATCGATCGGTCTAACGAGCGGACGAGTTCCATTAGGACGCACCGTTTTCAAGACTTGAAATGCATCCGACTTGACCTCAGATCAGGTAGGGACACCGCCTGAACTTAAGCATATCAATAAGCGGAGGA
>OTU_876
ATGCGATAAGTAATGTGAATTGCAGAATTCAGTGAATCATCGAATCTTTGAACGCACATTGCGCCCCTTGGTATTCCGAGGGGCATGCCTGTTCGAGCGTCATTATAACCACTCAAGCCTGGCTTGGTATTGGGGTTCGCGGGTTCGCGGCCCTTAAAATCAGTGGCGGTGCCGnCTGGCTCnAAGCGTAGTACATGCTCTCGCTATGGACGCCGTGTCGGTGCTTGCCAGCAACCCTCAAACTCATCAAGGTTGACCTCGGATCAGGTAGGGATACCCGCTGAACTTAAGCATATCAATAAGCGGAGGA
>OTU_878
ATGCGATAAGTAATGTGAATTGCAGAATTCAGTGAATCATCGAATCTTTGAACGCACCTTGCGCTCCTTGGTATTCCGAGGAGCATGCCTGTTTGAGTGTCGTGAAATTATCAACTCCCATTCTTTGTTGATTGGTGAGCTTGGACTTGGGGATTGCTGGCGCAAGTCTGCTTCCCTTGAATGAATTAGCTGGAATTTGATTCGCAGCATATATGCGGTGTGATAATGTCGTCACTGTGTAGCTCGGATTGTCTGGCTTCTAATCGTCCTTCACGGACAACTTGATCTTTTGACCTCAAATCAGGTAGGACTACCCGCTGAACTTAAGCATATCAATAAGCGGAGGA
>OTU_880
ATGCGATAAGTAnTGTGAATTGCAGAATTCAGTGAATCATCGAATCTTTGAACGCACATTGCGCCCTTCGGTATTCCGTTGGGCATGCCTGTTCGAGCGTCATTTTAACCTTCAAGCATAGCTTGGTGTTGGGTGCTTGTCCCCCCTAGTGGTGGACTCACCTCAAATGCATTGGCGGCCGGTATGTTGGCTTCGAGCGCAGTACAACGCGCCTGGTGTCTAGACGTGCTGGTCCTCCACAAGACCTTCTTTAATCTTGACCTCGGATCAGGTAGGGATACCCGCTGAACTTAAGCATATCAATAAGCGGAGGA
>OTU_882
ATGCGATAAGTAATGTGAATTGCAGAATTnAGTGAATCATCGAATCTTTGAACGCACnTTGCGCTCCTTGGTATTCCGAGGAGCATGCCTGTTTGAGTGTCATTAAATTCTCAACCTTCCAGCTTTTTTTTTATTAGCTTGGTTTGGCTTGGATGTGGGTGTTGCAGGCTTCATTAATGAGGTCGGCTCTCCTTAAATGCATTAGCGGAACTTTTGTGGACCGTCnnTTGGTGTGATAATTATCTATGCCTTGGGACTTTGAAGCAAACTAATGGGAACCTGCTTATAACCGTCTTCGGACAATCTCTGACATTTTGACCTCAAATCAGGTAGGACTACCCGCTGAACTTAAGCATATCAATAAGCGGAGGA
>OTU_884
GTGCGATATGTGATGCGATTTGCACGAATCTGTGAGTCATTCAATCTTTGAACGCAACTTGCGCCCAGCAATGGGCATGTCTGTTTGAGTACCGCAAACATTGTGTCATTTTGACGATCTGGACGACGCCGAGCAATCGGCCAGTCTGAAATGGAGCAAGGCAGAGTTTTGGGTAGTTGTCTCTGTGTGCTATAAACAACAGCGCGTAACTGCCTGTGTTTGGTCGCAGAAGCATCCGCCAGCTCTACACACTTTTTTATTTGGTCTCAAATCAGTCAAGACTACCCGCTGAACTTAAGCATATCAATAAGCGGAGGACTGAGACTCCAAGGCACACAGGGGATAGG
>OTU_886
ATGCGATAAGTAATGTGAATTGCAGAATTCAGTGAATCATCGAATCTTTGAACGCACATTGCGCCCCTTGGTATTCCATGGGGCATGCCTGTTCGAGCGTCATTTACACCCTCAAGCCCTGCTTGGTGTTGGGCGTCTGTCCTCTAGCGACTACCGCGTGGACTCGCCTCAAAGGCATTGGCAGCGGTCCTGCCGGGCCTCCTAATCGCGCAGCACTGTTCGCGCTTCCTGGAGCCCGCGCGGATTCGGCGTCCATCAAGCCCAATCTTCTGAACTTTGACCTCGGATCAGGTAGGGATACCCGCTGAACTTAAGCATATCAATAAGCGGAGGA
>OTU_888
ATGCGATAAGTAATGTGAATTGCAGAATTCAGTGAATCATCGAATCTTTGAACGCATCTTGCGCTCCTTGGTATTCCGAGGAGCATGCCTGTTTGAGTGTCATTCAAGTATCTCAAAAGAGCCTTATGCAGTTTGCAGGGAACTTTTGGACATTGGGAGTTGCTGGTCACTGATAAAAAGTGGTTGACTCTTCTGAAAAGGATTAGTTGAGGAGCTTTTTGTGCTCTATTGGTGTGATAGAGTATCTATGCCAGGAGAAGCATTAATGAAGCCTCTGCTGTCTAACAGTCGTAATTGGACAATATGATAAAGTTGACCTCAAATCAGGTAGGACTACCCGCTGAACTTAAGCATATCAATAAGCGGAGGA
>OTU_890
GTGCGAAAAGTAATGCGATTTGCATGCTCTGTGAGTCATCGAATCTTTGAACGCATATGGCACCTCTTGGTTCCTACCGGGAGGTATGCCTGTTTGAGAATCATTCATCCCTTTGATCGCCATCATCCACTCACTCTTGTGATCCCTGGTGGTGGTGGTCGAGACATGGACCTTCACCACTGATCGTCTTAAATGTATGCACGGTTGCTCGTGAGAGGGTCTGCGCTGTCGATCGAGCAACCAATCAATCACTTGCAATGATCTCAAATCAGGCAAGACTACCCGCTGAACTTAAGCATATCAATAAGCGGAGGA
>OTU_892
ACGCGAAATGTGTTATGACATGCAATCTTTGTGAATGATGAATATTTGAACGCACCTTGTACCTATCGATGAGACAGGTATGCTTGTTTGAGAAAAATCAAAAAAATTCAATGAGGTTACAAACTATTGTTGTTTCCTTGAAAAGAATGATTAAATGTGTGTTGTGCAGTGGACTGTTTTGGGTATAACAATGAACAAGACAATCTGCAGCCATACGCACTCGAGAAGATGAACACGTTCATTCTCTCACGCTTACTAATCTTTCTCAAATCAAGCAAGATCACCCGCTGAACTTAAGCATATCAATAAGCGGAGGA
>OTU_894
ATGCGATACGTAATGTGAATTGCAGAATTCCGTGAATCATCGAATCTTTGAACGCACATTGCACCCGGTGGTATTCCGCCGGGTATGCCTGTCTGAGCGTCATTTCTACCCTCAAGCTACTGCTTGGTGTTGGCGGTCTGCGTCCCCCCGCAGCCGCTGAAATGCAACGGCGGCAGCCCCCGTCCTCCCTGTATAGTAGAAATCCTTACAGCGGTTAGTGGCGGGGTATGCAAGCCTGATTTTCGCAAGAAACCCCAGAAAGTTGACCTCAGATCAGGTAGGAATACCCGCTGAACTTAAGCATATCAATAAGCGGAGGA
>OTU_896
ATGCGATAAGTAATGTGAATTGCAGAATTCAGTGAATCATCGAATCTTTGAACGCACATTGCGCCCGCCAGTATTCTGGCGGGCATGCCTGTTCGAGCGTCATTTCAACCCTCAAGCCCGGCTTGGTGTTGGAGTTCTGTTTGTTTAAAACAGGCTCTGAAATACAGTGGCGAGCTCACCTGGACTCCGAGCGTAGTAGTTAACGTCGCTCAGGGCGTCTGGCGGGTTTCTGCCGTAAAATCCCCTATTTTACAGAAAGGTTGACCTCGGATCAGGTAGGAATACCCGCTGAACTTAAGCATATCAATAAGCGGAGGACTGGACTGC
>OTU_898
CTACGTTACTCAGTGTAAACTGCACAATAGCAGAACACTTGAACTTTGAACGCACATTGCGGCTAAAGGGTAACTCCTCTAGCCTTATCTGCGTGAGGGCTGTCTAGCGATATTCAACTCATGTTTAGGGAGTCATCACTTGACCGTGAGACTCCGCGACGAGAACCTCGCTAGTGGTCTCTGACTGCTGACGTCTCAGGCAGGCAAGACCACGGGTTAGCGAAGTCTCTAACACACACAGATGTATCGTATAACAGCCTCACGTCAGGTAAGATGACCCGCTGAACTTAAGCATATCAATAAGCGGAGGA
>OTU_900
AATGCGATACGTAATGTGAATTGCAGAATTCAGTGAATCATCGAATCTTTGAACGCATATTGCGCTCTCTGGTATTCCGGAGAGCATGCTTGTTTGAGTATCAGTAAACACCCTCAGAACTTTCTTGATTTTCGAATCTTGGAGCTCTGGATTTGAGTGATCCCAACGTGTTCTTTCGCAGAACATGGCGGGCCACTTGAAATGCAGGTGCAGCTGGACTTTCTTCTGAGCTAAAAGCATATTTATTTAGTCCTGTCAACACTTGTGTTGCGGATTATTACTTCTGCTGCAGCTTACATAAAGGTTGATTGTTCAAATGCTGACTGATGCAGGATTTATCAGGTAGCGTAAAGCGATCTGTTAAACTCGATCTCAAATCAAGTAAGACTACCCGCTGAACTTAAGCATATCAATAAGCGGAGGA
>OTU_904
nTGCGATAnGTAATGTGAAnTGCAGAATTCAGTGAATCATCGAATCTTTGAACGCACATTGCACTCCTTGGTATTCCGAGGAGTATGCCTGTTTCAGTATCATGAGCACTCTCACAACTAACCTTTGGGTGAAATTGTGGAATTGGAATGCGCTGATTTTAATAACCAGCCCTTCTAAAATATATTTCATGACTGTCACCTAACACAGCAGTTTGGCCTAATAGTTTTGACATTGATTTGTCAAATCTTTGGCTTACATTTGCTTCAGGTTGTCAGTTTTGATAATACAGAAAACTCATTCAAATTTTGATCTGAAATCAGGTAGGGCTACCCGCTGAACTTAAGCATATCAATAAGCGGAGGA
>OTU_906
ATGCGATAAGTAATGTGAATTGCAGAATTCAGTGAATCATCGAATCTTTGAACGCACCTTGCACCTCTTAGCATTCTGAGAGGTACACCTGTTTGAGTGTCATTAATACTACTCCCTACAACCTCTTCAATAGAGGAATGTTGTAGAGGGATTTGGGAGTCTGTGCAGTGAATATACTGCTCTCCTTAAATGAATTAGCAGTGATTATTAAAGATCCCTTTGGTTGATGTGATAGTTATCTCCTCTCAGCCCTTCTTTGAATAGTCATTTCCGCTTAAAGTTGTCTTTGCTAAAGAGACAGTTACAACTTAAGACATGATCTCAAATCAGGTGGGACTACCCGCTGAACTTAAGCATATCAATAAGCGGAGGA
>OTU_908
GTGCGAAAAGTAATGCGATTTGCATGCTCTGTGAGTCATCGAGTCTTTGAACGCATATGGCACCATGTCGGACCCGTCCGCGTGGTATGCCTGTTTGAGAATCATTTTCCATTCATTGTTGGGCACTCACCATTGATGCCTGGAAGGCTTGCCCTTTGTCGTGCCATGCCTCGTGCTTGTCGACAAATATCCCTCATTGGTCTCAAATCAGGCAGGATTACCCGCTGAACTTAAGCATATCAATAAGCGGAGGA
>OTU_910
ATGCGATAAGTAATGTGAATTGCAGAATTCAGTGAATCATCGAATCTTTGAACGCACATTGCGCCCCTTGGTATTCCGGGGGGCATGCCTGTTCGAGCGTCATTTCAACCCTCAGGCTCCGGCTTGGTCTTGGGCTCTGCCGGTTACGGCTTGCCTTAAAATCAGTGGCGGTGGCAGTCGAGCTCTACGCGTAGTAGCTATATTTTCGCGATTGAGTCTCGCTGTGCGCTGGCCAGCAACCCCTAATTTTCTATGGTTGACCTCGGATCAGGTAGGGATACCCGCTGAACTTAAGCATATCAATAAGCGGAGGA
>OTU_912
ATGCGATAAGTAATGTGAATTGCAGAATTCAGTGAATCATCGAATCTTTGAACGCACATTGCGCCCATTAGTATTCTAGTGGGCATGCCTGTTCGAGCGTCATTTCAACCCTTAAGCCTAGCTTAGTGTTGGGAATCTACTTCTTTTATTAGTTGTAGTTCCTGAAATACAACGGCGGATTTGTAGTATCCTCTGAGCGTAGTAATTTTTTTTCTCGCTTTTGTTAGGTGCTATAACTCCCAGCCGCTAAACCCCCAATTTTTTGTGGTTGACCTCGGATCAGGTAGGAATACCCGCTGAACTTAAGCATATCAATAAGCGGAGGA
>OTU_916
GCGCGAAATGTAGTGTGAATCGCAGAACATTGTGAATCATCGAATCTTTGAACGCACATTGCGCCTCCCTTAACCGGGGGGCATGCCTGTTCGAGCGTCATTTCACCACTCAAGCCTGGCTTGGTGTTGGGCGACGTCCCCTTCAGGGACGCGCCTCGAAACGCTCGGCGGCGTGGCACCGGCTTTAAGCGTAGCAGAATCTTTCGCTTCAAAAGTCGGGGCCCCGTCTGCCGGAAGACCTACTCGCAAGGTTGACCTCGGATCAGGCAGGGATACCCGCTGAACTTAAGCATATCAATAAGCGGAGGA
>OTU_918
ATGCGATAAGTAATGTGAATTGCAGAATTCAGTGAATCATCGAATCTTTGAACGCACCTTGCACTCCTTGGTATTCCGAGGAGTATGCCTGTTTGAGTGTCATTAAATTCTCAAATCTCAGTCAGTTTTCTGATCTTGAGACTTTGGATGTGGGAGTTGCAGGCTTCTCAGAAGTCTGCTCTTCTTAAATGCATTAGTGGTTACTGATTAACCATATCCTGGTGTGATAATATCTACTCCAAGGATTGGTTAGTATTTAAATGTAGCTGCTTCAAACAGTCCATTAACTTGGACAATTTGAACCATTTGACCTCAAATCAGGTAGGATTACCCGCTGAACTTAAGCATATCAATAAGCGGAGGA
>OTU_920
ATGCGATAAGTAATGnGAATTGCAGAATTTCnGTGAGTCATCGAATCTTTGAACGCACATTGCGCCCACTGGTATTCCGGTGGGCATGCCTGTTCGAGCGTCATTATCCTCCCTCAAACCCCGGGTTTGGTGTTGGACTCAAGTTGTGTGAACAACTGGTCTCAAAGACAATGACGGCGTCCGTGGGACCCTCGGTGCAACGAGCTTTTAGGAGCACGCATCGAGTTGCAAGGACCTTCCGGGCCGGTCTCCTTTACCATTTTACAAGGTTGACCTCGGATCAGGTAGGAATACCCGCTGAACTTAAGCATATCAATAAGCGGAGGA
>OTU_922
ATGCGATAAGTAATGCGAATTGCAGnATTCnGTGAGTCATCnAATCTTTGAACGCACATTGCGCnCnCTGGTATTCCGGAGAGCATGCCTGTCTGAGCGTCATTGCACCGCTTGCGCTCTGCGCAGTGTTGnGCGCAGCCTGTCTnGGCTCGCnTCAAATCnAGTGGCAGCACCnCAGAGCCCCTACGCGCAGTGATCACCGCCGCCGGTGGAGCGCTGCGAGTGCTCGCCAGTCAACCCCCACTTTGCTAGGTTGACCTCAGATCAGGCAGAGATACCCGCTGAACTTAAGCATATCAATAAGCnGAGGA
>OTU_924
ATGCGATAAGTAATGTGAATTGCAGAATTTAGTGAATCATCGAATCTTTGAACGCACATTGCGCCCCTTGGTATTCCGAGGGGCATGCCTGTTCGAGCGTCATTAAATCCAATCAAGCCTGGCTTGGTATTGGGCGTCGGGGTTTCTCCCGCGCCTCAATTTCACCGGCTGGCCGTCGCCTGTCTTAGCGTTGTGAGACACTTCTCGCTATCGACGGGGCCGGACCACGCCGTTACAACCCCATGAATTTCAATCGAAATTCGATTAAGGTTGACCTCGGATCGGGTAGGAATACCCGCTGAACTTAAGCATATCAATAAGCGGAGGA
>OTU_926
AATGCGATACGTAATGTGAATTGCAGAATTCAGTGAATCATCGAATCTTTGAACGCACCTTGCGCCCCTTGGAATTCCGAGGGGCACACCCGTTTGAGTGTCGTGAACATCCTTCAACCTTTCTTGGTTTCTCGACCAAGGAAGGCTTGGACTTTGGGGGTCTTTTCATTGCTGGCCTCAATCGAAGCCAGCTCCTCCTAAATGTGTTAGTGGGGTCTGCTTTGCCGATCCTTGACGTGATAAGATGCTTCTACGTCTCGGGTTTCGCACTGTCGCTTTGGACCCTGCTTCTAACCGTCTTGCATTCAGGACAGAGTCATGAACCTTGACCTCAAATCGGGTGAGACTACCCGCTGAACTTAAGCATATCAATAAGCGGAGGACTGAGACTCCAAGGCACACAGGGGATAG
>OTU_928
AGTGCGATATCTAGTGCGATTTGCATGAATCTGTGAGTCATCGAGTCTTTGAACGCAACTTGCGCCCAGCAATGGGCATGTCTGTTTGAGTACCGCAAAACCATCTGTTCTCTGCAAAGAGGGCGAATTGGGCCTCTGCATGTGCTATCGTGTGTGCAAGGCCTGGAATGCAGCAAGAAGGTGCCGCTGATGGAGGCCCTGCTGTGTGCTATAAACACATTCTTTGTGTTTGGTCGCAGCAGGCGTCACTGCCTGTGGACACAATACTATATCTTTTAATTTGGTCTCAAATCAGGCAGGACTACCCGCTGAACTTAAGCATATCAATAAGCGGAGGA
>OTU_930
ATGCGATAAGTAATGTGAATTGCAGAATTCAGTGAATCATCGAATCTTTGAACGCACCTTGCGCTCCTTGGTATTCCGAGGAGTATGCCTGTTTGAGTGTCATGAAATTTTCAAAGCCCTGCTTGGCTTATAAACAAAGTCATTCAAGGCGTTTGGATTTGTGGAGGTTGCTGGACAGTCTTGACTATATCAGCTCTTCTGAAATTCATTAGCGAAACTTGTGTTACTGGCTATGTTCCGTGGTATGATAATTATCTATACCACTTGAATGTCCAGGCTTTCTTTATTGAAAGAGGTTTTGCTCCCAAATTGTCTTTGTTCAAGACAAACTATCGAACATTTTGACCTCAAATCAGGTAGGACTACCCGCTGAACTTAAGCATATCAATAAGCGGAGGA
>OTU_932
AATGCGATACGTAATGTGAATTGCAGAATTCAGTGAATCATCGAATCTTTGAACGCACCTTGCACCCCTTGGCATTCCGAGGGGCACACCCGTTTGAGTGTCGTGACATCCTCAACCTTCTTGGTCTTTTTTTTTGATCAGGAAGGCTTGGAATTTGGAGGTTCTTGCTGGCTTCCCCTTTGAAGCCAGCTCCTCTTAAACGAATTAGTGGGGTCCACTTCTGCCGATCCTTGACATGATAAGATGTTTCTGTGTCTTGGTATAGAGCAAAGAAAACCTGCTTCTAACCGTCTCTTAGGAGACATCGTTTTGACCCTTGACCTCAAATCGGGTGAGACTACCCGCTGAACTTAAGCATATCAATAAGCGGAGGA
>OTU_934
ACGCGAAAAGTGTTATGACATGCAAATCTTGAGAATCATGACTATTTGAACGCACCATGTACCGGAATGTGAATTTCGGTGTGTTTGTTTGAGAACATTTTTTTTACTGGTTGTTGGGGCTTACGTGATAGTTGCCCTGAAAAGCATGAACTGGTGAGACGATGTTCGTGTTCTGGGATAAATGAACAGCGCACGTGCATTGTACCGCCATCGAGTGATTTATCTATTAAATCACCCAATTTCATCAATTGTCTCAAATCAAACAAGATTACCCGCTGAACTTAAGCATATCAATAAGCGGAGGA
>OTU_936
ATGCGATAAGTAATGCGAATTGCAGAATTCAGTGAGTCATCGAATCTTTGAACGCACATTGCGCCCTTTAGTATTCTGAAGGGCATGCCTGTTCGAGCGTCATTATCACTAATCAAGCCCGGCTTGCTGTTGGACCTCTTGTCGTTAAAAGACAGGCCCTAAAGATAATGACGGTGTCAGTTGGACCCTAGATGCAACGAGCTTTAACCAGCACGCATCATAGTGGCCTTTTGACCCGGTCTTTTTTAACCAATTTCTAAAGGTTGACCTCGGATCAGGTAGGAATACCCGCTGAACTTAAGCATATCAATAAGCGGAGGA
>OTU_938
ATGCGATAAGTAATGTGAATTGCAGAATTCAGTGAATCATCGAATCTTTGAACGCACATTGCGCCCGCTAGTATTCTGGCGGGCATGCCTGTTCGAGCGTCATTTCAACCATCAAGCCCTAGGCTTGTGTTGGGGCCCTGCGGCTGTCCGCAGCCCCCGAAAAGCAGTGGCGGGCTCGCTATCACACCGAGCGTAGTAGTATATCTTCGCTAGGACGTGGTTGTAGGTTCCGGCCGTGAAACACCCAAACTTATCAAGGTTGACCTCGGATCAGGTAGGAATACCCGCTGAACTTAAGCATATCAATAAGCGGAGGA
>OTU_940
GCGCGAAATATAGTGTGAATCGCAGAACATTGTGAATCATCGAGTCTTTGAACGCACATTGCGCCCCTCGTAACAGAGGGGCATGCCTGTCTGAGCGTCATACAAACCCATCGGACCAAGTCGTCCCGTGTCGGGCGTCGCCTCTGGGCGTCGCCTCGGATCCATCGGTCTAGAGAGCGGACGAGATCCTTTAGGACTGGCCGTTCCCGACCCTAAAACACATCCAGAATCGACCTCAGATCAGGTAGGACTACCGCCTGAACTTAAGCATATCAATAAGCGGAGGA
>OTU_942
ATGCGATAAGTAATGTGAATTGCAGAATTCAGTGAATCATCGAATCTTTGAACGCAACTTGCGCTCTCTGGTATTCCGGAGAGCATGCCTGTTTGAGTATCATGAAATCTCAACCATTAGGGTTTCTTAATGGCTTGGAATTGGGTGTTGCCAGTCGCCTGGCTCGCCTTAAAAGAGTTAGCGTGTTTAACTTGTCTATCnGGCGTAATAAGTTTCGCTGGTGTCGGCTTGAGAAGTACGCTTCTAATCGTCTTCGGACAATTCTTGAACTCTGGTCTCAAATCAGGTAGGGCTACCCGCTGAACTTAAGCATATCAATAAGCGGAGGA
>OTU_944
ATGCGATAAGTAATGTGAATTGCAGAATTCAGTGAATCATCGAATCTTTGAACGCACCTTGCGCTCCTTGGTATTCCGAGGAGCATGCCTGTTTGAGTGTCATTAATATATCAGCCACTCTTTGTTTGAGTGGTTTGGATGTGGGGGTTTGCTGGCCTCTTAAAAAGGTTCAGCTCTCCTGAAATGCATTAGTGGAACGACCTGTTCATTCATTGGTGTGATAACTATCTACGCTATTGAATGGGAGGCAGTTCGGCTTCCTAACTGTCCTTGGGACAAATTCATCATCTTATGTGACCTCAAATCAGGTAGGACTACCCGCTGAACTTAAGCATATCAATAAGCGGAGGACTGAGACTCCAAGGCACACAGGGGATAGG
>OTU_946
ATGCGATAAGTAATGTGAATTGCAGAATTCAGTGAATCATCGAATCTTTGAACGCACATTGCGCCCTTTGGTATTCCGAGGGGCATGCCCGTTCGAGCGTCATTTCAACAATCAAGCCTGGCTTGGTGTTGGGCCCCCGGGGGTGACCCGGAGCCCCAATGTCCGCCGGCCGGACGACCCGGACCCCAGCGTTGTGGTTTATTCAATCCGCTGGCGGGGAAGGGCGGTCGCGCCGTCAGTAACAAACTCACGAAAGATTGACCTCGGATCGGGCAGGGATACCCGCTGAACTTAAGCATATCAATAAGCGGAGGA
>OTU_948
ATGCGATAAGTAATGTGAATTGCAGAATTCAGTGAATCATCGAATCTTTGAACGCACATGGCACCCTCTGGTATTCCGGGGGGTACGCCTGTCCGAGCGTCATTTCAAACCTCAAGCTCCGGCTTGCTGTTGGACGTGGTCCTGATGGGACCTGTCTCTAACCGGTCGACGGCACCGTTCGGTCCCAGGCGTAGCAACGTGATCGCTTAGGGTCTCCGGGCGGCTGTCAGTCCATCCAACCCAACCAGAAGTTTGACCTCGGATCAGGCGGGGATACCCGCTGAACTTAAGCATATCAATAAGCGGAGGA
>OTU_950
ATGCGATAGGTAATGTGAATTGCAGAATTCCGTGAATCATCAAATCTTTGAACGCAAATTGCACTCTCTGGTATTCCGGGGAGTATGCnTGCTTGAGGGTnAGTGATTACAAATCGTGAAAAGAAATTTTTGCGGATCTGGATTTTCCAAAGTTTTTTTGGTAATCTAAAATTTATTTTAACAATAGGTGATATTGGAAATGTTTATCTTTTAATTCGTTAACAATTnTTACCAATTTGTTACATCGTGTTATTTTCCCAATTCCTTGATTGGGTAAGAGCAACACAATTTTTTCTTTTTGAAATCTGACCTCAAGTCAAGTAAGAATACCCGCTGAACTTAAGCATATCAATAAGCGGAGGA
>OTU_952
ATGCGATAnGTAATGTGAATTGCAGAATTTTGTGAATCATCGAATCTTTGAACGCACATTGCGCCTTTTGGTATTCCGAAAGGCACGCCTGTTCGAGCGCCGTTTAACATCTAAACCTCTGGTTTGTGTTGACAATGGTCGCTGGATCTTGTTCAAACAAAGTTAAGCGTCTCAATCCAAAGCTAGCACGTAGCAAAATACGAGCCACTCTGGAAGAGGGACAGCTCAATAACGAGTTTGGCCTCGAATCAGGTGAGGTTACCCGCTGAACTTAAGCATATCAATAAGCGGAGGA
>OTU_954
GCGCGAAATGTAGTGTGAATTGCAGAACATTGTGAATCATCGAATCTTTGAACGCACATTGCACCTCCTGTGAGGGAGGTATGCCTGTCTGAGCGTCATCAAAGCCAATAAGTCTCTGGATTTGTGTTGGGCTCCGCTTCGATGCGTTGCCTTGAAGCCATGGTCTAACCTGCGGACGAGTTCGTCTCGGACCTGCTGTGGGCAAGACATCAATATCTGGATTTGACCTCAGATCAGGTAGGAAGACCGCCTGAACTTAAGCATATCAATAAGCGGAGGA
>OTU_956
ATGCGATAAGTAATGTGAATTGCAGAATTCAGTGAATCATCGAATCTTTGAACGCACATTGCGCCCCCTGGTATTCCGGGGGGCACACCTGTTCGAGCGCCATTTCTACCCTGGAGCCCTGCTCTGTGATGGGCCCCGTCCTCGCGGACGGGCCCGAAACCCGTGGGCGCCGTCGTCCGGCCCCGAGCGTAGCAAGAGAAATCCCTCGCTCGGAGAGTCTGGCGGTGGCCGCCCCGACCCATTTTTACAAGGTTGGCCTCGGATCAGGTGGGGnTACCCGCTGAACTTAAGCATATCAATAAGCGGAGGA
>OTU_958
ATGCGATAAGTAATGCGAATTGCAGAATTTCCGTGAGTCATCGAATCTTTGAACGCACATTGCGCCCTTTGGCATTCCGAAGGGCATGCCTGTTCGAGCGTCATTATCACCCTAAACATCCAGTTTATGTTGGGTTAAATTTGCTTCAAATTGACCTCAAAGATAATGACAGCGTCTGACGATCGTAGATGCAACGAGCTCTCTCCGCACGCATCGAACGTCGTGGGAAACCTGTCGTACCTATTATTTTTTTTCTAGGTTTGACCTCGGATCAGGTAGGAATACCCGCTGAACTTAAGCATATCAATAAGCGGAGGA
>OTU_960
ATTGCGATATGTAATGTGAATTGCAGAATTCAGTGAATCATCGAATCTTTGAACGCACCTTGCGCCCTTTGGTATTCCGAAGGGCATGCCTGTTTGAGTGTCATTAAATTCTCAACTTCATTACTTTTTGTATTGAAGCTTGGATGTTGGAGGTCATGCAGGCATACATATGTCAGCTCCTCTTAAATGCATTAGCAGAACTTGTACGTTCGGCTCTGGTTTGATAATCCTATCTATGCCATTGCTGAAATGTCAATGCTCAGCTTCTAATGGTCCATTGAATGGACTGTCTCTTATGAGGCATATTTTTGACTTGACCTCAAATCAGGTAGGACTACCCGCTGAACTTAAGCATATCAATAAGCGGAGGACTGAGACTCCAAGGCACACAGGGGATAG
>OTU_962
ATGCGATAAGTAATGTGAATTGCAGAATTCAGTGAATCATCGAATCTTTGAACGCACATTGCGCCCATTAGTATTCTAGTGGGCATGCCTGTTCGAGCGTCATTAAGTCCACTTAAGCTCAGCTTAGTGTTGGGAGACTGCTCCAGTGGTGCTACCCTGTAGTTACCCTGCAGCTCCTTAAAGACAGCGGCGGAGTTGTGATATCCTCTGAGCTTAGTAATTTATTCTAGCTTTCGAGTACATCACTTCACCTGCCGTTAAACCACCCAATTTTAATGGTTGACCTCGGATCAGGTAGGAATACCCGCTGAACTTAAGCATATCAATAAGCGGAGGA
>OTU_964
ATGCGATAAGTAATGTGAATTGCAGAATTTAGTGAATCATCGAATCTTTGAACGCACATTGCACCTCTTGGTAATCCTTGAGGTATATCTGTTCGAGCGCCGTTTAAATATTAAAGCTTAGTCTTTGTGTTGATGTTTTACCGTGTTAATACGGTTCATCTAAAAATATTGGCGTCTGTTATAAGCTAAGAAACGCAGTGAAATGTGTTACTATGCTTTTAATCGTCCTGCCTGTTTTTTTTTTCTGGTGACAGCAAAGCTGTCGGTTCTGTTTCTACAGTTCCGTTCGACAGCTTTGCTGTCAGAAAATCAAAAACATGGCCTCGGATCAGATAGGGATACCCGCTGAACTTAAGCATATCAATAAGCGGAGGA
>OTU_966
ATGCGATACGTACTGGAAATTGCATACGTGAATCATCGAATTTTTGAACGCACATTGCACCTATTTGTATTCAGATAGGTATGCGTGGATGAGCGTCATTCAAACTCAAGTTGTAGCTTTCTGTGAAACTACTAAATGAATGGCTCTGGTTTAGTGAAAAGTTCAACCAGAACTTTTAACACTTTTGGCCTCATCCACGTAGGAGTACCCGCTGAACTTAAGCATATCAATAAGCGGAGGA
>OTU_968
ATGCGATACGTAATGTGAATTGCAGAATTTAGTGAATCATCGAATCTTTGAACGCATATTGCACTCCTTGGTATTCCGAGGAGTATGCCTGTTTCAGTATCAGAAATACCATCGAAGAAGTTTCTTCGGATCTGGGTCTCGTGCAGTTCATGTTCTCTCCGTGGAGAGACGTTGTTGAACGTACCGGCCTGAAATATACGATCTTGTCCCTTGTTTTTACACCTCGGCTTTTTTCCAAAAAGGCGTCATAGTTGACCGTGGTCATCTTTCGCTGTTGGTTAAGCCGGTATGGTCTTGGGCTTGATTCGAGGTAATTTTTTGTACGATTCTAGTTCCATTATATTTACACCTGGGTTATATTCCGTAGTTGCGGTTGAAGCCTGTATGGTCTTGGGCAGTTTTCGCGCAAATTACCAATTTTTTTTTTAAATTGTATCTGAAATCAGGTAGGATCACCCGCTGAACTTAAGCATATCAATAAGCGGAGGA
>OTU_970
ATGCGATAAGTAATGTGAATTGCAGAATTCAGTGAATCATCGAATCTTTGAACGCACATTGCGCCCATTAGTATTCTAGTGGGCATGCCTGTTCGAGCGTCATTAACACCACTTAAGCCCAGCTTAGTGTTGGGAATCTACGCTGGGGTGCTACCCGGGACTTACCCTGTAGCTACCCTGTAGTTCCTTAAAGACAGCGGCGGAGTCGTGGTATCCTCTGAGCTTAGTAGTAACATTCTAGCTTTCGAGTATCCACTCCCCTTGCCGTTAAACACCCTTCTTTTGAATGGTTGACCTCGGATCAGGTAGGAATACCCGCTGAACTTAAGCATATCAATAAGCGGAGGA
>OTU_972
ATGCGATAAGTAATGTGAATTGCAGAATTCTGGAATCATCGAATCTTTGAACGCACATTGCGCCCATAAGTATTCTTGTGGGCATGCCTGTTCGAGCGTCATTTCATTATTCAGTTTACTGATGTTGAGAATTGCAAAATTTAGAGTTTTGCAATTTTCTAAAGAAATTGGCAAGCAAATGTAAAGCCGAGTGTAGTAAATCTTCTCACTTTGGATCTTACTTTTGACTTTTGAAGTGTTTTAACACAAAGTGTTGACCTCGAATCAGGTAGGAATACCCGCTGAACTTAAGCATATCAATAAGCGGAGGA
>OTU_974
AGTGCGAAAAGTAATGCGATTTGCATGCTCTGTGAGTCATCGAGTCTTTGAACGCATATGGCACCTCCAGGTGGACCTGGAGGTATGTCTGTTTGAGAATCATTTCCACTTTTCGATTTTTATCGAGCAATTGGGCTCACATCACTGTCTGCCCGAAAGAGCCGCGCTGTCGTGGGGTTACACATGCTGCGACAACGAACACACCTAGTGATCTCAAATCAGACAGGACTACCCGCCGAACTTAAGCATATCAATAAGCGGAGGACTGAGACGCCAAGGCACAC
>OTU_976
ATGCGATACGTAATGGAAATTGCATACGTGAGTCATCGAATTTTTGAACGCACATTGCGCCTTGTGGTATTCCGCAGGGCATGTGGGATTGAGCGTCATTTCATTCCATCGCAAGCGATGCGTTGCGGCGTCTGCTGCTAAATTCATGGCCATGCACATTGAAATAACATCGTGCTTGGAGCGCATACAAATTGCTTTTGACCTCAGTTCCACAAGATTACCCGCTGAACTTAAGCATATCAATAAGCGGAGGA
>OTU_978
AATGCGATAAGTAGTGTGAATTGCAGAATTCAGTGAATCATCGAATCTTTGAACGCACATTGCGCCTCCTGGTATTCCGGGAGGCATGCCTGTTCGAGCGTCATTAAATACCTCTCAAGCAAATTTGCTTGGTCGTGGAAGATGAGTATGCTTGCATTCTCACTTCTGAAATTCAAAGGCGGATGATCTCATATCCCCAGGTGTAGTAAGTTTATCTTTTCGCTTGGTGCATGCGATTGTCCTGCCGTTGACCCCCATGTTTTCAAGGTTGACCTCGGATCAGGTAGGGATACCCGCTGAACTTAAGCATATCAATAAGCGGAGGACTGAGACTCCAAGGCACACAGGGGAT
>OTU_980
ATGCGAAACGTAGTGCGATTTGCATGAACCTGTGAGTCATCGAGTCTTTGAACGCAACTTGCGCCCCCCGGGGCATGTTTCGTTGAGTCGGTTTACACTCTGGGCCAAGCACACGCTGGCCTGAAATGCGTGGCGTCGGGGCGTGCTCGGAAACGCAAACACACCCCATTACCATTGCCGCTCAGCGAAGCAGGATTACCCGCTGGACTTAAGCATATCAATAAGCGGAGGA
>OTU_982
GCGCGAAATGTAGTGTGAATTGCAGAACATTGTGAATCATCGAATCTTTGAACGCACATTGCACCTCTTGTAAGGGAGGTATGCCTGTCTGAGCGTCATTGAAATCAATAAACCCGTTTGGGTTTGTGCTGGGCTCTGCATGATAGTGCACTGCCTCAAAGCCATGGTCTAACCTGTGGACGAGCTCCTTTCGGACCTGCCACCGGCGTGACTCTTGTCTCTGAATTTGACCTCAGATCAGGTAGGAAGACCGCCTGAACTTAAGCATATCAATAAGCGGAGGA
>OTU_984
ATGCGATAAGTAATGTGAATTGCAGAATTCAGTGAATCATCGAATCTTTGAACGCACATTGCGCCCCTTGGTATTCCGAGGGGCGATGCCTGTTCGAGCGTCATTATGACCACTCAAGCCTAGCTTGGTATTGGGGTTCGCGGTTCCGCGGCCTCTAAAATCAGTGGCGGTGCCGTCGAGGCCCTGAGCGTAGTAAATATCCTCGCTATAGGGACTTGGTGGACGCTGGCCATCAACCCCCAACTTTCTAAGTTTGACCTCGGATCAGGTAGGGATACCCGCTGAACTTAAGCATATCAATAAGCGGAGGA
>OTU_986
ACGCGATATTTCTTGTGAATTGCAGAAGTGAATCATCAGTTTTTGAACGCACATTGCACTTTGGGGTATCCCCCAAAGTATACTTGTTTGAGCGTTGTTTCTCTCTTGGAATTGCATTGCTTTTCTAAAATTTCGAATCAAATTCGTTTGAAAAACAACACTATTCAACCTCAGATCAAGTAGGATTACCCGCTGAACTTAAGCATATCAATAAGCGGAGGA
>OTU_988
ATGCGATAAATAATGTGAATTGCAGAATTCCGTGAATCATCGAATCTTTGAACGCACATTGCGCCTATTAGTATTCTAGTAGGCATGCCTATTCGAGCGTTGTTTCTGCCCTCAGCGCTGTGCTGTGCTGGTGTTGGAGGCTGGCGCCCGCGCCGGCCTCTGAAATGCAGTGGCTAGCGGCACTTCGGCCCTCTTGCGCACCGGAATCTTTTTCTGCGCGAACGCGGCGAAGCGCCCCTATGCCTGCCCAACAAAACTTTCTCAAGTTGACCTCGAATTAGGTAGGAATACCCGCTGAACTTAAGCATATCAATAAGCGGAGGA
>OTU_990
ACGCGAAAAGTGTTATGATGTGCAGTCTTTGAGAATCATGAATGTTTGAACGCACCTTGCACCACCAAGCAATTGGCGGTATGCCTGTTTGAGCGGGGAATTGACCATGAATGGGAATTTATGTTGGGGATTTAGCTGGGTGCTTGCCCTGAAAGAGAGAGATGACGTGCACTCTTGGGATAATCCATCAAGAAGCACTTTTACACACAATACACCACCTCAAATCAGGCAAGATGACCCGCTGAACTTAAGCATATCAATAAGCGGAGGA
>OTU_992
ATGCGATAAGTAATGTGAATTGCAGAATTCAGTGAATCATCGAATCTTTGAACGCACATTGCGCCCCCTGGTATTCCGGGGGGCATGCCTGTTCGAGCGTCATTTCAAACCTCAAGCTTCTGCTTGGTATTGGGCGTCGTCCGCTAGGAnGTGCCAGAAACTTGTGGGCGGTGGTGCCGATCTCCCAGCGTAGTCAATCTATCCGCTTCGGAGCTTTTAGGTGCCGCCCGCCGGATAAGCTTAAATCTATCTATGGTTTGACCTCGGATCAGGTAGGGATACCCGCTGAACTTAAGCATATCAATAAGCGGAGGACTAACCCAAGGCACACAGGGGATAGG
>OTU_994
GCGCGAAATGTAGTGTGAATTGCAGAACATTGTGAATCATCGAATCTTTGAACGCACATTGCACCTCTCGAAGGGGAGGTATGCCTGTCTGAGCGTCATTACACACCTTGCGCTCCGCGCAGTGTTGGGCGCAGCCTTCAGGGCTCGCCTCAAATCCAGTGGCAGCACTTCAGAGCTCCTACGCGCAGTGATCACCGCCGCCGGTGGAGTCTTGTGGTCGCTAGCTAGTCGACCCCCACTTTGCTAGGTTGACCTCAGATCAGGCAGAGATACCCGCTGAACTTAAGCATATCAATAAGCGGAGGA
>OTU_996
ATGCGATAAGTAATGTGAATTGCAGAATTCAGTGAATCATCGAATCTTTGAACGCACCTTGCGCTCCTTGGTATTCCGAGGAGCATGCCTGTTTGAGTGTCTTGAAGTCATCAACCCCTCCCGTTTCGTGCGGGTGCGGGTTGGAGCTGGGGGCTTGCTGCCGAGAGGCGGCTCCCCTCAAATCCGTCGGTTGGGCCTGCGGGTCGGACTCGATTGGGCGTTGTACCATCCTCGCTCTAACGAGATGTTCCCCTTCCGTGCCCATCCTCGACCTGCCTTTTGGAGTGGCGGTCAAACCAAACTTTGAAATCTGACCTCAAATCAGGTAGGACTACCCGCTGAACTTAAGCATATCAATAAGCGGAGGA
>OTU_998
ATGCGATACGTAATGTGAATTGCAGAATTCAGTGAATCATCGAATCTTTGAACGCACCTTGCGCCCCTTGGTATTCCGAGGGGCACACCCGTTTGAGCGTCGTGAAATTCTCAACCTCCTCGGTTTCTTCTGGAGACTGAAGGAGGCTTGGACTTTGGAGGCTTTGCTGGCCTGTGGTCGGCTCCTCTCAAACAAATCAGCTTACCGGTGTACTGGTGGCATCACGGGTGTGATAACTATCTACGCTTGTGGTCGTCTGCCGAATTTTCTGGGGCTCATAAACGTCTCCCGAGTGAAGACAGCCTTCTGAACGTTTGATCTCAAATCAGGTAGGACTACCCGCTGAACTTAAGCATATCAATAAGCGGAGGA
>OTU_1000
ATGCGATAAGTAGTGTGAATTGCAGAATTCAGTGAATCATCGAATCTTTGAACGCACATTGCGCCCCTTGGTATTCCATGGGGCATGCCTGTTCGAGCGTCATCTACACCCTCAAGCTCTGCTTGGTGTTGGGCGTCTGTTCCGCCTCCGCGCGGGACTCGCCCCAAAGGCATTGGCAGCGGTCTCTTGCACCTCTCGCGCAGCACATTGCGCTTCTCGAGGCGAGGCAGGCCGCGACCACGAAGCCACACATCGTCTTTGACCTCGGATCAGGTAGGGATACCCGCTGAACTTAAGCATATCAATAAGCGGAGGA
>OTU_1002
GTGCGAAAAGTAGTGCGATTTGCATGCTCTGTGAGTCATCGAGTCTTTGAACGCATATGGCACCTCCAGGCCCTGCCCGGAGGTATGTCTGTTTGAGAATCATAACTGACTTGCTTTTACCGAGCAATTGGGCTCACACCACTGTCTGCCCGAAAGCAGCCGCGCTGTCGTGGGGTTACAAATGCTGCGACGACGAACATCAATCATATCACGTGATCTCAAATCAGACAGGACTACCCGCCGAACTTAAGCATATCAATAAGCGGAGGA
>OTU_1004
ATGCGATACGTAATGTGAATTGCAGAATTCAGTGAATCATCGAATCTTTGAACGCACCTTGCGCCCCTTGGTATTCCGAGGGGTACACCCGTTTGAGTGTCGTGAACACCCTCAACCTTTCTTGGTTTATCGACCGGGGAAGGCTTGGACTTTGGAGGTTTTTGCTGCTGGCCTCGTTCGAAGCCAGCTCCTCCTAAATGAATTAGTGGGGTCTGTCGTGCCGATCCTCGACGTGATAAGTAACGCTTCTACGTCTCGGTGTTGGCTCGGAATCCTGCTTCCAACCGTCTTTGAATGAAGACAAACGATTTATAAACCTTGACCTCAAATCGGGTGAGACTACCCGCTGAACTTAAGCATATCAATAAGCGGAGGACTGAGACGCCAAGGCACACAGGGGATAGG
>OTU_1006
ATGCGATAAGTAnTGnGAATTGCAGAATTCnAGTGAnTCATCGAATCTTTGAACGCAnATTGCGCCCTTCGGTATTCCGTTGGGCATGCCTGTTCGAGCGTCATTTAAACCTTCAAGCTCTGCTTGGTGTTGGGTGTTTGTCTCTACCTTTGTGTACGGACTCGCCTTAAATATATTGGCAGCTGGTAGGTTAGCTTCATGCGCAGCACATTGCGTAGCGGCTCTAGCCTATCCCCTTCCATTAAGCTTCTCTTTTCTTTTTGACCTCGGATCAGGTAGGGATACCCGCTGAACTTAAGCATATCAATAAGCGGAGGA
>OTU_1008
ACGCGATAGGTAATGTGAATTGCAGAATTCCGTGAATCATCGAATCTTTGAACGCACCTTGCGCTCCATGGCATTCCGTGGAGCATGCCTGTTTGAGTGCCGCGAAATCTCCCACCCCTAGCGGTTGCCGCAAGGCGCCGCCGGGCGGCGGGGTTGGTTGGGTGCCGCTGCCTGGGCTTTGGCCCAGGCTCGCCCGAAATGCATGAGCGCTTAACACTCGCACCGTCTCGAGGGAAGGCGGCGGAGCTGGCATCTGCGCATGGCATGATACGTCATTTGCTGTGTGGCAGCCCAGCGACCCGAGAGTGTGTGTGCGCTACTACACGCCCTTTCATTTCTGGTCTCAAATCAGGTAGGATCACCCGCTGAACTTAAGCATATCAATAAGCGGAGGA
>OTU_1010
ATGCGATAAGTAATGTGAATTGCAGAATTCAGTGAATCATCGAATCTTTGAACGCACATTGCGCCCTTTGGTATTCCGAAGGGCATGCCTGTTCGAGCGTCATTTAAACTCTCAAGCTATGCTTGGTATTGAAGGAGGTCCTTCCGGGCCCCTTCGTAACTCGTAAGGCGGGATCGTCCAGCTTCAAGCGTAGCAAGTCATTCGCTTAGTTGCCTTGACGGTTCTTGCCAGACAAGAAAACTTTCTCAAGTTTGACCTCGGATCAGGTAGGGATACCCGCTGAACTTAAGCATATCAATAAGCGGAGGA
>OTU_1012
ATGCGATAAGTAnTGTGAATTGCAGAATAnAGTGAATCATCGAATCTTTGAACGCACATTGCGCTCCTTGGTATTCCTTnGnGCATnnCTGTTTGAGCGCTTTTATGCTTATAAGACTATGTCTTGTGTTGAACGTATACGATTGTATTGTTCGTAATTTATTAGCGCCTGTTCCTCTTAACTGTTACAGTGAAATGTGGTAGGCAATGAGGAACACGTAGGCTCAATTTGAGTTTTTTGAAGCTCGGCCTCAAATCAGATAGGGATACCCGCTGAACTTAAGCATATCAATAAGCGGAGGA
>OTU_1014
ATGCGATAAGTAATGTGAATTGCAGAATTTAGTGAATCATCGAATCTTTGAACGCACATTGCACCTCTTGGTATTCCTTGAGGTATACCTGTTCGAGCGCCGTTTAAATCTAAGGCTTTGCCTTGTTTTGATGTTTTTAACCTCTTAATAGAGGTTCATCTAAAAAGATTGGCGTCTTTCTTTTTGACCCGAAACGCAGCAAAAATGCGAATTAGAGTTAAAAGACAAAAGATAGCCTTGTTTGATTATATAAACATGGCCTCGGATCAGGTAGGGATACCCGCTGAACTTAAGCATATCAATAAGCGGAGGA
>OTU_1016
ATGCGATAAGTAGTGTGAATTGCAGAATTCAGTGAATCATCGAATCTTTGAACGCACATTGCGCCCTTTGGTATTCCATAGGGCATGCCTGTTCGAGCGTCATTTGCACCCTCAAGCCTTGCTTGGTGTTGGGCGCTTGTCCCGCCGTCGCGCGCGGACTCGCCTGAAATGAATTGGCAGCCAGCCGCCTGGGCTCGGAGCGCAGCAGAATCAGCGCAGCGAGACCCGGCGTCGCGGCGTCCACAAGCCCCTTTTTACCACGCTTGACCTCGGATCAGGTAGGGATACCCGCTGAACTTAAGCATATCAATAAGCGGAGGA
>OTU_1018
ATCGCGATAAGTAATGTGAATTGCAGATTTTCCGTGAATCATCGAATCTTTGAACGCACCTTGCGCTCCTTGGTATTCCGAGGAGCATGCCTGTTTGAGTGTCATCGAAACCTCGGATCGATGCTTCGACCCCGTCGAAGCTCGGTTCGGACTGTGGGAGTCTGCCGGCGAAGCGTGACTTCGTCGGCTCTCCTCAAAAGCATTAGCTGTGGGTGGCGAGCCTGGCATGGCACGGCCTGTTCGACGTCGTAGTGATCGTCGCGGGCTGGAAGTGTACGGCTCGACGTGACCCATGCTTCTCGAGTCTTGCGAGCCCGTCCCTCCGTGGGACGGCCGCGCCCCATCGAAGCTTGACCTCAAATCAGGTAGGACTACCCGCCGAACTTAAGCATATCAATAAGCGGAGGA
>OTU_1020
GTGCGATATGTAGTGTGAATTGCAGAATTCCGTGAATCATCGAATCTTTGAACGCAAATTGCACTCTCCGGTTTTTCCGGGAGAGTATGCCTGTTTGAGGGTCAGCCTAAAAAAAATCGACATCGTTGCTGTTGTGTTTCATGGTGACTTTACGTCGGAGATTGGGTTTTCTTAAACCTTTTGGTTTAAGCGACTTAAAATTTTTTGTTTTACGATTCCACGAACGTTTCTAAGATCTTTTTTTCTTTTACACGTTTGTAGGTGTCGAATTTGTCTTTATTAGACGTGACCGTTGCATCGGATCGCGTCCATAAATCTTTCGTTAACTGACCTCAGATAGGTAAGAGTACCCGCTGAACTTAAGCATATCAATAAGCGGAGGA
>OTU_1022
ATGCGATAAGTAATGTGAATTGCAGAATTCAGTGAATCATCGAATCTTTGAACGCATCTTGCGCTCCTTGGTATTCCGAGGAGCATGCCTGTTTGAGTGTCATTAAAACTTCTCAAAACCCATAATCAAGATTGAATCTTGATGTGGCTTTTGGATGATGGGGGTTTTTGCAGGCTTTGAAAGAAAGTCAGCTCTCCTGAAATGTATTTAGTGGTATCTGAGGGGCTACTTTGGGCATGATAAATTTGTTTATGTCTTTTTTGAATAGTCTCAATATGAACCCGCTTGTGTTGGCAACTTCTTTGACTTGACTTGACCTCAAATCAGGTAGGACTACCCGCTGAACTTAAGCATATCAATAAGCGGAGGA
>OTU_1024
ATGCGATAAGTAATGTGAATTGCAGAATTCAGTGAATCATCGAATCTTTGAACGCACATTGCGCCCCCTGGTATTCCGGGGGGCACACCTGTTCGAGCGCCATTTCAACCCTCAAGCCCCGCTTGGTGATGGGCCCCGCCCGCGGGCGGGCCCGAAACTCGCAGGCGCCACCTCCCGGCCTCAAGCGTAGCAAAACCCTCGCTTGAGTGCCCGGCGGCGGCAGCCCCGAACGAATATTCACAAGGTTGGCCTCGGATCAGGTGGGGATACCCGCTGAACTTAAGCATATCAATAAGCGGAGGA
>OTU_1026
GTGCGATATGTAGTGCGATTTGCATGAATCTGTGAGTCATTTAATCTTTGAACGCAACTTGCATCCCGTGAGGGGTATGTCTGTTTGAGTGCCGCATTTAATGTAGATTGATGGTTGTCTATGGACTCTGTCTAAAAGTAGCCAGTAATGTCGTGAACGTAGTTATCCCGAGTGCTAAGCATTCTTGGTCTGACTATAGCCACGGCGGGAGTGATGGTAGTCATGTACCACCACTCACTAAACTTGGCCTCAAATCAGGCAGGATTACCCGCTGAACTTAAGCATATCAATAAGCGGAGGA
>OTU_1028
ATGCGATACGTAATGCGAATTGCAGATCTCCAGTGAGTCATCGAATCTTTGAACGCACATAGCGCCCGCCAGCACTCTGGCGGGCATGCCCGTCCGAGCGTCGATTACACCGCTCGAGCCTCCTTGGCTCGGTGTTGGGGCGCTAGGGGCTTCGGCCCCTAGGCTCCCAAAGGCATTGCGCGGCCCTAGGATCAGGACCCGAGCACAGTAAACTCACGTTGAGCTGCTCCCGGGATACTGCGCCGAGGTGCCAGCCGTAAAACCCCCGACATAGGCCTGCATGGGCCGACTGATGTTGACCTCGGATCGGGTAGGAAGACCCGCTGAACTTAAGCATATCAATAAGCGGAGGA
>OTU_1030
AATGCGATAAGTAATGTGAATTGCAGAATTCAGTGAATCATCGAATCTTTGAACGCACATTGCGCCCCTCGGTATTCCGGGGGGCATGCCTGTTCGAGCGTCATTTCAACCCTCAAGCCTAGCTTGGTATTGGATTCTGTCGGTAAAACGACAGGTCTTAAATTCAGTGGCGGCGCCGTTGGGTCCTGAACGTAGTAATACATTTCGTTACGGGTGCCCCGCGTGCTTCTGCCATTAAACCCCCAATTTCTTATGGTTGACCTCGGATCAGGTAGGGATACCCGCTGAACTTAAGCATATCAATAAGCGGAGGACTGAGACTCCAAGGCACACAGGGGATAGG
>OTU_1034
ATGCGATAAGTAATGTGAATTGCAGAATTCCAGTGAATCATCGAATCTTTGAACGCACATTGCGCCCATTAGTATTCTAGTGGGCATGCCTGTTCGAGCGTCATTTCAACCCTCAGGCCTTAGCTAGTCTGGTGTTGGGGCATCTGCAGCATTGTATGCAGGCCCTGAAAAACAGTGGCGGTGTCCGCTAACACTCCGGGCGCAGTAATTTGTTCTCGTCTAGGATGTGTGGTGGGCTGCTAGCCGTAAAACCCTTTTAATTTTCAAAAGGTTGACCTCGGATCAGGTAGGAATACCCGCTGAACTTAAGCATATCAATAAGCGGAGGACTGAGACTCCAAGGCACACAGGGGAT
>OTU_1036
ATGCGATAAGTAATGTGAATTGCAGAATTCAGTGAATCATCGAATCTTTGAACGCACATTGCGCCCCTTGGTATTCCGGGGGGCATGCCTGTTCGAGCGTCATTTCAACCCTCAAGCTTTGCTTGGTCTTGGGCACTGCCGGGAACGGCTTGCCTTAAAATCAGTGGCGGTGCCGTTGGGCCCTGAGCGTAGTAAACATCCTCGCTATAGGGACCCGGTGGACACTAGCCATCAACCCCCATTTTCCAAGTTTGACCTCGGATCAGGTAGGGATACCCGCTGAACTTAAGCATATCAATAAGCGGAGGACTGAGACTCCAAGGCACACAGGGGATAGG
>OTU_1038
ATGCGATAAGTAATGCGAATTGCAGAGTCCAGCGAGCCATCGAGTCTTTGAACGCACATTGCGCCCGCCGGCATCCCGGCGGGCACGCCCGTCCGAGCGTCGCAAATAACCCCTTCGGGCCGTAGGCCCGGCGTTGGGGCGCTGCGTTCCGCAGCCCCTAGAGACCACCGGCAGAACCTGCCGCGTACGGGCGCAGCAACCTATGCCCTGCGTGGTGGTGCCTCGCCTCACACCTGCTAGAAGGTTGACCTCGGATCGGGTGGGAATACCCGCTGAACTTAAGCATATCAATAAGCGGAGGA
>OTU_1040
ATGCGATAAGTAATGCGAATTGCAGAATTCCAGTGAGTCATCGAATCTTTGAACGCATATTGCGCCCTTTGGTATTCCGAAGGGCATGCCTGTTCGAGCGTCATTATCACCCCTCAAGCCCCCGGCTTGGTGTTGGACGGTTTGGTTTTGGCGACAAAACCCCTCCTAAAGCTAATGACGGCGGCCTGTGCGACCCCCGGTACACTGAGCTTCTTAACTGAGCACGTACTGGCTCCAGGGTCAACGGGGCCCGGTCTTCTTCCTTCACGGGAAACGCTTTCCATCAAAGGTTGACCTCGGATCAGGTAGGGATACCCGCTGAACTTAAGCATATCAATAAGCGGAGGA
>OTU_1042
ATGCGATAAGTAATGCGAATTGCAGAATTCCAGTGAnTCATCGAATCTTTGAACGCACCTTGCGCTCCTTGGTATTCCGAGGAGCATGCCTGTTTGAGTGTCATTAATATATCAACCTCTTCAGCTTTTGCTTGTTGAGTGTTGGATGTGGGGGGTCTTTTGTTGGTCTTTTTAAAAGAGATCAGCTCCCCTAAAATGTATTAGCAGAACAATTTGTTGACCGCTCATTAGTGTGATAATTATCTACGCTATTGATCTAAGGCAGTTCAGCTTCTAACAGTCCATTGACTTGGACAATTTTTCATTAATGTGATCTCAAATCAGGTAGGACTACCCGCTGAACTTAAGCATATCAATAAGCGGAGGACTGAGACT
>OTU_1044
GTGCGATAAGTAATGnGAnTTGCAnnnTCTGTGAnTCATCGAATCTTTGAACGCATATGGCACCTGCCAGCCCTGCTGGAAGGTATGCCTGTTTGAGAATCACACTATCACTGATCCGATTGCATCCACGTGCAGTCGGTCGACATGGGCCTTCAGCACTGATCGCCTCGAATTGCTCGCGATCGTCGTGGTAGACAGGGTGTGGTAGCGATGCCATCCAGTGTTGTCGACGATCAACCCGTGCTCGTGATCTCAAATCAGGCAAGGCTACCCGCTGAACTTAAGCATATCAATAAGCGGAGGACTGAGACGCCAAGGCACACAGGGGATAGG
>OTU_1046
AATGCGATAAGTAATGTGAATTGCAGAATTCAGTGAATCATCGAATCTTTGAACGCACATTGCGCTCCTTGGTATTCCGAGGAGCATGCCTGTTCGAGCGTCATTACAACCCTCAAGCTATGCTTGGTATTGGGCCTCATCGGGAACGATGTGCCTTAAAGAGAGTGGCGGCACTGCTTGGCTCTAAGCGTAGTAAACTTCTCGCTATAGACGCTCGGGAGCTGCCTGCCATAACCCCAAAATTTCTTAGGTTGACCTCGGATCAGGTAGGGATACCCGCTGAACTTAAGCATATCAATAAGCGGAGGACTGAGACTCCAAGGCACACAGGGGATAGG
>OTU_1048
ATGCGATACGTAATGTGAATTGCAGAATTCAGTGAATCATCGAATCTTTGAACGCACATTGCGCCCATTAGCATTCTGATGGGTATGCCTGTTCGAGCGTCATTTCAACCCTCAGGCTCTTAGCTGGCCCGGCGTTGGGGCATCTGCGACGATCGCAGGCCCTGAAAGACAGTGGCGGTACCCGCTAGCACTCCGGGCGTAGTAGATTTATTTCTCGCCTAGGACGTCTAGCGGGCTTGCCGGCCGTAAAACGCTCTAATCTTCGGAAGGTTGACCTCGGATCAGGTAGGAATACCCGCTGAACTTAAGCATATCAATAAGCGGAGGA
>OTU_1050
GTGCGAAAAGTAGTGCGATTTGCATGCTCTGTGAGTCATCGAGTCTTTGAACGCATATGGCACCTCCAGGCGCTGCCCGGAGGTATGTCTGTTTGAGAATCATCATTAATTGATTGATTGGGCTCACACCACTGTCTGCCCGAAAGCAGCCGCGCCGTCGTGGGGTTACAAATGCTGCGACTGCGCCTAGCATCTTTGATCTCAAATCAGACAGGACTACCCGCCGAACTTAAGCATATCAATAAGCGGAGGA
>OTU_1052
ATGCGATAAGTAATGTGAATTGCAGAATTCAGTGAATCATCGAATCTTTGAACGCACATTGCACCCTCTGGTATTCTGGGGGGTATGCCTGTTCGAGCGTCATTGCAACCCTCAAGCACTGCTTGATGTTGGATGTCATCACTGTGGTGCATCTTAAAAATATTGGCAGTGGCATTCAGCTTCTAGTGTAGTAAATTTCTCGCTATGGAGTCTGGGTGACTGACTGCCAGAACCCCTAATTTATCAAGGTTGACCTCGGATCAGGTAGGGATACCCGCTGAACTTAAGCATATCAATAAGCGGAGGA
>OTU_1054
ATGCGATAAGTAATGTGAATTGCAGAATTCAGTGAATCATCGAATCTTTGAACGCACATTGCGCCCCGTGGCATTCCGCGGGGCATGCCTGTTCGAGCGTCATTTCAACCCTCAAGCCCGGCTTGGTATTGGGCCCCGCCGTCCGCGGCCGGCCCTAAAGGCAGTGGCGGTACCGCCTGGCCCTCAGCGTAGTACAGCTCTCGCTCCAGGGCCCGGCGGCAGCCGGCCAGAACCACCCCCTATGGTTGACCTCGGATCAGGTAGGGATACCCGCTGAACTTAAGCATATCAATAAGCGGAGGA
>OTU_1056
ATGCGATAAGTAATGTGAATTGCAGAATTCCGTGAATCATCGAATCTTTGAACGCACATTGCGCCCCTCGGTATTCCGGGGGGCATGCCTGTCCGAGCGTCATTGCAACCTTCAAGCGCGGCTTGTGTGTTGGGCCTCGTCCCCCGTGGACGGGCCCGAAAGGCAGTGGCGGCGCCCGAATCTGGTGCCTGAGCGTATGGGAATTTTCTTTCCGCTCAACGTGGCCCGGCGGACGCTGGTCTTCTTAACCAAAGGATCTTGCATTCTTTACCGGTTGACCTCGGATCAGGTAGGGATACCCGCTGAACTTAAGCATATCAATAAGCGGAGGA
>OTU_1058
ATGCGATAAGTAATGTGAATTGCAGAATTCAGTGAATCATCGAATCTTTGAACGCACCTTGCGCTCCTTGGTATTCCGAGGAGCATGCCTGTTTGAGTGTCATTAATATATATATCAGCCACTCTTGTTTGAGTGGTTTGGATGTGGGGGCTTGCTGGCCTCTTTAAAAGGTTCAGCTCTCCTGAAATGCATTAGTGGAACGACCTTGTTCATTCATTGGTGTGATAACTATCTACGCTGCTGAATGTGAGGCAGTTCAGCTTTCTAACTGTCCTTGGACAATTTGCTGTTTTATGTGACCTCAAATCAGGTAGGACTACCCGCTGAACTTAAGCATATCAATAAGCGGAGGA
>OTU_1060
ATGCGATAAGTAATGTGAATTGCAGAATTCCGTGAATCATCGAATCTTTGAACGCATATTGCGCCCTTTGGCAGTCCAAAGGGCATGCCTGTTCGAGCGTCATCACCGATTCTTCCCGGGCCCTTGGATGGCCCGGGGCGGTTGGGTCATCGTCCGGGGGGAGGTTCTCCCTAGACGGGCCCCAAAGGCAATGACGGTGCCGCGGTTTGGCCCTGGAGCGCAATCGGGTTTTGGCTCCGGAGGGGCCGGATCGGGCCACCTGTCTCTCTCCCCTGGCGTTCTTTGAGAACGCCTCGCTGTCCGTCCTGTTGACCTCGGATCAGGCAGGGATACCCGCTGAACTTAAGCATATCAATAAGCGGAGGACTGAGACT
>OTU_1062
ATGCGATAAGTAATGTGAATTGCAGAATTCAGTGAATCATCGAATCTTTGAACGCACATTGCGCCCCTCGGTACTCCGGGGGGCATGCCTGTCCGAGCGTCATTAAAACCCATCAAGCTTGGCTTGGTCTTGGGCGCGGTCTTGGGTCCCGCCCGCAACACGTCGGCGGTGCCGGTTCGGCTCTGAGCGTAGTAAGACTCTCGCTCGGGGGCCGCGGCGGCGCCCGCCTAGAGAACACATCTCAAGTTTGACCTCGGATCAGGTAGGGATACCCGCTGAACTTAAGCATATCAATAAGCGGAGGACTGAGACTCCAAGGCACA
>OTU_1064
ATGCGATAAGTAATGTGAATTGCAGAATTCAGTGAATCATCGAATCTTTGAACGCAACTTGCGCCCTCTGGTATTCCGGAGGGCATGCCTGTTTGAGTGTCATGTAGACTCACCTAATCAGAGTTTTCTGATCAAGGTGGATATGGGAGTTTGCCTTCCGGCTCTCCTTAAAAGCATTGTGCAGACGTAATAAGTTTCGTCGTACGCATACACTACAATTTTTGTACTCTGACCTCAAATCAGGTAGGGCTACCCGCTGAACTTAAGCATATCAATAAGCGGAGGA
>OTU_1066
ATGCGATAAGTAGTGTGAATTGCAGAATTCAGTGAATCATCGAATCTTTGAACGCACATTGCGCCCCTTGGTATTCCATGGGGCATGCCTGTTCGAGCGTCATTTGTACCCTCAAGCTCTGCTTGGTGTTGGGTGTTTGTCCTTGCCACTGCGTTTGGACTCACCTTAAAGCAATTGGCAGCCAGTGTATTGGTTTTAAGCGCAGCACATTTTGCGTCTTACTCCCTGTAACACTTGCGTCCATCAAGCCTTTTTATCACTTTTGACCTCGGATCAGGTAGGGATACCCGCTGAACTTAAGCATATCAATAAGCGGAGGA
>OTU_1068
AATGCGATAAGTAATGTGAATTGCAGAATTCAGTGAATCATCGAATCTTTGAACGCACATTGCGCCCGCTGGTATTCCGGCGGGCATGCCTGTCCGAGCGTCATTATGACCAATCAAGCTCTGCTTGGCCTTGGGGCCTGCTATACCGGCGGTCCTTAAAACCAGTGGCGGTGCCGTCTGGCCCTAAGCGTAGTAATTCTCCTCGCTATAGAGCTCTAGACGTCTACCCGCCAGAACCCCCAACTTCTCAAGGTTGACCTCGGATCAGGTAGGGATACCCGCTGAACTTAAGCATATCAATAAGCGGAGGACTGAGACTCCAAGGCACACAGGGGATAGG
>OTU_1070
TTGCGATATGTAATGTGAATTGCAGAATTCAGTGAATCATCGAATCTTTGAACGCACCTTGCGCCCTTTGGTATTCCGAAGGGCATGCCTGTTTGAGTGTCATTAAATTCTCAACTTCATTACTTTTTGTATTGAAGCTTGGATGTTGGAGGTCATGCAGGCATACATATGTCAGCTCCTCTTAAATGAATTAGTGGGGTCTGCTTTGCTGATCCTTGACGTGATAAGATGCTTCTACGTCTTGGGTTTTGCACTGTTTATTCTAGATCCTGCTTCTAATCGTCTTGTAGAAAGACAAATGGTCGACTTGACCCACAAACCTTGACCTCAAATCGGGTGAGACTACCCGCTGAACTTAAGCATATCAATAAGCGGAGGA
>OTU_1072
GCGCGAAATGTAATGTGAATTGCAGAAnnnnGTGAATCATCGAATCTTTGAACGCACATTGCGCCCTTTGGnATTCCnnAGGGCATGCCnGTTCGAGCGTCATTTAAAACCATGACCCTTTGGGTTGTATTGGGACTCGTCTTCCGACGTATCCTCAAAGTCATCGTGTCTGAAAGCGGACGAGATCCATTAGGACAGAACGTTTGAGGACCCTAAACTCTCTGACTTGACCTCAGATCAGGTAGGACTACCGCCTGAACTTAAGCATATCAATAAGCGGAGGA
>OTU_1074
ATGCGATAAGTAATGTGAATTGCAGAATTTAGTGAATCATCGAATCTTTGAACGCACATTGCACCTCTTGGTATTCCTTGAGGTATGTCTGTTCGAGCGCCGTTTTAAATTAAGACTTTGTCTTGTATTGATAGAACCAAATTTTGGTCTATCGAAAAACATCGGCGTTAGCTATTGCCTGAATACACAGCAAAATGTGGAATAAGTTAATAGTTGACAGCCAAATTATCTAAAACATGGCCTCGGATCAGATAGGGATACCCGCTGAACTTAAGCATATCAATAAGCGGAGGA
>OTU_1076
AATGCGATAAGTAATGTGAATTGCAGAATTCAGTGAATCATCGAATCTTTGAACGCACATTGCGCCTACTAGTATTCTAGTAGGCATGCCTGTTCGAGCGTCATTTCAACCCTCAAGCACTGCTTGGTGTTGGGCCCCGCTGGCAGCGGCGGGCCCTAAAATCAGTGGCGGCGCCATCGAGGCCCTGAGCGTAGTAAATATCCTCGCTATAGGGACTCGGTGGACACTAGCCATCAACCCCCAACTTTCTAAGTTTGACCTCGGATCAGGTAGGGATACCCGCTGAACTTAAGCATATCAATAAGCGGAGGA
>OTU_1078
ATGCGATAAGTAATGCGAATTGCAGAATTCCAGTGAGTCATCGAATCTTTGAACGCACATTGCGCCCCTTGGTATTCCGAGGGGCATGCCTGTTCGAGCGTCATTATCACCCTTCAAGCCCTGCGCTTGGTGTTGGACGGCTTGGTCGCATATCTCGTTCGACCCCTCCTAAAGACAATGACGGCGGCCTGTGGTTCCCCCGGTACACTGAGCTTCTTTAACGAGCACGTACCGGAAACAGGGCGCCCGGGCGACGGTCTGAAACCCCTTATTTCTCAAAGGTTGACCTCGGATCAGGTAGGGATACGCGCTGAACTTAAGCATATCAATAAGCGGAGnA
>OTU_1080
TGACGAAATGTTGAATGATTTGCAAAATTAGAAAAAGGCAGAATATTTGAACGCAGCATGTGTATGCAGGAAATGTGTACAAAGGGGGATGAGGGGGATAATGATAATGTGGGGGGTAGATTGTTCTTTGAACGATCAGCACCACGAAATGGGCAGTCGCGATTTACGAGATGCCTGGAAAGCAAGCAGAGTGTGGAGCGAATGGGCACGGAATAGCATTCAGTGCGACACGCAACACGGCCTCACGTGTGCGCATTATACGCGGCACACAACTCACATCTCACCCTCATGCCCCTTGGATTACCCGCTGAACTTAAGCATATCAATAAGCGGAGGA
>OTU_1082
ATGCGATAAGTAATGTGAATTGCAGAATTCAGTGAATCATCGAGTTTTTGAACGCACCTTGCACTCTCTGGTATTCCGGAGAGTATGCCTGTTCGAGTGTCATGAAACTCTCAAGCAGATATAGCTTTATTGTTATTTTGCTTGGATTTGGACTCTGCTGTATGTATATACGGCTGGTCTTAAATGCATTAGCTGGTCCTTATGAAGGATTTGGTTCTACTCGACGTGGTAATTATCTAACGTTGAGGACAGTCTTTCTTTTTTTAATTAAGGGACTGGCCAGAGATATCTTTGGATTGCTTCTAATATTTGTGTCCTTCGGGCATGATTATTCAATTGTCTGACCTCGAATCAGGTGGGATTACCCGCTGAACTTAAGCATATCAATAAGCGGAGGA
>OTU_1084
ATGCGATAAGTAATGTGAATTGCAGAATTCAGTGAATCATCGAATCTTTGAACGCACCTTGCGCTCCTTGGTATTCCGAGGAGCATGCCTGTTTGAGTGTCTTGAAGTCATCAACCCTTCCCGTTTTGAATGCGGGACGGGTTGGATCTGGGGGCGTGCCGCTGCGAAGCGGCTCCCTTCAAATGCATCGGTTGGACCTGTGGGTCGAACTCGACTGGGCGTTGTAACATCCTCGCTCTACCGAGAGGTTCCCCTTTGGCGTCCTCCCACGACTCGCCTGTGGAGCGGCGGTCAACTTGCTCTGAAATCTGACCTCAAATCAGGTAGGACTACCCGCTGAACTTAAGCATATCAATAAGCGGAGGACTGAGACTCCAAGGCACA
>OTU_1086
ATGCGATAAGTAATGCGAATTGCAGAATTCAGTGAGTCATCGAATCTTTGAACGCACATTGCGCCCTTTGGCATTCCGAAGGGCATGCCTGTTCGAGCGTCATTATCAACCCTCAAGCCTGGCTTGCTGTTGGACCTCTCGTCGTTTAAAGACGGGTTCTAAAGTTAATGGCGGAGTTGTCGGACCCTAGATGCAACGAGCTCTCGTAGCACGCATTCAAGGAGCTGGCGGCTCTAGTCTCAACCCATATTATTTACAAGGTTGACCTCGGATCAGGTAGGAATACCCGCTGAACTTAAGCATATCAATAAGCGGAGGACT
>OTU_1088
ATGCGATAAGTAGTGTGAATTGCAGAATTCAGTGAATCATCGAATCTTTGAACGCACATTGCGCCCCTTGGCATTCCATGGGGCATGCCTGTTCGAGCGTCATCTAAACCCTCAAGCCCCCGGCTTGGTGTTGGGTGCCTGTCCCCGCTCCCCGCGCGGACTCACCCCAAATGCATTGGCAGCCGCCTCTCGGCTTCTTGCGCAGCACAGTGCGCAGCGAGGCGAGGTGAGGCGTGCGTCCAGCAAGCAACCACCCAAGTTTGACCTCGGATCAGGTAGGGATACCCGCTGAACTTAAGCATATCAATAAGCGGAGGA
>OTU_1090
AGTGCGATAAGTAGTGTGAATTGCAGAATCCGTGAATCATCGAATCTTTGAACGCAAATTGCACTCTCTGGTACTCCGGGGAGTATGCCTGTTTGAGGGTCAGCTTTAAGTAAAATCAATGTGTTGCTTTTTGTAACACTTGGAATTGGGTTATCTTAACTTTAGGTTAAGAGGCTTGAAATTGATACTTTTTTCGCATCCTAGACGTGTATAAATTTATTTAACCGTTTTCGGATGATGATTTCTTATTAGGTATGGTCACGTAGTGAGACTTCATGCCTATAATTTTTCGTTGAATGACCTCAAATCAGGTAAGGTTACCCGCTGAACTTAAGCATATCAATAAGCGGAGGACTGAGACTCCAAGGCACACAGGGGATA
>OTU_1092
ATGCGATAAGTAATGTGAATTGCAGAATTTAGTGAATCATCGAATCTTTGAACGCACATTGCGCCCCTTGGTATTCCGAGGGGCATGCCTGTTCGAGCGTCATTACAACCCTCAAGCATTGCTTGGTATTGGGCTCCGCTGCTCACCCAGCCGGCCTTAAAATCAGTGGCGGTGCCGTCTGGCTCTAAGCGTAGTAAATCTCTCGCTATAGGGTCCTGGCGGTTGCTTGCCAAAACCCCCCTATTTTCTCAGGTTGACCTCGGATCAGGTAGGGATACCCGCTGAACTTAAGCATATCAATAAGCGGAGGA
>OTU_1094
ATGCGATAAGTAATGnGAATTGCAGAATTCCAGTGAnTCATCGAATCTTTGAACGCACATTGCGCCCCTTGGTATTCCGAGGGGCATGCCTGTTCGAGCGTCATTATAACCACTCAAGCCTCGGCTTGGTATTGGGGTTTCGCGTGTCTCGCGGCCCTTAAAATCAGTGGCGGTGCCGTCTGGCTCTAAGCGTAGTAATATTCCTCGCTATAGAGTCCAGCCTTCCACCGCAAACCCCAATTTCCTAGGTTGACCTCGGATCAGGTAGGGATACCCGCTGAACTTAAGCATATCAATAAGCGGAGGA
>OTU_1096
CATGCGATAAGTAATGTGAATCGCAGAATTCAGTGAATCATCGAATCTTTGAACGCACATTGCACCCTCTGGATTCCAGGGGGTATGCCTGTCCGAGCGTCGTCACAAAAGATCCCTCGAGATTCCCAGGAGCTTGACGGACGTTGGGTGTGGCCCCGATCACTGGGGCCCTCCCAAAAGCCAGTGGCGGCGGCGGCCCGGCCCCGAGCGCAGTAGACTTCTCTCGCCCGGGGGCCTGGGCGGCGTGCCGGCCAGCAAGACTTTAGCCACACCAAAGGTTGACCTCGGATCAGGTAGGAGCACCCGCTGAACTTAAGCATATCAATAAGCGGAGGACTGAGACTCCAAGGCACACAGGGGAT
>OTU_1098
ATGCGATAnGTAATGTGAATTGCAGAATTCAGTGAATCATCGAATCTTTGAACGCAnCTTGCGCCCCTTGGTATTCCGAGGGGCACACCTGTTTGAGTGTCGTGnATTCCTCCACCCTTGGGCTTTTGTGGTCTCTGGGCTGGGATTTGGGGGTTTGTGGGTCCTTCCCTGGTCCACTCCCCTTGAATACATTAGTGAAGGCCTCAAACGGCGTTGGTGTGATAGTTATCTACGCCTCTGTCCGTTTGGTCGGGTCCCGCTTCTAATCGTCTTCGGACAAACACACTTTGAACTTGACCTCAGATCAGGTGGGACTACCCGCTGAACTTAAGCATATCAATAAGCGGAGGA
>OTU_1100
GCGCGAAATGTAGTGTGAATCGCAGAACATTGTGAATCATCGAATCTTTGAACGCACATTGCGCCTCCCTTAACCGGGGGGCATGCCTGTCTGAGCGTCATTTAAATCTATGGACCCAATAGGGTTCCGTGTTGGGCCTCGCCCCTCTCTCTGAGTGGCGTCGCCTCAAAGGCATCAGCTTTATGGAGCGGATGGGATCTTTATGGACTGACCGTTCTATGGCTGGAGTTTGACTCTGATTTGACCTCAGATCAGGTAGGGACACCGCCTGAACTTAAGCATATCAATAAGCGGAGGA
>OTU_1102
ATGCGATAAGTAnTGTGAATnGCAGAATTCAGTGAATCATCGAATCTTTGAACGCACATTGCACCCTCTGGCACTCAGGGGGTATGCCTGTCCGAGTGTCGTGACGAACCTCGAGCTCCCCGGAGCTTGGCGTTGGGTGCGGCCCCCAAAACCGGGGGCCCTCCTCAAAACCAGTGGCGGCCGCGGCCCGGTCCCGAGCGCAGTAGACTTCTCTCGCTCCGGGGCCTGGACTGCGTGCCCTGCCAGCAAGGCGTCAGCCGTACCCCAAGGTACGACCTCGGATCAGGTAGGAGCACCCGCTGAACTTAAGCATATCAATAAGCGGAGGA
>OTU_1104
ATGCGATAAGTAATGTGAATTGCAGAATTCAGTGAATCATCGAATCTTTGAACGCACCTTGCGCTCCTTGGTATTCCGAGGAGCATGCCTGTTTGAGTGTCGTGAACATATCAACCCCGACGGGATTTTAATCTCGACGGTGGCTTGGACTTGGGAGCCTGCTGGCCGTTGTACTTCGGTCGGCTCTCCTTGAATGCATTAGCTTGGACTTGTTTCATGGGCTGCATAGCGTGATAACTATCTACGCTTTGTACTGTCTGTGGGATACTCATGAGTCTGGCTTCTAATCGTCCTCTGGACAATTACTTTACGTTTTGACCTCAAATCAGGTAGGACTACCCGCTGAACTTAAGCATATCAATAAGCGGAGGA
>OTU_1106
ATGCGATAAGTAATGTGAATTGCAGAATTCAGCGAATCATCGAATCTTTGAACGCACATTGCACCTATTAGCATTCTAGTAGGTATGCCTGnCCGAGCGTCATTTCGACCCTCAGGCGCGCTTCGGCCGCCTGGTGTTGGGGCCCCCGCGGCGCTGTCCGCGGGCCCTGAAAGCTATCGGCGGTGCCTGCCAGCACTCCGGGCGCAGTAAATACACCTCGCCCTGGACGTCTGGCGGCGCGCCCGCCGCTAAACGAGCGCTGCCCCCTCGCGGGACACGCACACTGAAATGTTGACCTCGGATCnGGTAGGAATACCCGCTGAACTTAAGCATATCAATAAGCGGAGGA
>OTU_1108
ATGCGATAAGTAATGTGAATTGCAGAATTCAGTGAATCATCGAATCTTTGAACGCACCTTGCnCCCTTTGGCTATTCCGGAGGGTATGCCTGTTTGAGTGTCATGAAACCTCAACCCCGACGGGAGACCGTCTCGGTTGGATTTGGGCGTCTGCCGTCTCGGCTCGCCTTAAAAGCATTAGCGGTCCGGTCTCGACTCTGGCGAATTAGGTTCCGTCGGATGAGAGTCTGTCCGCTCACAACCCGCCCTCGGGCACTTCTTTGACTTTGACCTCAGATCAGGTAGGACTACCCGCTGAACTTAAGCATATCAATAAGCGGAGGA
>OTU_1110
ATGCGATAAGTAATGTGAATTGCAGAATTCAGTGAATCATCGAATCTTTGAACGCACATTGCGCCCCCTGGCATTCCGGGGGGCGACACCTGTTCGAGCGCCATTTCAACCCTCAAGCCCTGCTTGGTGATGGGTCCCGCCTGCGCGGCGGGCCCGAAACTCGTGGGCGTCGTCGTTCGGCTCCAAGCGTAGCAAAACCCTCGCTTGGGTTGTCGGACGGCGGCCGCCCGGAACGAATTTTTCTAAAGGTTGGCCTCGGATCAGGTGGGGATACCCGCTGAACTTAAGCATATCAATAAGCGGAGGA
>OTU_1112
ATGCGATAAGTAATGTGAATTGCAGAATTCAGTGAATCATCGAATCTTTGAACGCACCTTGCACTCCTTGGTATTCCGAGGAGTATGCCTGTTTGAGTGTCATGAAATCATCAACCTCATAGTTTTATTACTTTTGAGGCTTGGATTTGGAAGCTGCTGGCTAATGTCGGCTCTTCTTAAATGTATTAGCTGCTTGTCCGTGAGTTGGCTCAGAGTGTGATAAGTATCTACACTTGGTGGCTGCTTGCATTGGATGTGGCTTCTAATCGTCTTTGGACAATTTTTTAAGATCTGACCTCAAATCAGGTAGGACTACCCGCTGAACTTAAGCATATCAATAAGCGGAGGA
>OTU_1114
AATGCGATAAGTAATGCGAATTGCAGAATTCCAGTGAGTCATCGAATCTTTGAACGCACATTGCGCCCTTTGGTATTCCGAAGGGCATGCCTGTTCGAGCGTCATTATCACCCCTCAAGCCCTGTGCTTGGTGTTGGACGGCCTGGCTGGGCGTGCTGCCCCGGCCCCTCCTAAAGACAATGACGGCGGTCCGTGGAACCCCCGGTACACTGAGCTTCTTTAACGAGCACGTACCGGAAACAGGGCGCCCGGGCGACGGTCTGAAACCCCTTATTTCTCAAAGGTTGACCTCGGATCAGGTAGGGATACGCGCTGAACTTAAGCATATCAATAAGCGGAGGACTGAGACTCCAAGGCACACAGGGGATAGG
>OTU_1116
ATGCGATAAGTAATGTGAATTGCAGAATTCAGTGAATCATCGAATCTTTGAACGCACATTGCGCCCTTTGGTATTCCGAAGGGCATGCCTGTTCGAGCGTCATTATAACCAATCAAGCCTCGCTTGGTGTTGGGGCCCGCACCCGCGGCCCCTAAAGTCAGTGGCGGTCTCTGTAGACTCTAAGCGTAGTAATGAACCCTCGCTACAGAGCTCTATAGTGGCCTGCCAGAACCCCCACTTCTTAGGTTGACCTCGGATCAGGTAGGGATACCCGCTGAACTTAAGCATATCAATAAGCGGAGGA
>OTU_1118
ATGCGATAAGTAATGCGAATTGCAGAATTCAGTGAGTCATCGAATCTTTGAACGCACATTGCGCCCTGTGGTATTCCGCAGGGCATGCCTGTTCGAGCGTCATTTCAACCCTCAAGCACTGCTTGGTGTTGGGCCCTGCCCGTTGCGGCCGGCCCTAAAATCAGTGGCAGCGCCGTCTAAGCTCTGAGCGTAGTAAATATCCTCGCTATAGAGACTAAGGTAGCTCTTGCCATCAACCCCCAACTTTCTAAGTTTGACCTCGGATCAGGTAGGGATACCCGCTGAACTTAAGCATATCAATAAGCGGAGGA
>OTU_1120
ATGCGATAAGTAnTGTGAATTGCAGAATTCAGTGAATCATCGAATCTTTGAACGCACATTGCGCCCGTTGGTATnCCGAGGGGCATGCCTGTTCGAGCGTCATTTCACCACTCAAGCCCCGCTTGGTGTTGGGCGTCACCCGTGCGGTGCGCCCCAAACGCAGTGGCGACGCCGTCCGGCCTCAAGCGCAGTAACGCATCTCGCTCTGGGGTCTGGCGTGCGCCAGCCAGCAACCACCTTCTTAAGGTTGACCTCGGATCAGGTAGGGATACCCGCTGAACTTAAGCATATCAATAAGCGGAGGA
>OTU_1122
ATGCGATAAGTAATGTGAATTGCAGAATTCAGTGAATCATCGAATCTTTGAACGCACCTTGCGCTCCTTGGTATTCCGAGGAGCATGCCTGTTTGAGTGTCATTAAATTCTCAACTATACAAGTTTTGTTGATTTGTATGGATTGGATCATGGGATTTGCGGGCTTTCACAAGTCGGCTATCCTTAAATGCATTAGCAGAGCTTTTGCTGCTAACTATTAGTGTGATAATTATCAACGCTATTAGCGAGTGGCATGAATGGAGCTTCGCTTCTAATCGTCTTCACAGACAACTTTGACAATCTGACCTCAAATCAGGTAGGACTACCCGCTGAACTTAAGCATATCAATAAGCGGAGGA
>OTU_1124
ATGCGATAAGTAATGTGAATTGCAGAATTCAGTGAATCATCGAATCTTTGAACGCACCTTGCGCTCCTTGGTATTCCGAGGAGCATGCCTGTTTGAGTGTCATTAATATACATATCAAACCCCTTCTCATTGCTGAGTGGTTTGGACGTGGGGGTTTTGCTGGCCTACGGTCGGCTCCTCTCAAATGAATTAGCCTGCCAGTGTTTGGTGGCATCACGGGTGTGATAAATATCTACGCTTGCGATTGCCCACCAGGTAACCTTCAGCGATGGGGGTTCACTGGGGCTCATAGACGTCTTCCCTCGGCGAGGACAATTCTTTAACGTTCGATCTCAAATCAGGTAGGACTACCCGCTGAACTTAAGCATATCAATAAGCGGAGGA
>OTU_1126
ATGCGATAAGTAATGTGAATTGCAGAATTCAGTGAATCATCGAATCTTTGAACGCACATTGCGCCCCTTGGTATCCCAGGGGGCATGCCTGTTCGAGCGTCATTTCTACCATTCAAGCTTTGCTTGGTTTTGAATATATTGTAGTACTTTAAGTAGTTATACATATTCTAAATATAGCCGGCAGCAAGTATAAGTTCTAAGCGTAGCAGTAAAACATTTCGCTTTTGCACTTATATTTTGTTAAACCGAAATAAAGTATATTTACAGTTTGACCTCGGATCAGGCAGGGATACCCGCTGAACTTAAGCATATCAATAAGCGGAGGA
>OTU_1128
GTGCGAAAAGTAATGCGATTTGCATGCTCTGTGAGTCATCGAATCTTTGAACGCATATGGCACCTGCTAGTCTCACTAGTGGGTATGCCTGTTTGAGAATCATTTTATTCCTTTGGATTCTAATCCGATCCAAGACATGTGGGCATTCATCATTGATAGCCTTGAATTGTGCACGATTGTGTCGTGATAATTTGACGGTTGATCGACCAATCATATCCATCCTTATTGATGATCTCAAATCAGGCAAGATCACCCGCTGAACTTAAGCATATCAATAAGCGGAGGA
>OTU_1130
AGTGCGAAAAGTAGTGCGATTTGCATGCTCTGTGAGTCATCGAATCTTTGAACGCATATGGCACCTGCCAGCCCTGCTGGAAGGTATGCCTGTTTGAGAATCACACCATCACTGATCCGATTGCATCCACGTGCAGTCGGTCGACATGGGCCTTCAGCACTGATCGCCTCGAATTGCTCGCGATCGTCGTGGTAGACAGGGTGTGGCAGCGATGCCATCCAGTGTTGTCGACGATCAACCCGTGCTCGTGATCTCAGATCAGGCAAGGCTACCCGCTGAACTTAAGCATATCAATAAGCGGAGGA
>OTU_1132
ATGCGATACGTAGTGCGATCTGCATGAACCTGTGAGTCATCGAGTCTTTGAACGCAACTTGCGCCACTCTGTGGCATGTCTGTTTGAGCACCATATATCCTCTGTCGCAAGACGAGTTGTCCAGTCGGTCGCTGGATTGAATGCCGTGTGTCTATGTATGGGTGCGCTACGGCGAACCGAGTTAGAGACCACTGGTCTTGTCGGGGCAACCGCACCGCACTCACCCAATGTTTTGGTCTCAAATCAGGCAAGACTACCCGCTGAACTTAAGCATATCAATAAGCGGAGGA
>OTU_1134
ATGCGATAAGTAATGTGAnTTGCAGAATTCAGTGAATCATCGAATCTTTGAACGCACATTGCGCCCCTTGGTATTCCGGGTGGCATGCCTGTTCGAGCGTCATTACAACCCTCAAGCTCTGCTTGGTGTTGGGCGTCACCAGCCTTGGTGTGCCCTAAAATCAGTGGCGGGTGCCGTCTGGCTCTAAGCGTAGTAATTTTCTCGCTATGGAGTCCGGGTGGTTGCTTGCTAAAAACCCTAACTTCTCACGGTTGACCTCGGATCAGGTAGGGATACCCGCTGAACTTAAGCATATCAATAAGCGGAGGA
>OTU_1136
ATGCGATAAGTAATGTGAATTGCAGAATTCAGTGAATCATCGAATCTTTGAACGCACCTTGCGCCCTCTGGTATTCCGGAGGGCATGCCTGTTTGAGTGTCATGTAGACTCAATCCCTCGGGTTTCCGAGGAGATTGGACTTGGGTGTTGCCGCTCTGCCGGCTCGCCTTAAAAGACTTAGCGGGATAGCACCGTAGTCGGCGTAATAAGTTTCGTCGGTGAAGGTTGTGATGACTGCTTACAATCGCCCTCGGGCAATTTTTGACTCTGACCTCAAATCAGGTAGGACTACCCGCTGAACTTAAGCATATCAATAAGCGGAGGACTGAGACTCCAAGGCACACAGGGGATAGG
>OTU_1138
ATGCGATAAGTAATGTGAATTGCAGAATTCAGTGAATCATCGAATCTTTGAACGCACATTGCGCTCCTTGGTATTCCGAGGAGCATGCCTGTTCGAGCGTCATTACAACCCTCAAGCTATGCTTGGTATTGGGCCTCATCGGGAACGATGTGCCTTAAAGAGAGTGGCGGCACTGCTTGGCTCTAAGCGTAGTAAACATCCTCGCTATAGGGACCCGGTGGACACTAGCCATCAACCCCCATTTTCCAAGTTTGACCTCGGATCAGGTAGGGATACCCGCTGAACTTAAGCATATCAATAAGCGGAGGA
>OTU_1140
ATGCGATAAGTAATGTGAATTGCAGAATTCAGTGAATCATCGAATCTTTGAACGCACATTGCGCCCGCTGGTATTCCGAAGGGCATGCCTGTTCGAGCGTCATTATCACCCCTCAAGCCCCGTGCTTGGTGTTGGACGGGTTGGTCGGGGCTTCCCCTCGACCCCTCCTAAAGACAATGACGGCGGCCTGTGGTTCCCCCGGTACACTGAGCTTTTTAACTGAGCACGTATCGGACAAGGGCGCCCGGGTCACGGTCCTCTCCCGTAACGGGAAACACTTTTTACTAAGGTTGACCTCGGATCAGGTAGGAATACGCGCTGAACTTAAGCATATCAATAAGCGGAGGA
>OTU_1142
ATGCGATACGTAATGTGAATTGCAGAATTCAGTGAATCATCGAATCTTTGAACGCACCTTGCGCTCCTTGGTATTCCGAGGAGCATGCCTGTTTGAGTGTCTTGAAATCATCAAACCCTTGCGGTTTTGTGCTGCAGGGTGTTTGGAGCTGGGGTGTGCCGTGCCGGCTCCCCTGAAATGCATCGGTCGTGCCTTGCGAAAGGGCCCTGAAGATCGGATAACTTTGTGGGCGTTGTACCATCCTCGCTCCTCCGATTGGCTCGCGCAGCGGCTCTGATCTCGACCTGCCGGTCAAGTGCGGCGGTCAATGCACATTTTCTGAAATCTGACCTCAAATCAGGTAGGACTACCCGCTGAACTTAAGCATATCAATAAGCGGAGGA
>OTU_1144
GTGCGAAATGTAGTGCGATTTGCATGAAnCTGTGnGTCATCTAATCTTTGAACGCAACTTGCGCCCCTCGGGGCATGTCTGTTTGAGTACCGCATACATATCATCTGCAGCAATGCGAATTGATCATGGCGTAAGGCCTTGATTGGAATGTAGCAGGTGGGCGATCGCCAGCCTGGACTATGTGCCAAGGACAATTGTCTTTTATTTCATATTTCTGGTTGCAGGTCGCTTGGTTAGTTGGTTGGTGGGCTGCTGGTTTAATCGATCAGTCAGCCGGCCAGTCAATCAACCAAATTGCTTCTTGGTCTCAAATCAGGCAGGACTACCCGCTGAACTTAAGCATATCAATAAGCGGAGGA
>OTU_1146
ATGCGATACGTAATGTGAATTGCAGAATTCAGTGAATCATCGAATCTTTGAACGCACCTTGCGCCCCTTGGTATTCCGATGGGCACACCCGTTTGAGTGTCGTGAAAACCTCAACCTCCCTGGTTTCTTCTGGAGACCAAAGGAGGCTTGGACTTTGGAGGCCTTTGCTGGCGTCTCTGCCAGCTCCTCTCAAATGAATTAGTGGGGTCCGCTTTGTCGATCCTCGACGTGATAAGATGTTTCTACGTTTTGGATTTGGCACCGCCTTTCGGAAGCCCGCTCCTAATCGTCCGCATGGACAAACGATGGTGCTCCGGTCCGTCGCCAAATCTACGTTGGCGGGGGGGCTTGACCCACGACCAAAACCTTGACCTCAAATCGGGTGAGACTACCCGCTGAACTTAAGCATATCAATAAGCGGAGGA
>OTU_1148
GTGCGATAAGTAATGnGAnTTGCAGnnCTCTGTGAnTCATCGAATCTTTGAACGCATATGGCACCTGCCAGCCCTGCTGGAAGGTATGCCTGTTTGAGAATCACACTACTATTACTCTGATCCGATTGTGCATCCACGTGCAGTCGGTCGACATGGGCCTTCAGCACTGATCGCCTCGAATTGCTCGCGATCGTCGTGGTAGACAGGGGGTGTGGCAGCGATGCATGCCATCCAGTGTTGTCGACGATCAATCCGTGCTCGTGATCTCAAATCAGGCAAGACTACCCGCTGAACTTAAGCATATCAATAAGCGGAGGA
>OTU_1150
ATGCGATAAGTAATGTGAATTGCAGAATTCAGTGAATCATCGAATCTTTGAACGCACCTTGCGCTCCCTGGTATTCCGAGGAGCACGCCTGTTCGAGTGTCGCGAAATTTCTCAAGCTTGGATGGCTTTGTCTGTCCTTAGCCTTGGTTGTTGGGCTTTGCCGTATCCTTCATTTTGGGACGGCTGGCCTTAAAAGCATTAGCTGATCCTCCTGTGGCACTGGTTCTACTCAGCGTGATAATAGTCTGATCGCTGAGGACATCTTTTGGGATGGCCAGTTCTCATTTGGGTTGCTTCTAAACCTGGTTTTGCAGATTCTTCAATCTGTGTTCCACTTTTTCAGCTTTGACCTCGAATCAGGTGGGACTACCCGCTGAACTTAAGCATATCAATAAGCGGAGGA
>OTU_1152
ATGCGATAAGTAATGTGAATTGCAGAATTCAGTGAATCATCGAATCTTTGAACGCACATTGCGCCCCTTGGTATTCCGGGGGGCATGCCTGTTCGAGCGTCATTACAACCCTCAAGCTATGCTTGGTTATGGGCCGTGCCGGCAACGGCTGGCCCCAAAATTAGTGGCGGCGCCATCGTGCTCTCAGCGTAGTAATTCTTCTCGCTGTTGGGTCCCGGTGGACGCTGGCCAGCAACCCCCAATTTTCTATGGTTGACCTCGGATCAGGTAGGGATACCCGCTGAACTTAAGCATATCAATAAGCGGAGGACTGAA
>OTU_1154
ATGCGATAAGTAATGTGAATTGCAGAATTCAGTGAATCATCGAATCTTTGAACGCACATTGCGCCCCTTGGTATTCCGGGGGGCATGCCTGTTCGAGCGTCATTACAACCCTCAAGCTCTGCTTGGTGTTGGGCGTCACCAGCCTTGGTGTGCCCTAAAATCAGTGGCGGTGCCGTCTGGCTCTAAGCGTAGTAATACTTCTCGCTACAGGGTCCAGCCGTCCACCCGCCAGAACCCCTAATTTTCTTAGGTTGACCTCGGATCAGGTAGGGATACCCGCTGAACTTAAGCATATCAATAAGCGGAGGACTGAGACTCCAAGGCACACAGGGGAT
>OTU_1156
ATGCGATAAGTAATGnGAATTGCAGAATTCAGTGAATCATCGAATCTTTGAACGCACATTGCGCCCGCTGGTATTCCGGCGGGCATGCCTGTCCGAGCGTCATTATGACCAATCAAGCTCTGCTTGGCCTTGGGGCTTGCTATACCGGCGGTCCTTAAAACCAGTGGCnGTGCTCTnnGGCTCTAnGCGTAGTACCTTTTCTCGCTATAGAGCCCTAGGAGATACTAGCCATCAAGTATTAACTTCTCAAGGTTGACCTCGGATCAGGTAGGGATACCCGCTGAACTTAAGCATATCAATAAGCGGAGGA
>OTU_1158
ATGCGATAAGTAATGTGAATTGCAGAATCCAGTGAATCATCGAATCTTTGAACGCACATTGCGCCCGCCAGCATTCTGGCGGGCATGCCTGTTCGAGCGTCATTTCAACCCTCGACCTCCCTTTGGGGAAGTCGGCGTTGGGGACCGGCAGCACACCGCCGGCCCTGAAATGGAGTGGCGGCCCGTCCGCGGCGACCTCTGCGTAGTAATCCAACTCGCACCGGAACCCCGACGCGGCCACGCCGTAAAACACCCAACTTCTGAACGTTGACCTCGAATCAGGTAGGACTACCCGCTGAACTTAAGCATATCAATAAGCGGAGGA
>OTU_1160
GTGCGATATGTAATGTGAATCGCAGAACATTGTGAATCATCGAATCTTTGAACGCACATTGCGCCTCTCGTTACAGGGAGGCATGCCTGTCTGAGCGTCATTTAAACCCATGCCTCTGCGATCGCCTTGGCGTGTTGGGCCTTCGTCGGCCGTACGGTCGAAGTGGCCTCGAAGTGATCGGTCTGTTTGAGTGGACGGGATCCTGTAGGACGAAGCCGCTCGAGGGACCCTAAACCCCCTCTGAAGTTGACCTCAGATCAGGTAGGACTACCGCCTGAACTTAAGCATATCAATAAGCGGAGGA
>OTU_1162
GTGCGATAAGTAATGTGAATTGCAGAATTCAGTGAATCATCGAATCTTTGAACGCACATTGCGCCCGCCAGCATTCTGGCGGGCATGCCTGTTCGAGCGTCATTTCGACCCTCAAGCCCCTAGCGGCTTGGTGTTGGGGTGTTTTCTACGGTTCTCAGCCGTAGGCCCCGAAATCCAGTGGCGGGCCTGACGGGACCCCGAGCGCAGTAATTTTCTCTCGCTTTGGGCGTCGCGGCGGGCGACTAGCCGTAAAACCCGCAGGTGCTCTTGTGGCCCTGTAACACACCAAGGTTGACCTCGGATCAGGTAGGAATACCCGCTGAACTTAAGCATATCAATAAGCGGAGGA
>OTU_1164
ATGCGATAAGTAATGTGAATTGCAGAATTCAGTGAATCATCGAATCTTTGAnCGCACCTTGCGCTCTTTGGTATTCCGAAGAGCATGCCTGTTTGAGTGTCATGAAATCATCAACCCCCTACACTTTTTGTGTTAGCGGCGGCTTGGACTTGGAGGCTTATGCTGGCTTTTCGAAGTCGGCTCCTCTTGAATGCATTAGCTGGACTTGTGTTTCGCAGTACGCGGTGTGATAATTTATTCACTCATGTGCGCTTACACTCCTAGTCAAGCTTCTAATCGCTCGTAACTGAGCAATTCTTGACCATCTGACCTCAAATCAGGTAGGACTACCCGCTGAACTTAAGCATATCAATAAGCGGAGGA
>OTU_1166
GCGCGAAATGTAGTGTGAATTGCAGAACATTGTGAATCATCGAATCTTTGAACGCACATTGCACCTCCTGTGAGGGAGGTATGCCTGTCTGAGCGTCATCAAAGCCAATAAGTCTCTGGATTTGTGTTGGGCTCCGCTTCGATGCGTTGCCTTGAAGCCATGGTCTAACCTGCGGACGAGCTCCTTTCGGACCTGCCACCGGCGTGACTCTTGTCTCTGAATTTGACCTCAGATCAGGTAGGAAGACCGCCTGAACTTAAGCATATCAATAAGCGGAGGA
>OTU_1168
GCGCGAAATGTAGTGTGAATCGCAGAACATTGTGAATCATCGAATCTTTGAACGCACATTGCGCCTCCCTTAACCGGGGGGCATGCCTGTCTGAGCGTCATTTAAACCTATGGACCTGAACGGGTTCCGTGTTGGGCCTCGCCTCTCCGAGGGGCGTCGCCTTGAAGGCATCGGCTTTACAGAGCGGACGGGATCCTTATGGACTGACCGTTTCGTGGCCGGAGTTTGACTCTGATTTGACCTCAGATCAGGTAGGGATACCGCCTGAACTTAAGCATATCAATAAGCGGAGGA
>OTU_1170
GTGCGATAACTGGTGTGAATTGCATTACTTTGTGAATCATCGAGTCTTTGAACGCAGCTTGTGACCCCGCCGGGGTCGTGTCTGCTTGAGTGTGCATCCCGCGTGACGGATGCCACGTGCCCCGTTTGAACCGAGCGTGGCGTCTGCAGCTGCAAGTCGCAGCGCGCCACCCCTCTCACGTGCACCTCAAGCCAGGCAAGAGCACCCGCTGAACTTAAGCATATCAATAAGCGGAGGA
>OTU_1172
GTGCGATAACTAGTGTGAATTGCATATTCAGTGAATCATCGAGTCTTTGAACGCAACTTGCGCTCATTGGTATTCCAATGAGCACACCTGTTTCAGTATCAAAACAAACCCTCTATCCAACTTTTGTTGAATAGGATTATTGGGGGCCTCTCGATCTGTATTGATCTTGAAACCCTTGAAATATACTAAGGCCTGAACTTGTTTAATGCCTGAACTTTTTTTTAATATAAACGGAAAGCTCTTGTAATTGACTTTGATGGGGCCTCCCAAATAAATCTCTTTAAATTTGATCTGAAATCAGGTGGGATTACCCGCTGAACTTAAGCATATCAATAAGCGGAGGA
>OTU_1174
GTGCGATAACTGGTGTGAATTGCATTACTTTGTGAATCATCGAGTCTTTGAACGCAGCTTGTGACCTCTCCGGAGGTCGTGTCTGCTTGAGCGTGCCTCAGCGTGACGGACGCGCAGCGCCCCGTTTGAACCGAGCGAGACCGCGCCCAATGAACATTGCCGCGACGGTCGACCCTTCCTTCAACGCGCACCTCAAGCCAGGCAAGAGCACCCGCTGAACTTAAGCATATCAATAAGCGGAGGA
>OTU_1176
GCGCGAAATGTAGTGTGAATCGCAGAACATTGTGAATCATCGAATCTTTGAACGCACATTGCGCCTCCCTTAACCGGGGGGCATGCCTGTCTGAGCGTCATTTAAACCTATGGACCTAACTGGGTTCCGTATTGGGCCTCGCCTCTATTCTAGCGGCGTTGCCTCGAAGGTATCGGCTTTACAGAGCGGACGAGATCCTTATGGACTGACCGTTTTGTAGTCGGAATTTTAACTCTGTCTTGACCTCAGATCAGGTAGGAATACCGCCTGAACTTAAGCATATCAATAAGCGGAGGACTGAGACTCCAAGGCACACAGGGGAT
>OTU_1178
GTGCGATATGTAGTGCGATTTGCATGAATCTGTGAGTCATCTAATCTTTGAACGCAACTTGCGCCGCAAGGCATGTCTGTTTGAGTGCCGATCAACGCnGCAGCAATGCGAGGTGGCGGGAGTCGGAGGGGAGGGGGTTCACCCTCCCTCTTTGCCAGACGCCGCCTGAATACAGCCAGGAGGTTGCGACGTGTCCAGTGCGAGTGCCAATCGTTCTTGCACCGGCCACTCGCAGCAAGCAAATCACCTTATAGCCAGGCCTCAAATCAGTCAGGACTACCCGCTGAACTTAAGCATATCAATAAGCGGAGGA
>OTU_1182
ATGCGATAAGTAATGTGAATTGCAGAATTCAGTGAATCATCGAATCTTTGAACGCACATTGCGCCCTTTGGTATTCCGAAGGGCATGCCTGTTCGAGCGTCATTTCAACCCTCAAGTTCTGCTTGGTATTGGGCCCTGCCGCTGGGCAGGCCTTAAAATCAGTGGCGGTGCCGTCGCGGCTCCAAGCGTAGTACATCTCTCGCTCTGGAGGCCCGGTGGTGTCTTGCCAGACAACCCCAATTGTCTTCTATGGTTGACCTCGGATCAGGTAGGGATACCCGCTGAACTTAAGCATATCAATAAGCGGAGGA
>OTU_1184
ATGTGATAAGTAATGTGAATTGCAGAATTCAGTGAATCATCGAATCTTTGAACGCACCTTGTGCTCTTTGGTATTCCGAAGAGCATGCCTGTTTGAGTGTCATGAACTTTTCAACCCACCAGTTTCTAGTAGACTGTTGTGGTGTTTGGATTTTGAGCGTTGCCAGTCCTAACTGGCTCGTTCGTAATATATTAGCATCTCTAATTCTAATTCGGATTGACTCAGTGTAATAGACTATTCGCTGAGGACACTTTTTTAAGTGGCCGGACCAGAAACTGTAGAAGCTTCCAACTATTGTAGTCGTCTTCAATTTAGACCTCAAATCAGGCAGGATTACCCGCTGAACTTAAGCATATCAATAAGCGGAGGA
>OTU_1186
ATGCGAAAAGTGATGCGATTTGCATGAACCTGTGAGTCATCGAATTTTTGAACGCACTTGGCACTGCCCTGCnAGGGGCCGTATACCTATTTGAGAATTGGAGATAATGTTGTTGCGGATGGCAGCAGACGTGGCTGTGCGAGGGTGACCTTGCTCAGCTGAAATGGATCGCAGTCTCGATACTTGGGGATGAGACGCTATGGCTTGGAAGTGAGCACTGCTCTAGACTAGCTACTAGTCTCTCCCTCTACACTCAATCTCAAATTAGGCAAGACTACCCGCTGAACTTAAGCATATCAATAAGCGGAGGA
>OTU_1188
ACGCGAAATGTGTTATGACATGCAATCTTTGAGAATCAAGAAATTTTTGAACGCACCATGTACCCTGCAAAGGGTATACTTGTTTGAGTATGAAAGCGCAAATGGAGATTACGAGATATTTGTTTCTCTGAAATACAGTTATATAGAGTGTGTGAATTGAAACTCGTTTTGGGATAAATGAACAAGACAAGAATCAAATCATGTACTAGAGTGAACTACATCTATATTTGTAACTTCACCCACCACTTTACAATCTCATCTCAAATCAnGCAAGATTACCCGCTGAACTTAAGCATATCAATAAGCGGAGGA
>OTU_1190
ATGCGATAAGTAATGCGAATTGCAGAATTCCAGTGAGTCATCGAATCTTTGAACGCACATTGCGCCCTTTGGCATTCCGAAGGGCATGCCTGTTCGAGCGTCATTTCAACCCTCAAGCCCTGCTTGGTGTTGGGGCCCTATAGTTGATATAGGCCCTGAAAATCAGTGGCGGGCTCGCTATAACTCCGAGCGTAGTACATACCTCGCTTAGGGCGTTTTAGTGGGATCCAGTCTCTCTTTTAAACTTCAAGGTTGACCTCGAATCAGGTAGGAATACCCGCTGAACTTAAGCATATCAATAAGCGGAGGA
>OTU_1192
TAGCGATATGTAATGTGAATTGCAGATCTACAGTGAATCATCGAATCTTTGAACGCACCTTGCGCTCCTCGGTGTTCCGAGGAGCATGCCTGTTTGAGCGTCAGTAAATTCTCAACTCCTCTCGATCGACTTCGAGTGGAGCTTGGATGGTGGGGGCTGCCGGAGACCTGAATATTCGTGTTCGGGACTCGGGCTCCTCTGAAATGTATTGGCTTGCGGTCTGTTTTCGACTTTGCATGACAAGGCTTTTGGCGTGATAATGATCGCCGCTCGCCGAAGTGCATGAATGAAACCGTGCCGTGCCTCTAATCCGTCGATGCCTCTATGGGGCGTCTTCTTTATGCATTTGACCTCAAATCAGGTAGGACTACCCGCTGAACTTAAGCATATCAATAAGCGGAGGA
>OTU_1194
ATGCGATACGTAATGTGAATTGCAGAATTCAGTGAATCATCGAATCTTTGAACGCATATTGCGCTCTTTGGTATTCCGAAGAGCATGCTTGTTTGAGTATCAGTAAACACCTCAAAGCTTTTGATTTTTTTTAAAAGCTTTGGACTTGAGCAATCCCAACACCGGTCTTTTACAGATCGGCGGCGGGTTGCTTGAAATGCAGGTGCAGCTGGACATTCTCCTGAGCTAAAAGCATATTTATTTAGTCCCGTCAAACGGATTATTACTTTTGCTGCAGCTAATATAAAGGGAGTTTGACCGTATTGGCTGACTGATGCAGGATTTCACAAGGGTCGGCAACGATTCTTGTAAAACTCGATCTCAAATCAAGTAAGACTACCCGCTGAACTTAAGCATATCAATAAGCGGAGGA
>OTU_1196
GTGCGATATGTAGTGCGATTTGCATGAATCTGTGAGTCATCTAATCTTTGAACGCAACTTGCGCCTTTTACGAGGCATGTTTGTTTGAGTGCCGCAATCCTCTGCAGCAATGCGnTTTGAnTCGTGTCTTTGTTGACCGAGTTTAAACAGAGCTAGAGGATGGTCAGTTTGGCCTAGTCCGAGTGCTAAGCATTCTTGGGTCTAGGTTGGATTGCTCATTAAATCTATCTTTTATATTTGGCCTCAAATCAAGCAAGACTACCCGCTGAACTTAAGCATATCAATAAGCGGAGGA
>OTU_1198
GCGCGAAATGTAGTGTGAATTGCAGAACATTGTGAATCATCGAATCTTTGAACGCACATTGCACCTCTCGTGGGGGAGGTATGCCTGTCTGAGCGTCATTTCACCACTCAAGCCTGGCTTGGTGTTGGGCGACGTCCCCTTCGGGGGACGCGCTTCGAAACGCTCGGCGGCGTGGCACCGGCTTTAAGCGTAGCAGAATCTTTCGCTTTGAAAGTCGGGGCCCCGTCTGCCGGAAGGCCTACTCGCAAGGTTGACCTCGGATCAGGCAGGGATACCCGCTGAACTTAAGCATATCAATAAGCGGAGGA
>OTU_1200
ATGCGATAAGTAATGTGAATTGCAGAATTCAGTGAATCATCGAATCTTTGAACGCACCTTGCGCTCCTTGGTATTCCGAGGAGCATGCCTGTTTGAGTGTCATGAAATTCTCAACCTTTTCGGCTTTTTTTCTTCCGAAGTCGATTAGGCTTGGATGTGGGAGTTTGCGGGCTTCTCTGAAGTCGGCTCTCCTTAAATTTATTAGTAGGGATCTCTGTTGCCTTAGCTTTTGGTGTGATAATTATCTACGCCATCATGTGAAGCAGCTTTAAATTGGGGGTTACTGCTTTCTAACAGTCTCTTTGGTGGGACATTCTATGACAATTTGACCTCAAATCAGGTAGGACTACCCGCTGAACTTAAGCATATCAATAAGCGGAGGA
>OTU_1202
AATGCGATAAGTAATGTGAATTGCAGAATTCAGTGAATCATCGAATCTTTGAACGCACCTTGCGCCCCTTGGCTATTCCGAAGGGCATGCCTGTTTGAGTATCATGAACACCCTCAACCTTTGTGGTTTGTCACAATTGGGTTGGACTTTGGAGGTTTTGCTGGCCCTGAAGTTGGCTCCTCTCAAATGAATTAGCTTACCAGTGTTTGGTGGCGCCGCAGGTGTGATAGTTATCTACGCTTGCGGCCGTCTGCCATGCAACCTTCAGTGATGAGGGTTCGCTGGGGCTCACAGATGTCTCTCCCGAGTGAAGACAGCTTTTGATCGTTCGATCTCAAATCAGGTAGGACTACCCGCTGAACTTAAGCATATCAATAAGCGGAGGACTGAGACTCCAAGGCACACAGGGGGAT
>OTU_1204
ATGCGATAAGTAATGTGAATTGCAGAATTCCGTGAATCATCGAGTTTTTGAACGCACATTGCGCCCCTTGGCATTCCGAGAGGCACACCTGTTCGAGCGTCATGACAACCATCAAGCCGGGCTTGGTCTTGGGGTTCGCGGTCTCGCGGCTCCTAAAGTCAGTGGCGGTGCCGTCCGGCTCCAAGCGTAGTAGCACTCTTCTCGCTTCTGGGGCCTGGGCGGGCGCTAGCCAGCAACCCACACTACTCAAAAGGTTGACCTCGGATCAGGTAGGGATACCCGCTGAACTTAAGCATATCAATAAGCGGAGGA
>OTU_1206
ATGCGATAGCTAGTGTGAATTGCAGATTTTAGTGAATCATCGAGTCTTTGAACGCACATTGCGCCCTTTGGTATTCCTCAGGGCATGCCTATTCGAGCGTCGTTTCGACCCAGCGAAAGCTGTTTTGAGGGATGCGACTTCGGTTGCCCCCTTTGAGAGCATCGGCGCCAGCAGCGAGCCGGAACGCAGCAGATTGCGGTTCCTCAACGCGGCAGTCCGCCGTAAAACCCGCCTTCGGGCGATTTTACCAGCTCGACCTCGAATTAGGTAGGGATACCCGCTGAACTTAAGCATATCAATAAGCGGAGGA
>OTU_1208
GTGCGAAAAGTAGTGCGATTTGCATCTTCTGTGAGTCATCAAGTCTTTGAACGCATCTGGCGCCACATGCAGCAATGTGTGTGGCATGTCTGTTTGAGAATCGTAAATGCTAATTGAGCAATCAGCACTGACTGTTCCAAAAGGAAAGCGTTATTTCATTGATAACACAAATGGATATAACTTATTACTTCACGATCTCAAATCAGACAAGATCACCCGCTGAACTTAAGCATATCAATAAGCGGAGGA
>OTU_1210
GTGCGATATGTAGTGCGATTTGCATGAATCTGTGAGTCATCTAATCTnTGAACGCAACTTGCGCCTTTTACGAGGCATGTTTGTTTGAGTGCCGTACTTCTCTGCAGCAATGCGATTTGATCAGTGTCTTTGCTGACCTGGTTTAAACAGAGCTAGAGGATGGTCAGTTTGGACTAGTCCGAGTGCTAAGCATTCTTGGGTCTAGGACAGATTGGGCATTAAATCTATCTTTTATTTGGCCTCAAATCAAGCAAGACTACCCGCTGAACTTAAGCATATCAATAAGCGGAGGA
>OTU_1212
GTGTGAAAATTAATGCGATTTGCACGAATCTGTGAGTCATCAAGTCTTTGAACGCAACTTGCACTGAGCAATCAGTATGTCCGGTTGAGTGTTGAATAAAGATGTCGTTAGATGAGTCGGTCATTAGCGAAGGAGACTTTGCTTTGGCTGGGATGGAGCAAGCGAGCTACATGGTGGATGGGTGCCTGCAAGTGTCAAGTATTCTTGTAGCGCTCTTCCACATTCACAAATCGACCTCAACTCGGGCAAGATTACCCGCTGAACTTAAGCATATCAATAAGCGGAGGA
>OTU_1214
ATGCGATAAGTAATGTGAATTGCAGAATTCAGTGAATCATCGAATCTTTGAACGCACATTGCGCCCCTTGGCATTCCGAGGGGCATGCCTGTTCGAGCGTCATTACAACCCTCAAGCACTGCTTGGTATTGGGCTCCGCTGGTTTCAGCGGGCCCTAAAATCAGTGGCAGCGCCGTCTAAGCTCTGAGCGTAGTAAATATCCTCGCTATAGAGACTAAGGTAGCTCTTGCCATCAACCTCCAACTTTCTAAGTTTGACCTCGGATCAGGTAGGnnTACCCACTGAACTTAAGCATATCAATAAGCGGAGGA
>OTU_1216
ATGCGATAAGTAGTGTGAATTGCAGAATTCAGTGAATCATCGAATCTTTGAACGCACATTGCGCCCCTTGGTATCCCGAGGGGCATGCCTGTTCGAGCGTCATTTAAACCTATGGACCTGAATGGGTTCCGTGTTGGGCCTCGCCTCTCCGAGGGGCGTCGCCTTGAAGGCATCGGCTTTACAGAGCGGACGGGATCCTTATGGACTGACCGTTTCGTGGCCGGAGTTTGACTCTGATTTGACCTCAGATCAGGTAGGGATACCGCCTGAACTTAAGCATATCAATAAGCGGAGGA
>OTU_1218
ATGCGATAAGTAATGTGAATTGCAGAATTCAGTGAATCATCGAATCTTTGAACGCACATTGCACCCCCTGGTATTCCAGGGGGTATGCCTGTTCGAGCGTCATTGCAACCCTCAAGCACTGCTTGGTATTGGATGTCACTATTGTTGTGCATCTCAAAGTTATTGGTGGCAGCATTCTGCTTCTGGTGTAGTAATTTTCTCGCCATGGAGTCTGATGTCTGACTGCCAGAACCCCCTTATGTATTAAGGTTGACCTCGGATCAGGTAGGGATACCCGCTGAACTTAAGCATATCAATAAGCGGAGGA
>OTU_1220
ATGCGATAnGTAATGTGAATTGCAGAATTCAGTGAATCATCGAATCTTTGAACGCACCTTGCGCTCCTTGGTATTCCGAGGAGCATGCCTGTTTGAGTGTCATTAAATCCTCAACCCCGTCCGTCGGTCGGGGCTTGGACTTTGGAGCGTGCTGGCGAAGGTCGGCTCCTCTTAAATGCATTAGTGGGGTCCCCTTTGCCGATCTCTAGGCGTTGATAATACGCTTCTACGTCTTGGGATTTGCTCTGTTCTTTGGGAACCCGCTTCTAACCGTCTCGGTCGGAGACATCGTTCGAGCTTGCTCGACCCACGAACCTTGACCTCAAATCGGGTGAGACTACCCGCTGAACTTAAGCATATCAATAAGCGGAGGA
>OTU_1222
AGTGCGATATGTAGTGTGAATTGCAGAATTCCGTGAATCATCGAATTTTTGAACGCAAATTGCACTCTCCTCGGAGAGTATGCCTGTTTGAGGGTCAGCCTAAAAAAAATCGACATAGTTGCTGTTTCGCGGTGACATTCGTCGGAAATTGGGTCATCTTAAACCTTTTGGTTTTAAGCGGCTTAAAATTTTCTTTACGATTCCACGAACGTTTCTAAGATTTATTTCTTACACGTTTAAGGTAATCGATCTTTATTAGACGTGGCCGTCGCATCGGATCGCGTCCATAAATATTTCGTTAACTGACCTCAGACAGGTAAGAGTACCCGCTGAACTTAAGCATATCAATAAGCGGAGGACTGAGACTCCAAGGCACACAGGGGATA
>OTU_1224
AATGCGATAAGTAATGTGAATTGCAGAATTCAGTGAATCATCGAATCTTTGAACGCACCTTGCGCCCCTTGGCTATTCCGAGGGGCATGCCTGTTTGAGTATCATGAACACCTCAACTCTCACGGTTCGCCGCGATGAGCTTGGAGTCTGGAGGTTTTGCTGGTCTCTGGTCAGCTCCTCTCAAATGAATCAGCTTGCCGGTATCTGGTGGCATCATGGGTGTGATAACTATCTACGCTCAGGACCGTCTGCCAGGTAACCTCCAGCGATGGAGGTTTGCTGGGGCTCACAAACGTCTCTCTTCAGTGGGGACAGCTTTTGAACGTTCGATCTCAAATCAGGTAGGACTACCCGCTGAACTTAAGCATATCAATAAGCGGAGGACTGAGACTCAAGGCACACAGGGGAT
>OTU_1226
ATGCGATAAGTAATGTGAATTGCAGAATTCAGTGAATCATCGAATCTTTGAACGCACCTTGCGCCCTCTGGTATTCCGGAGGGCATGCCTGTTTGAGTGTCATTAAATTCTCAACTTCAAAAGTTTTTATTAACTTATTGGAGCTTGGATATGGGAGCTTGCTGGCGTCTTAGATGTTCGGCTCTCCTTAAATTTATTAGTGGAAATCTCTTTGTTGGAGTTAGTCCCTGGTGTGATAATTATCTACTCCTTGGATGGTCCAATGTTTCCATTGAGATTGTTCAGTGAATGCCTTCTGGTGTTTTCTGGTTTTGTAGTATTGCAACTAGTTGCTCTACTTGAATCTCAGAGGAAGAAGGGAAGCTCTGCTCTCTAACTGTCTGTGTATTATGGACAACTTATTGACTATTTGACCTCAAATCAGGTAGGACTACCCGCTGAACTTAAGCATATCAATAAGCGGAGGA
>OTU_1228
ATGCGATAAGTAATGTGAATTGCAGAATTnAGTGAATCATCGAATCTTTGAACGCACATTGCGCCCCTTGGTATTCCGAGGGGCATGCCTGTTCGAGCGTCATTTCAACCCTCACGCGTAGCGTGGTCTTGGGCACTGCCGGCAACGGCTTGCCTTAAAATCAGTGGCGGCGCCGTTTGGGCTCTGAGCGTAGTAAATATCCTCGCTATAGAGACCAGGCGGTTCTTGTCATCAACCCCCAACTTTCTAAGTTTGACCTCGGATCAGGTAGGGATACCCGCTGAACTTAAGCATATCAATAAGCGGAGGA
>OTU_1230
AATGCGATAAGTAATGTGAATTGCAGAATTCAGTGAATCATCGAATCTTTGAACGCACCTTGCGCTCCTTGGTATTCCGAGGAGCATGCCTGTTTGAGTGTCTTGAAGTCATCAACCCCTCCCGTTTTGCGCGGAGAGGACGGTTGGATCTGGGGGTCTGCTGCCGTCAAGGCGGCTCCCCTCAAATGCGTCGGTTGGGCCTGTGGGTCGAACTCGGTTGGGCGTTGTACAATCCTCGCTCCGGTCTGAGACGTTCCCCTTTCTGTTGGAGCCCTTCCACAGACCGGCCCCCTCTGGAGTGGCGGTCAAGCTGAACTTTGAAATCTGACCTCAAATCAGGTAGGACTACCCGCTGAACTTAAGCATATCAATAAGCGGAGGA
>OTU_1232
ATGCGATAAGTAATGTGAATTGCAGAATTCAGTGAATCATCGAATCTTTGAACGCACATTGCGCCCCTTGGTATTCCGAGGGGCATGCCTGTTCGAGCGTCATTATAACCACTCAAGCCTCGGCTTGGTATTGGGGTTCGCGGnnTCGCGGCCCTTAAAACCAGTGGCGGTGCCGTCTGGCCCTAAGCGTAGTAATTCTCCTCGCTATAGAGCTCTAGACGTCTACCCGCCAGAACCCCCAACTTCTCAAGGTTGACCTCGGATCAGGTAGGGATACCCGCTGAACTTAAGCATATCAATAAGCGGAGGACTGAGACGCCAAGGCACACAGGGGATAGG
>OTU_1234
GTGCGAAAAGTGATGCGATTTGCACGAACCTGCGAGTCATCAAGTCTTTGAACGCAAATGGCGCTCTTCTGTGAGGAGGAGGATGTCTGTTAGAGTGGCGnGATnGnGATAGAGTTCTGTGTGGACTTTGGGATGCTCTGTGTACTCTTTTAGGGGGTACTGGGCTGAATGGATATCTCTGGAATAGCAATTCTGGGACCACGTGCTAAGTGTCGCGGTGCCCATGGATGCGATCCAATAAAGCAATCACCAGCGCCCTCTAATCAGTCAAGATTACCCGCCGAACTTAAGCATATCAATAAGCGGAGGA
>OTU_1236
AATGCGATAAGTAATGTGAATTGCAGAATCCAGTGAATCATCGAATCTTTGAACGCACATTGCGCCCCTTGGTATTCCGAGGGGCATGCCTGTTCGAGCGTCATGGCCGTTCTTCAAGCCTCGTTTGGCTTGGGTGTTGGATCGTCGTCCCCTTAATGACCCCTTAATAAATCCCGGGTGGGGTGGGGACGGGTCCAAAAGGCAATGGCGGTGCCGTTTTCGGTTCTGAAGCATAATGGGGCGTTGTCACCAGCTTCGGCGGACTGAAATCGGTTGCTGATCTTCCCTTGGCGTGTTAGCCTATATCTCCAATAAGGTTGACCTCGGATCAGGTAGGGATACCCGCTGAACTTAAGCATATCAATAAGCGGAGGA
>OTU_1238
ATGCGATAAGTAATGTGAATTGCAGAATTCAGTGAATCATCGAATCTTTGAACGCACCTTGCACCCTTTGGAATCTCCAAAGGGTATGCTCGTTTGAGTGTCATTGTACTCTCACACTCTCTGATCCTCTGGATTTGGGGAGCGGTGGACTTGGGTGCTTGCTGCTTTCCTTGTGGCTCACCTGAAATGCGTCAGTGCATCTCTTGATTGGACATAGTACGGCGTGATAAGTGTCTTCGCCGGCACCTCGTAAGAGGGTGGCTGATCGGGAGCTCTGTGCTTTCAAACTGTCTTCGGACAATCnCTGACAACTTGACCTCAAATCGAGTAGGACTACCCGCTGAACTTAAGCATATCAATAAGCGGAGGA
>OTU_1240
ATGCGATAAGTAATGTGAATTGCAGAATTCAGTGAATCATCGAATCTTTGAACGCACATTGCGCCCTTTGGCATTCCGAGGGGCATGCCTGTTCGAGCGTCATTTCACCACTCAAGCCTGGCTTGGTAATGGGCCCCGGGGGCGACCCGGACCCGAATGTCGCCGGCTGGACGTCTCCAGATCTCTGCGGTATGCATCAATTCGCGGACGAGATGGGACGGCCGGGCCGTTAAACATATTCATCAAGGTTGACCTCGGATCAGGTAGGGATACCCGCTGAACTTAAGCATATCAATAAGCGGAGGACTGAGACG
>OTU_1242
AATGCGATAAGTAATGTGAATTGCAGAATTCAGTGAATCATCGAATCTTTGAACGCACCTTGCACCCTTTGGTATTCCAAAGGGTATGCTCGTTTGAGTGTCATTGTACTCTCACACTCTCTGATCTTGCATTTGGGGAGCGGTGGACCTGGATGTTGCTGCGTCGCTGTGGCTCATCTGAAATGGGTTAGTGCATCTCATAGTTGGACTTGTACAGCGTGATAAGCATCTTCGCTGGCACCTTTCATTTGGTGGTCCAACTGGGAGCTCTGTGCTTCGAACTGTCCTTGCGACCAATATCTGACAACTTGACCTCAAATCGAGTAGGACTACCCGCTGAACTTAAGCATATCAATAAGCGGAGGACTGAGACGCCAAGGCACAC
>OTU_1244
GTGCGAAACGTAATGCGATCCGCACCACCTGTGAGTCATCGAGTCTTTGAACGCACATGGCGCTTGTCTTTGGCGAGCATACCTGTTTGAGTGTTAGTGTTGTATACAATAGTGAGTTGACCATCTTTGCAAGTTGGTCGAAATGCATGGTGGAGGGTGGTTGGCCCCTGTGTGGTACAGACGCGAGTCTACAGCATAGAGTCGACTCTCCTCATCCCATAATCTTAATCTCAAACCTCAAATCAGGCAGGACTACCCGCTGAACTTAAGCATATCAATAAGCGGAGGA
>OTU_1246
ATGCGATAAGTAATGTGAATTGCAGAATTCAGTGAATCATCGAATCTTTGAACGCACATTGCGCCCCTTGGTATTCCGAGGGGCATGCCTGTTCGAGCGTCATTATAACCACTCAAGCCTAGCTTGGTATTGAGGTTCGCGGTTCCGCGGCCTCTAAAATCAGTGGCGGTGCCGTCTGGCTTCACGCGTAGTAATTTTCTCGCTACGGAGTCCAGGCGGTTGCTTGCCAAAACCCCCCAACTTCTCAAGGTTGACCTCGGATCAGGTAGGGATACCCGCTGAACTTAAGCATATCAATAAGCGGAGGACTGGGACTGCCAAGGCACACAGGGGATAGG
>OTU_1248
nTGCGATAAnTAATGTGAATTGCAGAATTCnGnGAATCATCGAnTCTTnGAACGCACCTTGCnCTCTCnGGTATTCCCGGGAGCATGCCTATTTGAGTGTCATTTTCACCTCAAACCCAGTTTGGATTTGGGCCTCTGCAGGCGGCCTGAAAAGAGAGCACAAGCACAGCGTGATAAGTCATTGCTGCGGCGGTGCTGCGTCTTCGGACACATTACTCTTGATCTCAAATTAGGCAAGACTACCCGCTGAACTTAAGCATATCAATAAGCGGAGGA
>OTU_1250
ATGCGATAnGTAATGTGAATTGCAGAATTCnGTGAATCATCGAATCTTTGAACGCACnTTGCGCCCTTTGGTATTCCGAAGGGCATGCCTGCCCGAGCGTCATTGATATCCCTCAAGCTTGGCTTGGTGCTGGGCCTACCATCTGCAGGATGGAGGCCTGAAAGGCAGTGGCGGCGTCAGTTTCTGGTCCCTGAAGCTTATGGGCTTTACCACACCTGCTTTGGGGGACCGGCTGATTGCTTTTAGCCTATCCTATTTGTGTTACACACTCTGATAGACCTCGGATCAGGTAGGGATACCCGCTGAACTTAAGCATATCAATAAGCGGAGGA
>OTU_1252
ATGCGATAAGTAATGTGAATTGCAGAATTCAGTGAATCATCGAATCTTTGAACGCACCTTGCGCTCCTTGGTATTCCGAGGAGCATGCCTGTTTGAGTGTCTTGAAGTCATCAACCCCTCCCGTTTCGTGCGTGGAAGGGTTGGATGTGGGGGCTCTGCTGCCGTGAGGTGGCTCCCCTCAAATGCATCGGTTGGGCCTGTGGGTCGAACTCGACTGGGCGTTGTACCATCCTCGCTCGACAGAGATGTTCCCCTCCTGCGCCCTCCCCGGACCTGCCTAACAGAGCGGCGGTCAAGCAACAAACTTTGAAATCTGACCTCAAATCAGGTAGGACTACCCGCTGAACTTAAGCATATCAATAAGCGGAGGA
>OTU_1254
GTGCGAAAAGTAGTGCGATTTGCATGCTCTGTGAGTCATCGAATCTTTGAACGCATATGGCACCTCCCGGCCCTGCCGGAGGGTATGCCTGTTTGAGAATCATACCACCGTGCCCATCACCGCTGGTGGGCGACCTGGGCGTTCAGCAGTGATCGCCTCCAATTGAATGGCGTTGCCAGGACATTCTCTTTGAGCATTAGTGGCAATCGCAACCCCTCTCATGATCTCAAATCAGGCAAGGCTACCCGCTGAACTTAAGCATATCAATAAGCGGAGGACTGAGACTCCAAGGCACA
>OTU_1256
ATGCGATAAGTAATGTGAATTGCAGAATTCAGTGAATCATCGAATCTTTGAACGCACATTGCGCCCCTTGGTATTCCGGGGGGCATGCCTGTTCGAGCGTCATTTCAACCCTCAAGCCTAGCTTGGTCTTGGGCTCTGCCGGCAACGGCTGGCCTTAAAATCAGTGGCGGTGCCATCGAGCTCTACGCGTAGTAATCAAACCCTCGCGTGTGAGTCCCGGTGGTCGCTGGCCAGCAACCCCCAATTTTCTATGGTTGACCTCGGATCAGGTAGGGATACCCGCTGAACTTAAGCATATCAATAAGCGGAGGA
>OTU_1258
GCGCGAAATGTAATGTGAATTGCAGAACATTGTGAATCATCGAATCTTTGAACGCACATTGCGCCTCCCGTCAATGGGAGGCATGCCTGTCTGAGCGTCATTACAACCCTCAAGCATTGCTTGGTATTGGGCTCCGCTGCTCACCCAGCGGGTCTTAAAATCAGTGGCGGTGCCGTCGAGGCCCTGAGCGTAGTAAATATCCTCGCTATAGGGACTCGGTGGACGCTGGCCATCAACCCCCAACTTTCTAAGTTTGACCTCGGATCAGGTAGGGATACCCGCTGAACTTAAGCATATCAATAAGCGGAGGA
>OTU_1260
GTGCGAAAAGTAGTGCGATTTGCATGCTCTGTGAGTCATCGAGTCTTTGAACGCATATGGCGCCTCCAGGCCCTGCCCGGAGGCATGTCTGTTTGAGCATCATAACCCTTTTGTAATTGGGCTCACACCACTGTCTGCCCGAAAGCGCCGCGCTGTCGTGGAGTCACAATCACTnCGAnAGCAGCTCCnATCCGTGATCTCAAATCAGACAGGACTACCCGCCGAACTTAAGCATATCAATAAGCGGAGGA
>OTU_1262
GCGCGAAATGTAGTGTGAATTGCAGAACATTGTGAATCATCGAATCTTTGAACGCACATTGCACCTCTCGTGAGGGAGGTATGCCTGTCTGAGCGTCATCAAAACCAATAAATCCGTCGGATTTGTGCTGGGCTCCGCACCTCGTGCGTTGCCTCGAAGCCATGGTCTAACCTGCGGACGAGCTCCAATCGGACCTGCCGTGGCGATGCCCATACCTCTGAACTTGACCTCAGATCAGGTAGGAAGACCGCCTGAACTTAAGCATATCAATAAGCGGAGGACTGAGACGCC
>OTU_1264
ATGCGATAAGTAATGTGAATTGCAGAATTCCAGTGAATCATCGAATCTTTGAACGCACATTGCGCCCATTAGTATTCTAATGGGCATGCCTGTTCGAGCGTCATTTCAGCCCTCAGGCCCTAACCGGCCTGATGTTGGGGCATCTGCGGCTGACCGTAGGCCCTAAAAGATAGTGGCGGTGTCCGCTAGCACTCCGGGCGCAGTAGATTTCCTTCTCGCCGAGGATGTCTTGCGGGCTGCCGGCCGTAAAACACCGTAATGATAGAAGGTTGACCTCGGATCAGGTAGGAATACCCGCTGAACTTAAGCATATCAATAAGCGGAGGACTGAGACTCCAAGGCACACAGGGGAT
>OTU_1266
ATGCGATAAGTAATGTGAATTGCAGAATTCAGTGAATCATCGAATCTTTGAACGCACCTTGCACTCCTTGGTATTCCGAGGAGTATGCCTGTTTGAGTGTCATTAAATTCTCAAGCTTCAACCTTGTTGTAATGACCTGGTTGTGGTTTGGACTTGAGGGTTGCCGCGAGTTCTTGAACTTTTGAACGGCTCCCTTTAAATGCATTAGTGGTGACTTGGATCCACTATCAAATGTGTTGATAGTTATCTACACTTTGAAGTGACCGACTGTCTTTCCGCTTCTAACTGTCCTTTGGGACAATATCTTGAAATTTGACCTCAAATCAGGTAGGACTACCCGCTGAACTTAAGCATATCAATAAGCGGAGGACTGAGACTCCAAGGCACACAGGGGATAGG
>OTU_1268
AATGCGATAAGTAATGTGAATTGCAGAATTCAGTGAATCATCGAATCTTTGAACGCACCTTGCGCCCTTTGGTATTCCGAGGGGCATGCCTGTTTGAGTGTCTTGAAAACATCAAACCCACTGGCTTTGCGGTCGGTGCGGTTTGGACTTGGGGGTTCTTTGCTGCCGCTTGCGGTGGCTCCCCTTAAATGAATCGGTCGGGCTTTCGTGTGGCTTGTCCCTTGGCGTTGTATTACCCTCGTCGCTGGACGGCCCGCGTGTTTGCGCCCCTCCTTGACTTGCCTTTGGAGTGGCGGTCAATTGCTTTGTGATCTGACCTCAAATCAGGTAGGACTACCCGCTGAACTTAAGCATATCAATAAGCGGAGGACTGAGACTCCAAGGCACACAGGGGATAGG
>OTU_1270
ATGCGATAAGTAATGTGAATTGCAGAATTCAGTGAATCATCGAATCTTTGAACGCACCTTGCGCCCTTTGGCTATTCCGAGGGGCATGCCTGTTTGAGTATCATGAACACCTCAACTCTCATGGTTTGCCATGATGAGCTTGGACTTTGGGGGTTTTGCCGGCCTATGGTTGGCTCCTCTCAAATGAATTAGTGGGGTCCTCTTTGCTGATCCTTGACATGTGATAAGATGCTTCCGTGTCTCGGTTTCTGGCTCTGTTGCTTTTGGGACCCGCTTCTAACCGTCTAGACCTCGCGTCGAGACAATGTTCGAGCACACGTCTCCCTTGTCGGGAAACGTTCTCGACCCCACGAACCCTTGACCTCAAATCGGGTGAGACTACCCGCTGAACTTAAGCATATCAATAAGCGGAGGA
>OTU_1272
GCGCGAAACGTGTCATGACGTGCCGTCTTGCGAATGACGACTCTTTGAACGCACCCTGTGCCGGCAACGGCGTGTTCCCTCGAGTGCAGTGAGAGAGATTGGAATTGGTGGATGTGGCTGGTGCTGCGCCACTGAAAAGCAAGTTACGTGAGCGGAGATTGATTAGATTGAATCTCCGATGCACACACCAGTAAAATTGCCTCGGGGGAATAAGAGGACCCGCTGAACTTAAGCATATCAATAAGCGGAGGA
>OTU_1274
ATGCGATAAGTAATGTGAATTGCAGAATTCAGTGAATCATCGAATCTTTGAACGCACATTGCGCCCCTTGGTATTCCGAGGGGCATGCCTGTTCGAGCGTCATTATGACCACTCAAGCCTAGCTTGGTATTGGGGTTCGCGGTTCCGCGGCCTCTAAAATCAGTGGCGGTGCCGTCTGGCTCTAAGCGTAGTACATACTCTCGCTATGGACGCCTGGCGGATGCTTGCCAGCAACCCCTAATTTATCAAGGTTGACCTCGGATCAGGTAGGGATACCCGCTGAACTTAAGCATATCAATAAGCGGAGGA
>OTU_1276
ATGCGATAAGTAATGTGAATTGCAGAATTCAGTGAATCATCGAATCTTTGAACGCACATTGCGCCCTCTGGTATTCCGGAGGGCATGCCTGTTCGAGCGTCATTACAACCCTCAAGCTCTGCTTGGTCTTGGGCATCACCGGTTTCCGGTGTGCTCTAAAATCAGTGGCGGTGCCGTCTGGCTCTAAGCGTAGTAAATCTCTCGCTATAGATGCCCGGCGGATGCTGGCCAGCAACCCCCCATTCTATCAAGGTTGACCTCGGATCAGGTAGGGATACCCGCTGAACTTAAGCATATCAATAAGCGGAGGA
>OTU_1278
CTGCGATAAGTAATGCGAATTGCAGAATTCAGTGAATCATCGAATCTTCGAACGCAAATGGCACTCTCTTTAATCGGAGAGTACGTACTCTTCAGTGTCGCTTGGCATCAAATCGGTCTGCGTCCTTTTCGGAGGTCGTTTCAGTTCCGGAGATGTATTGAGTGACTAGTTGAGATTTCGGTCTTGGCTATCACTTGAAATGTTAGCTTAGCTGATTCACCTGTCTAGGCCTGAGTGCTTCCACTCATAAGCCTGTAGGTAGTCACCTGTTAACGACGGTTCTGTGCTAAGACGTAAAAATTTTAGTACAACTACGGACTGTCTAACAGAGGCTCCTGTAGGCACCAGATTATGAATGGATCAAAGCTCGTACAGGTACTTAGGTAGATGTCTCAGTGTTACCAAAACCAGAAGATGGATAAACTCTTTATTTGCTTTAAGACCTGAAGTAGTATGAGATCACCCGCTGAATTTAAGCA
>OTU_1280
GGGCGAAAGCGATGTGAATTGCAGTGGATCATCGAGTTCTCGAACGCAGAATGCATTAGTGCGGTTCTTAGGGTGGAATGATATGTTGTGTTTTAGATGCAGTAAATGTATGTAGGATGACAATGGAATGGCAGAGCGGTAGCCTGCTGGAGGAAGAAGAGATGAAAAACAAGAACATCACCTGAGAGCCGTAGGGTTACGCGCTGAACTTAAGCATATCAATAAGCGGAGGA
>OTU_1282
GCGCGAAATGTAATGTGAATTGCAGAACATTGTGAATCATCGAATCTTTGAACGCACATTGCGCCTCCCGTTAATGGGAGGCATGCCTGTCTGAGCGTCATTTAACCACTCACGCCTAGCGTGGTATTGGGGCACGCGGTCTCCGCGGCCCTCAAAGTTAGTGGCGGCGCCGGTGGGCTCTAAGCGTAGTACATACTCCCGCTATAGAGTTCCCCCGGTGGCTCGCCAGAACCCCCAATTTTTACAGGTTGACCTCGGATCAGGTAGGGATACCCGCTGAACTTAAGCATATCAATAAGCGGAGGA
>OTU_1284
ATGCGATAAGTAATGCGAATTGCAGAATTCAGTGAGTCATCGAATCTTTGAACGCATATTGCGCCCTTTGGTATTCCGAAGGGCATGCCTGTTCGAGCGTCATTATCAACTATCAAGCCTGCCTTGTTGTTGGACTTTGCTACTGAAACATGTGGCAGGCCCGAAATATAATGACGGTGTCATGTTTGACCCTAGATGCAACGAGCTTTTTATAGCACGCATTGAAGTGGTCGACTGAACTGGTCTTTAACCATCAATTTCTAAGGTTGACCTCGGATCAGGTAGGAATACCCGCTGAACTTAAGCATATCAATAAGCGGAGGA
>OTU_1286
ATGCGATAAGTAATGTGAATTGCAGAATTCAGTGAATCATCGAATCTTTGAACGCACATTGCGCCCCTTGGTATTCCGAGGGGCATGCCTGTTCGAGCGTCATTACAACCCTCAAGCACTGCTTGGTGTTGGGCCCCGCTGGCAGCGGCGGGCCCTAAAATCAGTGGCGGTGCCGTCGGGCCCTGAGCGCAGTAAACATCCTCGCTACAGGGACCCGGTGGACGCTGGCCATCAACCCCCAACTCTCTAAGTTTGACCTCGGATCAGGTAGGGATACCCGCTGAACTTAAGCATATCAATAAGCGGAGGA
>OTU_1288
GTGCGAAAAGTAGTGCGATTTGCATGCTCTGTGAGTCATCGAGTCTTTGAACGCATATGGCGCCTCCGGGTGCTGCCCGGAGGCATGTCTGTTTGAGAATCGCATCGCCTTGCTCCTTGTTGAGCGACTTGGGCCCACACCAGTGTCTGCCCGGAAGCAGCCGCGCAGTCGTGGGGTTACACTCATATCACTATCATCACTATCTGCGATACAGCACCGTGATCTCAAATCAGACAGGACTACCCGCCGAACTTAAGCATATCAATAAGCGGAGGACTGAGACTCCAAGGCACACAGGGGATAGG
>OTU_1290
AATGCGATAATTAATGTGAATTGCAGAATCCAGTGAATCATCGAGTTTTTGAACGCACATTGCGCCTTTTGGTATTCCGAGAGGCATGCTTGTTTGAGCGTCATTACAATGTCAAATGGAATTGGAGTTCCAGCGGAGCTCTTAAATGCAAGCACGTGAGCATTAAACTTTCTCACAATTGTGCTCTTACCAATTCTTTGACCTCAAATCAAGCAAGACTACCCGCTGAACTTAAGCATATCAATAAGCGGAGGACTGAGACTCCAAGGCACACAGGGGATAGG
>OTU_1292
ATGCGATAAGTAATGTGAATTGCAGAATTCAGTGAATCATCGAATCTTTGAACGCACCTTGCGCTCCTTGGTATTCTGAGGAGCATGCCTGTTTGAGTGTCATGAAGCTCTCAACTGCTTTAGCTTTTTATGGTTGAAGTGAAGTTGGATTTGGAGGAATGATTATTGCTGGCGTGACCTTTTCAGGTTGCTTGTTAGCTCCTCTTAAATGGATGAACTTTCCAGTAGTAAAATAACACCAATGTGATAATTATCTACGTTGGATGTGCTTTTTACAAGGAAAGGATATATGTGTCTTGAAGGCAAACACCTCTTGACGAAACAAATGACAAATTTGACCTCAAATCAGGTAGGACTACCCGCTGAACTTAAGCATATCAATAAGCGGAGGA
>OTU_1294
ATGCGATAAGTAATGTGAATTGCAGAATTCAGTGAATCATCGAATCTTTGAACGCACATTGCGCCCCCTGGTATTCCGGGGGGCATGCCTGTTCGAGCGTCATTTCACCACTCAAGCCTCGCTTGGTATTGGGCAACGCGGTCCGCCGCGTGCCTCAAATCGACCGGCTGGGTCTTCTGTCCCCTAAGCGTTGTGGAAACTATTCGCTAAAGGGTGTTCGGGAGGCTACGCCGTAAAACAACCCCATTTCTAAGGTTGACCTCGGATCAGGTAGGGATACCCGCTGAACTTAAGCATATCAATAAGCGGAGGA
>OTU_1296
ATGCGATAAGTAATGTGAATTGCAGAATTCAGTGAATCATCAAATCTTTGAACGCACCTTGCGCTCCTTGGCATTCTGAGGAGCATGCCTGTTTGAGTGTCATTAATATCTCAAGACCTGTCTGCTTTTGATAGGTTTCGGATTTATGGGGGTTGCAGGCTGTTTCAAATAGCTTGCTCTCCTTGAATGTATTATTAGTGGAGGGAAGAAAAAGTCATTAAACTCCATTGGTGTGATAAAATGGTATCAATGCCAGGAGCAATGAACAACAGTTCTCTCAGCTAACTGTCTGTAGTAAAACATGGACAACTTGACCAACTTGACCTCAAATCAGGTAGGACTACCCGCTGAACTTAAGCATATCAATAAGCGGAGGA
>OTU_1298
TTGCGATACGTAATGGAAATTGCATACGTGAGTCATCAAGTTTTTGAACGCACATTGCGCCTTTTGGTATTCCGAGAGGCATGTTAGGAGGAGCGTTGTGTTATACTTTTATTACTAGCGGTAGCGGCAGCAGTAAGTTAGTTAGTATTTTATTACTAGCTAGCAGCAGCAGCAGCAGCAGCGAGTAGTTAGATTGGAACATCAGATTCTAAATGAGTTCCTAATATCATGGCAACGATATTGGATCATCGTCAGCAATTCAATCTTTTTGACCTCCTCCTAATAGAAACACCCGCTGAACTTAAGCATATCAATAAGCGGAGGA
>OTU_1300
ATGCGATAnGTAATGTGAATTGCAGAATTCAGTGAATCATCGAATCTTTGAACGCACATTGCnCCCTnTGGTATTCCGAGGGGCATGCCTGTTCGAGCGTCATTACAACCCTCAAGCTCAGCTTGGTATTGGGTGTCACCTGGCAATGGTGTACCTTAAAATCAGTGGCGGTGCCATCTGGCTTCAAGCGTAGTAATTCTCTCTCGCTCTGGAGCTTTAGGTGAGTGCTTGnnATCAACCCCTAACTTTCTAAGTTTGACCTCGGATCAGGTAGGGATACCCGCTGAACTTAAGCATATCAATAAGCGGAGGA
>OTU_1302
GTGCGAAAAGTAATGCGATTTGCATGCTCTGTGAGTCATCGAATCTTTGAACGCATATGGCACCTGCCAGCCCTGCTGGAAGGTATGCCTGTTTGAGAATCACATTATCACTCTGATCCGATTGCATCCACGTGCAGTCAGTCGACATGGGCCTTCAGCATTGATCGCCTCGAATTGCTCGCGATCGTCGTGGTAGACTGGTAGACAAGGGTGTGGCAGCGATGCCATCCAGTGTTGTCGACGATCAATCCGTGCTCGTGATCTCAAATCAGGCAAGACTACCCGCTGAACTTAAGCATATCAATAAGCGGAGGA
>OTU_1304
ATGCGATAAGTAATGTGAATTGCAGAATTCAGTGAATCATCGAATCTTTGAACGCACATTGCACCCTCTGGTATTCCGGGGGGTATGCCTGTTCGAGCGTCATTTCAACCCTCAAGCTCAGCTTGGTATTGGGTGTCACCTGGCAATGGTGCACCTCAAAATCAGTGGCGGTGCCATCTGGCTTCAAGCGTAGTAATTCTCCTCGCTATAGAGCTCTAGACGTCTACTCGCCAGAACCCCCAACTTCTCAAGGTTGACCTCGGATCAGGTAGGGATACCCGCTGAACTTAAGCATATCAATAAGCGGAGGA
>OTU_1306
ATGCGATAAGTAATGTGAATTGCAGAATTCAGTGAATCATCGAATCTTTGAACGCACATTGCGCCCGCTGGTATTCCGGCGGGCATGCCCGTTCGAGCGTCATTTTAATTCCTTCCCAGAAAGGAGCTTCTGTTTCCACAGAGGTTTCTATCAGGGGTGTTGGCACCTGTCGCCGCCTAGGCGACCAGAGCCCAAATGCAGTGGCGGACGCGCAAGCGGCCCCTAGCGCAGTAGCAAACTTCGCTCAGGAGGCTCGTAGCAGCGGACCACAGCCTAACAGCAAAGCTCTTTTGTTTTGCAACAAAACTTGACCTCGGATCGGGTAGGACTACCCGCTGAACTTAAGCATATCAATAAGCGGAGGA
>OTU_1308
ATGCGATAAGTAATGTGAATTGCAGAATTCAGTGAATCATCGAATCTTTGAACGCACATTGCGCCCTCTGGTATTCCGGGGGGCATGCCTGTTCGAGCGTCATTACAACCCTCAAGCTCTGCTTGGTATTAGGCCTCACCTATTTGGCGGGCCGTAAAATTAGTGGCGGTGCCATTCGGCTTCAAGCGTAGTAATACTTCTCGCTATGGATGACTGAGTGAGTGCTTGCCAGCAACCCCAATTTTAAAGGTTGACCTCGGATCAGGTAGGGATACCCGCTGAACTTAAGCATATCAATAAGCGGAGGA
>OTU_1310
GTGCGAAAAGTAGTGCGATTTGCATGCTCTGTGAGTCATCGAGTCTTTGAACGCATATGGCGCCTCCAGGCCCTGCCCGGAGGCATGTCTGTTTGAGCATCATAACCCTTTTTGTAATTAATTGGGCTCACATCACTGTCTGCCCGGAAGCGCCGCGCTGTCGTGGGGTCACGTTAACGCGACAGGCTTAGATCCGTGATCTCAAATCAGACAGGACTACCCGCCGAACTTAAGCATATCAATAAGCGGAGGA
>OTU_1312
ATGCGATACGTAATGTGAATTGCAGAATTCAGTGAATCATCGAATCTTTGAACGCACCTTGCGCCCCTTGGTATTCCGAGGGGCACACCCGTTTGAGTGTCGTGAAAATCTCAACCTCCTTGGTTTCTTCTGGAGATCAAAGGAGGCTTGGACTTTGGAGGCCTTTGCTGGCATCTCTCTCCTTTGAAAGGTGGCCAGCTCCTCTTGAATGAATTAGCGGGGTCCTCTTTGCCGATCCTTGACATGTGATAAGATGTTTCCGTGTCTCGGTTTCTGGCTCTGTTGCTTTTGGGACCCGCTTCCAACCGTCTCAACATCGAGACAATGTTCGAGCCTGTTGCCCTTCTCGGGAAACGCTCTCGACCCCCACGAACCCTTGACCTCAAATCGGGTGAGACTACCCGCTGAACTTAAGCATATCAATAAGCGGAGGACTGAGACTCCAAGGCACACAGGGGATAGG
>OTU_1314
ATGCGATAAGTAATGTGAATTGCAGAATTCAGTGAATCATCGAATCTTTGAACGCACATTGCGCCCATTAGTATTCTATTGGGCATGCCTGTTCGAGCGTCATTTTGACCACTTAAGCCTGGCTTAGTGTTGGGAATCTACTTCTGTAGTTCCTTAAATCTAGTGGCGGAGCCGCAGTGGCCTCTGAGCGTAGTAATTTTTTCTCGCTTTGGAAGGTTCTGTAGTTTTTGCCATAAAACCCCCAATTTTTTAAGGTTGACCTCGGATCAGGTAGGAATACCCGCTGAACTTAAGCATATCAATAAGCGGAGGACTGAGACTGCCAAGGCAC
>OTU_1316
ATGCGATAAGTAATGTGAAnTGCAGAATTCAGTGAATCATCGAATCTTTGAACGCACATTGCGCCCATTAGTATTCTAGTGGGCATGCCTATTCGAGCGTCATTTCAACCCTTAAGCCTAGCTTAGTGTTGGGAGCTTACGGTCTCTGTAACTCCCTAAAGACAGTGGCAGAGCTAGATCATCTCTCAGCGTAGTAATTTTATCTCGCTTTTGTAGAAGGTCTAGTCCTCGCCATAAACCAATTATTTTTTTGTGGTTGACCTTGGATTAGGTAGGAATACCCGCTGAACTTAAGCATATCAATAAGCGGAGGA
>OTU_1318
AATGCGATAAGTAATGTGAATTGCAGAATTCAGTGAATCATCGAATCTTTGAACGCACCTTGCACCCCTTGGTATTCCGAGGGGTATGCCTGTTTGAGTGTCATTAAATTCTCAACTCTTCAAATTGTTGTAATGACGATTTAAAGACGTTGGATGTGGAGGTTTTTGCTGGCCTTTTATCAAGTCAGCTCCTCTTAAATGCATTAGTGGTTACTGTTCTTTTCCACTTTGGTGTGATAATCTATCTACGCCTATAAGTGAAAGATGTTAAGTGTAGCTGCTTTCAAACCGTCTGGGCTTTACTGGACAATTTGAACTGCTTGACCTCAAATCAGGTAGGATTACCCGCTGAACTTAAGCATATCAATAAGCGGAGGA
>OTU_1322
ATGCGATAAGTAATGTGAATTGCAGAATTCAGTGAATCATCGAATCTTTGAACGCACCTTGCGCCCCTTGGCCATTCCGAGGGGCATGCCTGTTTGAGTATCATGAACACCTCAACTCTCATGGCTTGCCATGATGAGCTTGGAATTTGGGGGTTTTGCTAGCCTCTGTGGCCAGCTCCTCTTAAACAAATCAGCTTGCTAGCGTTTGGTGGCATTGTGGGTGTGATAACTATCTACGCCCATGGTTGTTTGCCAGGTAACCTTCAGCAGTGGAGGTTCGCTGGAGCTCATAAATGTCTCTCCTCAGTGTGAGACAGAATTTTGAACGTTCGATCTCAGATCAGGTAGGACTACCCGCTGAACTTAAGCATATCAATAAGCGGAGGACTGAGACGCCAAGGCACACAGGGGA
>OTU_1324
CTGCGATACGTGATGTGAATTGCAGAATTGTGAATCATCGAAACTTTGAACGCACATTGCGCCTGTTGGTACTCCGTCAGGCATGTCTGTTTGAGCGTTGTCAAACCCTCAGTTTTCTGGTTGTGGAGGAGGCAGCCGCCCCTCTGAAAGATCTCAGCATTGTGCAGCGGCGAAACGTGAAGCATTGCTGCACTACTCTTTACTCTCAACCTCAAATCAGACAGGAATACCCGCTGAACTTAAGCATATCAATAAGCGGAGGA
>OTU_1326
AGTGCGAAAAGTAATGCGATTTGCATGCTCTGTGAGTCATCGAGTCTTTGAACGCATATGGCACCTCCAGTGGACCTGGAGGTATGTCTGTTTGAGAATCATATTCATCTTTGATTTTAACCGATCAAATAATTGGGCTCACATCACTGTCTGCCCGAAAGAGCCGCGCTGTCGTGGGGTTACAATATCTGCGACAACGAACACCTAGTGTGATCTCAAATCAGACAGGACTACCCGCCGAACTTAAGCATATCAATAAGCGGAGGA
>OTU_1328
ATGCGATAAGTAATGTGAATTGCAGAATTCAGTGAATCATCGAATCTTTGAACGCACATTGCGCCCCTTGGTATTCCGGGGGGCATGCCTGTTCGAGCGTCATTACAACCCTCAAGCTCTGCTTGGTCTTGGGCATCACCGGTCCCGGTGTGCCTTAAAATCAGTGGCGGCGCCATCTGGCTCTAAGCGTAGTACATACTCTCGCTACAGACGTCCGGTGGATGCTGGCCAGCAACCCCCAACTTATCAAGGTTGACCTCGGATCAGGTAGGGATACCCGCTGAACTTAAGCATATCAATAAGCGGAGGACTGGACTGCCAAGGCACACAGGGGAT
>OTU_1330
ATGCGATAAGTAATGTGAATTGCAGAATTCAGTGAATCATCGAATCTTTGAACGCACATTGCGCCCATTAGTATTCTAGTGGGCATGCCTGTTCGAGCGTCATTTCAACCCCTAAGCACAGCTTATTGTTGGGACTCTACGGCTTCGTAGTTCCCCAAAGACATTGGCGGAGTGGCAGCAGTCCTCTGAGCGTAGTAATTCTTTATCTCGCTTTTGTTAGGCGCTGCCCCCCCGGCGTAAAACCCCCAATTTTTTCTGGTTGACCTCGGATCAGGTAGGAATACCCGCTGAACTTAAGCATATCAATAAGCGGAGGACTGAGACTCCAAGGCACACAGGGGATA
>OTU_1332
GTGCGAAAAGTAATGCGATTTGCATGCTCTGTGAGTCATCGAATCTTTGAACGCATATGGCACCTGCCAGCCCTGCTGGAAGGTATGCCTGTTTGAGAATCACACAATCGCTCTGATCCGATTGCATCCACGTGCAGTCGGTCGACATGGGCCTTCAGCACTGATCGCCTCGAATTACTCGCGATCGTCGTGGTAGACAGGGGGCAGCGATGCCATCCAGTGTTGTCGACGATCAACCCGTGCTCGTGATCTCAGATCAGGCAAGGCTACCCGCTGAACTTAAGCATATCAATAAGCGGAGGACTGAGACT
>OTU_1334
AATGCGATAAGTAATGCGAATTGCAGAATTCCAGTGAGTCATCGAATCTTTGAACGCACATTGCGCCCTTTGGCATTCCGAAGGGCATGCCTGTTCGAGCGTCATTATCACCCTTCAAGCCCTGCGCTTGGTGTTGGACGGCTTGGTCGCATATCTCGTTCGACCCCTCCTAAAGACAATGACGGCGGCCTGTGGTTCCCCCGGTACACTGAGCTTTTTAACTGAGCACGTATCGGACAAGGGCGCCCGGGTCACGGTCCTCTCCCGTAACGGGAAACACTTTTTACTAAGGTTGACCTCGGATCAGGTAGGAATACGCGCTGAACTTAAGCATATCAATAAGCGGAGGACTGAGACTCCAAGGCACACAGGGGATAGG
>OTU_1336
ATGCGATAAATAATGTGAATTGCAGAATTCCGTGAATCATCGAATCTTTGAACGCACATTGCGCCTACTAGTATTCTAGTAGGCATGCCTATTCGAGCGTTGTTTCCACCCTCAGCATCCTGCTGGTGCTGGAGGCTGGCGGTGGCCGGCCTCTGAAATGCAGTGGCTAGTGGCGCTCTGCCCCCTTTCGCACAGGAATCTTCTGCGTTGCAAGAGGCGGAGCGGCCTACGCCCAGCACAACTCTTCAAGTTGACCTCGAATTAGGTAGGAATACCCGCTGAACTTAAGCATATCAATAAGCGGAGGACTGAGACTCCAAGGCACACAGGGGATAGG
>OTU_1338
ATGCGATAAGTAATGCGAATTGCAGAATTCCGTGAGTCATCGAATCTTTGAACGCACATTGCGCTCCCCGGTCCCCCGGGGAGCATGCCTGTCCGAGCGTCATTGCCATCCCCTCAAGCTCTGCTTAGTATTGGGCATCATCGGTGACGGTGTGCCTAAAAGTCAGTGGCGGTGCTGCCTAGCTCCAAGCGTAGTAGACTTCTCGCTATGGATGCCTGGGAGACGCTTGTCATAGCCTCTAAAATCTTTAAGGTTGACCTCGGATCAGGTAGGGATACCCGCTGAACTTAAGCATATCAATAAGCGGAGGA
>OTU_1340
ATGCGATAAGTAGTGTGAATTGCAGAATTCAGTGAATCATCGAATCTTTGAACGCACATTGCGCCCCTCGGTATTCCGTGGGGCATGCCTGTTCGAGCGTCATTTACACCCTCAAGCTATGCTTGGTGTTGGGCGTCTGTCCCGCCTCCGTGCGCGGACTCGCCTCAAAGTCATTGGCAGCGGTCTCGTCGGCTTCTCGCGCAGCACATTTGCGCTTCTCGGAGCCCCGGCGGATCAGCGTCCAGCAAGCAATTTCATGACTTGACCTCGGATCAGGTAGGGATACCCGCTGAACTTAAGCATATCAATAAGCGGAGGA
>OTU_1342
ATGCGATAAGTAATGTGAATTGCAGAATTCAGTGAATCATCGAATCTTTGAACGCACATTGCGCCCCGTGGTATTCCGCGGGGCATGCCTGTTCGAGCGTCATTTCAACCCATCAAGCTTCTGCTTGGTCTTGGGGCCTGCGGTTTCGCAGCCTCTAAACTCAGTGGCGGTGCTATTGAGCTCTGAGCGTAGTAATTTTTTCTCGCTATAGGGTCTCGGTGGTGACTTGCCAGCAACCCCCAATTTTTATCAGGTTGACCTCGGATCAGGTAGGnnTACCCGCTGAACTTAAGCATATCAATAAGCGGAGGA
>OTU_1344
ATGCGATAAGTAATGTGAATTGCAGAATTCAGTGAATCATCGAATCTTTGAACGCAnATTGCGCCCTCTGGTATTCCGGGGGGTACACCTGTTCGAGCGCCATTTCAACCTTCAAGTTCATCTTGGTGTTGGAGGATGTCCCTTGGGATACCCCCTAAACTTAAAGGCGAAACCCTTCGAAAATATCGCGCAGCGGGCTAAACGCACGTGTGATTTTTAAGGGGGGGTCGCTAAAAATCTTTCAAGATTGGCCTCGGATCAGGTGGGGATACCCGCTGAACTTAAGCATATCAATAAGCGGAGGA
>OTU_1348
ACGCGAAAGGTAATGCGAATTGCAGAATCAGTGAGTCATCGAATCTTTGAACGCACATTGCGCCTCTCGGTATTCCGGGAGGCACGCCTGTTCGAGCGCCATTACACACTCCAAGCGAAGCTTGATGTTGGACGATGCGGTCCCTTTTTTGGGGGATTGCACGTCTGGAACGCGTGGGCGCCTACCGCCGGACCACGAGCGTAGCAAGACATTCGTCAATTTCGTTCAGTGAGTTCCGACGGGGGGCGGCCTCATTATTTTCTGTCTCAGAAAGTTTGGCCTCGGATCAGGCGGGGATACCCGCTGAACTTAAGCATATCAATAAGCGGAGGA
>OTU_1350
nTGCGATAAGTAAnGnGAATTGCAGAATTCnnnGAnTCATCGAATCTTTGAACGCACATTGCGCCCGCCAGTATTCTGGCGGGCATGCCTGTCTGAGCGTCATTTCAACCCTCAAGCAACTTCTGCTTGGTGTTGGGGATCGGCCGTCAAACGCCGCCCCCGAAATCTATTGGCGATCTCGCTGTAGCTTCCTATGCGTAGTAGTAACATCTCGCATCTGGAGAGCGGCGCGGTCATGCCGTAAAACACCCAACTTTTCAGGTTGACCTCAGATCAGGTAGGAATACCCGCTGAACTTAAGCATATCAATAAGCGGAGGA
>OTU_1352
ACGCGATAGTTAATGTGAATTGCAGAATTCAGTGAATCATCGAGTCTTTGAACGCACATTGCGCCTCCTGGTATTCCGGGAGGCACGTCCGTTTGAGCGTCAGCTTAACCCCTCCGGGTAGCGGTTTTGTCCCGCCAACCGGGCCTTTGGCGTGGGGAGGTGACCGTGGCGCCACGGCGCTGGCCCGGTTTCCCCCTGCTAAAATGCGGAGAAAGCTAGCCGGCAAAGCTCTGATTGCAGCGACTCGTAGAACTTCTAAACGTCGCAAACGCCTTCGGAGCCACCTGGCCTTTAAAACAGAGGGAGGATCGTTCCCAGATGTTTGACCTCAAATCGGACGAGGATACCCGCTGAACTTAAGCATATCAATAAGCGGAGGA
>OTU_1354
ATGCGATAAGTAATGTGAATTGCAGAATTCAGTGAATCATCGAATCTTTGAACGCACATTGCGCCCGCCAGTATTCTGGCGGGCATGCCTGTTCGAGCGTCATTACACCACTCAAGCCTGGCTTGGTGTTGGGCCCCGGGGGCGACCCGGGCCCCAAAGTCGTCGGCTGGAAACCCTTGATCGCAGCGTCGTGATTCATCAAATTCGCTGAGGTGACGGGGGGTCCGCGCCGGAAAACCCATCAAAGGTTGACCTCGGATCGGGTAGGGATACCCGCTGAACTTAAGCATATCAATAAGCGGAGGA
>OTU_1356
ATGCGATAAGTAATGTGAATTGCAGAATTCAGTGAATCATCGAGTTTTTGAACGCACACTGCGCCCCTTGGTATTCCGGGGGGCATGCCCGTTCGAGCGTCATTTCACCAATCAAGCCTGGCTTGGTATTGGGCCACGGGGGCGACCCGGGCCTCAAAGTTCGCCGGCTGGAAAGCTCTGATCTCAGCGTCGTGATTATCAATTCGCTACGGAAAGGAGCGGTCTGCGCCGTGAAATCTATCACAGGTTGACCTCGGATCGGGTAGGAATACCCGCTGAACTTAAGCATATCAATAAGCGGAGGA
>OTU_1358
CGTGCGAAACGTAATGTGAATTGCAGAATTCAGTGAATCATCGAATCTTTGAACGCATCTTGCGCTCCTTGGTATTCCGAGGAGCATGCCTGTTTGAGTGTCGTGAATACTCTCAATCTTAAGTCTTTTTTTACGAGAAGGCTTAGGGTTGGACTTGGATGTTGCTGCGATTTTATCGCGGCTCGTCTCGAAATGCATTAGCTGGTCCACCTCGGTCTTAACAAACGGTGTGATAAGAAACATTCATTTGTGACTGTAGCGCTGCTGTTATAGACTGGTGAAAGGACTGCTTCTAATCGTCTTAGGACAAAATTTTCATGTCATCTGACCTCAAATCAGGTAGGACTACCCGCTGAACTTAAGCATATCAATAAGCGGAGGA
>OTU_1360
ATGCGATAAGTAATGTGAATTGCAGAATTTAGTGAATCATCGAATCTTTGAACGCACATTGCGCCCCTTGGTATTCCGAGGGGCATGCCTGTTCGAGCGTCATTACAACCCTCAAGCAATGCTTGGTATTGGGCTCCGCTGCTCACCCAGCCGGCCTTAAAATCAGTGGCGGTGCCGTTGGGCCCTGAGCGTAGTAAGnnATCCTCGCCACGGGAGTCTAGGCGTTAGCTAGCAACAAACCTCATTCTCATTCAGGTTGACCTCGGATCAGGTAGGGATACCCGCTGAACTTAAGCATATCAATAAGCGGAGGA
>OTU_1362
ATGCGATAAGTAATGnGAATTGCAGAATTCCAGTGAnTCATCGAATCTTTGAACGCACATTGCGCCCnnTnGTATTCnGnnGGGCATGCCTGTnCGAGCGTCATTATCACCCCTCAAGCCCCTGTGCTTGGTGTTGGACGGCTTCGGTCGAGTAACCTCGACCCCTCCTAAAGACAATGACGGCGGCCTGTGGTTCCCCCGGTACACTGAGCTTTTTAACTGAGCACGTATCGGACAAGGGCGCCCGGGTCACGGTCCTCTCCCGTAACGGGAAACACTTTTACTAAGGTTGACCTCGGATCAGGTAGGAATACGCGCTGAACTTAAGCATATCAATAAGCGGAGGA
>OTU_1364
ATGCGATACGTAATGTGAATTGCAGAATTCAGTGAATCATCGAATCTTTGAACGCACCTTGCGCCCCTTGGTATTCCGATGGGCACACCCGTTTGAGTGTCGTGAAAACCTCAACCTCCCTGGTTTCTTCTGGAGACCAAAGGAGGCTTGGACTTTGGAGGCCTTTTGCTGGTTTCGnCTTGnnGCnAGCTCCTCCCAAATGTATTAGCGGGGTTTGCATTGTCGGTCCTTGGCGTGATAAGTTGTTTCTACGTCTTGGACTTTTGGCGTTGTACACCTGCTTCTAACTGTCTTATTGACAACGATGGTGTTCCGGTCTCCGCCGATTTTATCGGTGCGAGGCTTGACCCACAAAATGAACCTTGACCTCAAATCGGGTGAGACTACCCGCTGAACTTAAGCATATCAATAAGCGGAGGA
>OTU_1366
GCGCGAAATGTAGTGTGAATCGCAGAACCTTGTGAATCATCGAATCTTTGAACGCACATTGCGCCTCCTTCACGGGGGGCATGCCTGTCTGAGTGTCATTTAAACCAAATGGGCCTATCTAGGTTCCGTGTTGGGCCTCGCTCTAGAGCGTCGCCTCGAGGCTATTGGTCTGATGTGCGGGCGAGTTCCTCTAGGACGGACCGCGCTGTGGACCGCGAGACTTTCTGATTTTGACCTCAGATCAGGTAGGGACACCGCCTGAACTTAAGCATATCAATAAGCGGAGGACTGAGACGCCAAGGCACACAGGGGATA
>OTU_1368
ATGCGATAAGTAATGTGAATTGCAGAATTCAGTGAATCATCGAATCTTTGAACGCACATTGCGCCCATTAGTATTCTAGTGGGCATGCCTGTTCGAGCGTCATTTCAACCCTTAAGCCTAGCTTAGTGTTGGGAATCTACACCAAGGCCTCTGGCCCTACTGTAGTTCCTGAAAATCAACGGCGGATCTATAATAGTCCTCTGAGCGTAGTAATTTTTTATCTCGCTTTTGTTAGGTGTTATAGCCCTTGCCGCTAAACCCCCAATTCTTAATGGTTGACCTCGGATCAGGTAGGAATACCCGCTGAACTTAAGCATATCAATAAGCGGAGGA
>OTU_1370
ATGCGATAAGTAGTGTGAATTGCAGAATTCAGTGAATCATCGAATCTTTGAACGCACATTGCGCTCCTCGGCATTCCGTGGAGCATGCCTGTTTGATGCGCATGAATAACTTCGGCCACTCGCGTGGCTTGTTTCTGAGCTTTCTCACTTTGTGAGTAGTTCAAAGTCACAAACTTTTGAGAGGTCGCGATTGCTGGCAACGGCCCATTGGCTTAGTCCACCGGCGTCAAATGTTACACCTCCCAAGTGAACTGATAGTATACCACACCATCAGATAGCTTGGGACCATTTGATGATCAACCGAGGGACGGACATTTGGGTACGGACCTGCTCTCTGnTGATCTTTGTTGTGTGGGATCTTTCCCCTCAGAAATTCTGCATCAAATCAGGTAGGGTTACCCGCTGAACTTAAGCATATCAATAAGCGGAGGA
>OTU_1372
ATGCGATAAGTAATGTGAATTGCAGAATTCAGTGAATCATCGAATCTTTGAACGCACCTTGCGCCCCTTGGCTATTCCGAAGGGCATGCCTGTTTGAGTATCATGAACACCTCAACTCCCATGGCTTGCCATGGTGAGCTTGGACTCTGGGGGTTTTGCTGGCCTACGGTCGGCTCCTCTCAAATGAATTAGCCTGCCAGTGTTTGGTGGCATCACGGGTGTGATAAATATCTACGCTTGCGGTCGCCCGCCAGACAACCTCTGCCATCGTCAGAGGTTTGCCGGAGGCTCACAAACGTCTCCCGAGTGGAGACAGCCTTCTGAACGTTTGATCTCAAATCAGGTAGGACTACCCGCTGAACTTAAGCATATCAATAAGCGGAGGA
>OTU_1374
ATGCGATACGTAATGTGAATTGCAGAATTCAGTGAATCATCGAATCTTTGAACGCACCTTGCACCCCTTGGCATTCCGAGGGGTACACCCGTTTGAGTGTCGTGAAATTATCAACCTCTCTAAATATTTTGGGGAAGGCTTGGACTTTGGAGGCTTTTGCTGGTCTCTCTCTTTTGAAAGCCAGCTCCTCTTAAATGAATTAGTGGGGGTTCCCTCTTCGCCGGTCCCCTCGACGTGATAAGATTTCTCTACGTCTGAGGTTTGGCTTTGTAGGCCCGCTTCTAATCACCTTTATTTTTGAACCCTTTGACCTCAAATCGGGTGAGACTACCCGCTGAACTTAAGCATATCAATAAGCGGAGGA
>OTU_1376
ATGCGATACGTAATGTGAATTGCAGAATTCAGTGAATCATCGAATCTTTGAACGCACCTTGCGCCCCTTGGCATTCCGAGGGGCACACCCGTTTGAGTGTCGTGAACATCCTCAAACCTTCTCGGTCTCGGCCGGGGAAGGCTTTGGACTATGGAGGTGTCTTGCCGGCTTCCCTTGAAGCCGGCTCCTCTTAAACAGATTAGCGGGGTCCCTTTTGTGGATCGCTCGACGTGATAAGATGCTTCTACGTCTTGGGATCAGCTCTGTGACCCGCTTCAAACCGTCTTTTCGGAGACAGCGCTCGAGTGCGTGCCACCTTTCATGGGTGGGATGGCTCGACCCACGAACCTTGACCTCAAATCGGGTGAGACTACCCGCTGAACTTAAGCATATCAATAAGCGGAGGA
>OTU_1378
ATGCGATAAGTAATATGAATTGCAGAATTCCGTGAATCATCAAATTTTTGAACGCAAATTGCACTTCTTGGTATTCTGAGGAGTACACATGCTTGAGGGTCAGTTAAAAAAATCGTACATCATTGATGTTGCGGATCTGGGTATCTGATTTTATATGAATTGGTTATCTAAAATTAATATGAATGTAATGTGAAGTGTACTAATTATATAGTCGCTAATTATTTATACTTATTACATTGCAGCTAAGTATTTAGTTGGTGATGTATAAATTATAAGAATGACCTCAAGTCATGTGAGAGTACCCGCTGAACTTAAGCATATCAATAAGCGGAGGA
>OTU_1380
AATGCGAAACGTGATGCGATTTGCATGAATCTGTGAGTCATCTAATCTTTGAACGCGAATGGCACTGTTACGCAAGTGACAGTATGTCTGTTTGAGAATCGCAAAACAAGATCAACTCTAGTTGAGAGTTGGGAATGGTCTTATATACGGTAGTGTATTTGGCCTGAATATATCGAGTTGATGAGCTTCCCAGTGCGGCTCAATGTGTGCTAGCGAGACAGTCGTCCCGATCTCACATTACTGCCGCATTGCAGAGTTCTGTCCACAGCTCGCTAAATTTATTCATTACATACGATCTCAAATCAGACAAGATTACCCGCTGAACTTAAGCATATCAATAAGCGGAGGACTGAGACTCCAAGGCACACAGGGGATAGG
>OTU_1382
ATGCGATACGTAATGTGAATTGCAGATTTCAGTGAATCATCAAATCTTTGAACGCAACTGGCGCTTAAGGCCAATTACCTTAAGCACACTTGTTTGAGTGTCGGTGAATAACATAAACTACTATTGTATGAGTTTCAATTATACTATTCAGTGTAATCGTTACTTTAAATGTGTTTATTGATCTTTTTAATCAAAACATACTACTATTTTGTAGCAATTTTATTACTTCAATTTAACTAGTATTGATTACTTAGATAAATCACCTCTCTCCATATCTCGACCTCAAATCAAGTGAGACTACCGGCTGAACTTAAGCATATCAATAAGCGGAGGA
>OTU_1384
ATGCGATAAGTAATGCGAATTGCAGAATTCCAGTGAGTCATCGAATCTTTGAACGCACATTGCGCCCTTTGGTATTCCGAAGGGCATGCCTGTTCGAGCGTCATTATCTCACCCCTCAAGCCCTGTGCTTGGTGTTGGACGGCCTGGCTGGGCGTGCTGCCCCGGCCCCTCCTAAAGACAATGACGGCGGTCCGTGGAACCCCCGGTACACTGAGCTTCTTTAACGAGCACGTATCGGACAAGGGCGCCCGGGCCACGGTCCTCTCCCGTAACGGGAAACACTTTTTACTAAGGTTGACCTCGGATCAGGTAGGAATACGCGCTGAACTTAAGCATATCAATAAGCGGAGGA
>OTU_1386
ATGCGATAAGTAATGTGAATTGCAGAATTCAGTGAATCATCGAATCTTTGAACGCACATTGCGCCCTTTGGCATTCCTTAGGGCATGCCTGTTCGAGCGTCACTAAAACCATCTCACAGATAATGTGGTATTGGTAGAAGTGGGTAGTACTTAACAGTACTTTGTCCTACTCTACTGAAATGGATAGGCCAGAAAAGTGAACCATGGTAATAGACTCTCAGAGTGTTTTAGAATGCTAAACTAGTCTTATCCTGGTTGGAATCTGAGCTACTGGACCCCCCATTTAGTCCAAAACACAGAGAGGTTGACCTCGGATCAGGTAGGGATACCCGCTGAACTTAAGCATATCAATAAGCGGAGGA
>OTU_1388
ATGCGATAnGTAATGTGAATTGCAGAATTCAGTGAATCATCGAATCTTTGAACGCACCTTGCACCCTTTGGCATTCCGAAGGGTATGCTCGTTTGAGTGTCATTGTACTCTCACACTTCCGATCTTTGGATAGGGAGCGGTGGACTTGGGTGCTGCTGCTTCACTGTGGCTCACCTCAAATGGATTAGTGCAACTCTTGGTTGGACATAGTACGGCGTGATAAGTGTCTTCGCCGGCACCTCCTAATCGAGGGTGGCTGATTGAGAGCTCTGTGCTTCAAACCGTCTTCGGACAATGACTGACAACTTGACCTCAAATCGAGTAGGACCACCCGCTGAACTTAAGCATATCAATAAGCGGAGGA
>OTU_1390
AATGCGATACGTAATGTGAATTGCAGAATTCAGTGAATCATCGAATCTTTGAACGCACCTTGCGCCCCTTGGCATTCCGAGGGGCACACCCGTTTGAGTGTCGTGAACATCCTCAACCTGCTTGGTTCTATCGAACCAAGTAGGCTTGGAATTTGGAGGTTTTTCTGCTGGCTTCCTCTGAAGAAGCCAGCTCCTCTTAAATCTATCAGTGGGATCCGCTTTGCTAGATCCTCGACGTTGATAAGATGTTTCTACGTCTTGGGTTTCGCTCGGGAAGGACCTGCTTCTAACCGTCCCCATCGGGGACAATGTTCGAGAGCCGATCGCCCTTCACGGGGTGGGAAGCTTTTCGACCCATGAAACCTTGACCTCAAATCGGGTGAGACTACCCGCTGAACTTAAGCATATCAATAAGCGGAGGACTGAGACTCCAAGGCACACAGGGGA
>OTU_1392
GTGCGATAACTGGTGTGAATTGCATTACTTTGTGAATCATCGAGTCTTTGAACGCAGCTTGTGACCTCTCCGGAGGTCGTGTCTGCTTGAGCGTGCCTCAGCGTGACGGACGCGCAGCGCCCCGTTTGAACCGAGCGCGACTGTGCCCAATGCAAATTGCCGGCAGTGTCAAGCCCCTTTCAGCGCACCTCAAGCCAGGCAAGAGCACCCGCTGAACTTAAGCATATCAATAAGCGGAGGA
>OTU_1394
ATGCGATAAGTAATGTGAATTGCAGAATTCAGTGAATCATCGAATCTTTGAACGCACATTGCGCCCGCCAGCATTCTGGCGGGCATGCCTGTTCGAGCGTCATTTCAACCCTCGCGGCCATTCGGCAGCGGTGTTGGTCGATAGCCTCCCGAAAGGGGGGTTACGGCCCAAATACAGTGGCGGTCTCGCTGCAGCTTCCCTTGCGTAGTAGCACACCTCGCACCGGAGAGCAGCGTGGCCTCGCCGTAAAACCCCAACTTTTAGAGTTTGACCTCGGATCAGGTAGGAATACCCGCTGAACTTAAGCATATCAATAAGCGGAGGACTGAGACTCAAGGCAC
>OTU_1396
ATGCGATACATCATCAGTTTCTCTCATTGAGTAGGTTGTTCATTGAGGCACTTGACAGCACTGCCAGACTTGTTCTGGTAGACTGTTGAAATTAATTCACCATCACTGTGCTTGCAGCACCTTGGTGCATTTGACCATCTCATTTGTACTCAAGTTGTCGCCGGCACAAAAGAAGACTTGGTCTCAGATCAGACAGGAGGACCCGCTGAACTTAAGCATATCAATAAGCGGAGGA
>OTU_1398
ATGCGATAAGTAATGTGAATTGCAGAATTCAGTGAATCATCGAATCTTTGAACGCACCTTGCGCTCCCTGGATATTCCGGGGAGCACGCCTGTTCGAGTGTCATAAAATTCTCAAGCAACATAGCTTCATTGCTATGTTTGTTTGGATCTGGACTTTGCTGCGTCAATGTGGCTCGTCTTAAATACATTAGCTGGTCCTTTTGAGGGCTTGGTTCTACTCGACGTGATAATTATCTAACGTTGAGGACAGTTTCAGGACTGGCCAAGTGTCTTTTTGGATTGCTTCTAATCGTCTGTTGGACAATTTATCAAATATTTGACCTCGAATCAGGTGGGACTACCCGCTGAACTTAAGCATATCAATAAGCGGAGGACTGAGACTCCAAGGCACACAGGGGATAGG
>OTU_1400
ATGCGATAAGTAATGCGAATTGCAGAATTCAGTGAGTCATCGAATCTTTGAACGCACATTGCGCCCTGTGGTATTCTGCAGGGCATGCCTGTTCGAGCGTCATTTCAACCCTCAAGCCTGGCTTGGTGTTGGGCCTGGCCTATCCGGCCGGCCCTAACGACAGTGGCGGCGCCCCCTGGCCCTCAGCGTAGTACAGCTCTCTCGCTCTAGGGTCCTGCGGTAGCCTGCCAGAACCCCCAACTCTGTGGTTGACCTCGGATCAGGTAGGGATACCCGCTGAACTTAAGCATATCAATAAGCGGAGGACTGAGACTCCAAGGCACACAGGGGATAGG
>OTU_1402
AATGCGATAAGTAATGTGAATTGCAGAATTCAGTGAATCATCGAATCTTTGAACGCACCTTGCGCCCCTTGGTTATTCCTCGGGGCATGCCTGTTTGAGTATCATGAGCACCTCAACTCTCGTGGTCTTCCATGATGAGCTTGGACTCTGGAGGTTTGCTGGCCCTGTGGCCGGCTCCTCTCAAATGAATCAGCTTTCCGACGTTCGGTGGCATCGCAAGCGTGATAACTATCTACGCTCGTGGTCGTCTGCCGGGTAACCCTCAGCAATGGAGGTTCGTTGGGGCTTATAAACGTCTCTCCTCGGCGAGGACAACTTTTGAACGTTCGATCTCAAATCAGGTAGGACTACCCGCTGAACTTAAGCATATCAATAAGCGGAGGACTGAGACGCCAAGGCACACAGGGGAT
>OTU_1404
ATGCGATAAGTAATGTGAATTGCAGAATTCAGTGAATCATCGAATCTTTGAACGCACCTTGCACCCTTTGGTATTCCGAAGGGTACACCCGTTTGAGTGTCATTGTAATCTCACCCCAGATTGTTCTGGGTGTGGACTTGGACGCTGTCGTGTGTTGCGACTCGTCTGGAATGCCTCAGTGTACCCGCCCGTCGGCGTAGACAGTGTGATAAGTATCTTCACTATCGAGTCTCCTCAGAGACGCGCTCTCGGACCGGCCCTGCGCTGCCAACCGTCTTCGGACAATTCTGACAATTTGACCTCAAATCGGGTGGGATTACCCGCTGAACTTAAGCATATCAATAAGCGGAGGA
>OTU_1406
GTGCGATAACTAGTGTGAATTGCATATTCAGTGAATCATCGAGTCTTTGAACGCATCTTGCACTCATTGGTATTCCAATGAGTACGCCTGTTTCAGTATCAAAAACACCCCACATTCAAATCTTTTTTTGAATGGAACTTGGAGTTACAGTTTTACGACCGTACTCTTTAATTATATTAGGCCTGATCTTGTTTAGACTGCCTGAACTTTTTTTTAATATAAAGGAAAGTTTTGACAAAATAAACTGTGCTGGGGCCTTTAAACAATCTTTCTTAAACTTGATCTGAAATCAGGCGGGATTACCCGCTGAACTTAAGCATATCAATAAGCGGAGGA
>OTU_1408
ATGCGATAAGTAATGTGAATTGCAGAATTCAGTGAATCATCGAATCTTTGAACGCACATTGCGCCCTnTGGTATTCCGCAGGGCATGCCTGTTCGAGCGTCATTTAACCACTCACGCCTAGCGTGGTATTGGGGCACGCGGTCTCCGCGGCCCTCAAAGTTAGTGGCGGCGCCGGTGGGCTCTAAGCGTAGTAATACTCCTCGCGATTGAGTCTGGCAGGTTGCTTGCCAGCAACCCCTTACTTTACAGGTTGACCTCGGATCAGGTAGGGATACCCGCTGAACTTAAGCATATCAATAAGCGGAGGA
>OTU_1410
ATGCGATACGTAATGTGAATTGCAGAATTCAGTGAATCATCGAATCTTTGAACGCACATTGCGCCCCTTAGTATTCTAGGGGGCATGCCTGTTCGAGCGTCATTACAACCCTCAAGCTCTGCTTGGTATTGGGCCGTGCCGGTTAGGCAGGCCTCAAAATGAGCGGCAGGACTCGTATCAGACCTGAGCGTAGTAATTCTTTCTCGCTTTGGGGACGGTGCGGCCTCGCCAAACACCATATTTTTTACAGGTTGACCTCGGATCAGGTAGGGTTACCCGCTGAACTTAAGCATATCAATAAGCGGAGGA
>OTU_1412
ATGCGATACGTAATGTGAATTGCAGAATTCAGTGAATCATCGAATCTTTGAACGCACCTTGCGCCCCTTGGCATTCCGAGGGGCACACCCGTTTGAGTGTCGTGAACACATCCTCAACCTTCTTTTGGTCTTTTGACCAGGGAAGGCTTGGACTTTGGAGGTCTTTCATTGCTGGTATCCTTTTAAAGCCAGCTCCTCCTAAATGAATCAGTGGGATCCGCTTTGGTGATCCTCGACGTGATAAGCATTATTCTACGTCTTGGGTTTTCACAGCAACCTGCTTCCAACTGTCTTTTAAACAAAGACAATGTTCGGGTTTCGACTCGACCCACAAAACCTTGACCTCAAATCGGGTGAGACTACCCGCTGAACTTAAGCATATCAATAAGCGGAGGA
>OTU_1414
ATGCGATAAGTAATGTGAATTGCAGAATTCAGTGAATCATCGAATCTTTGAACGCACATTGCGCCCATTAGTATTCTAGTGGGCATGCCTGTTCGAGCGTCATTTCAACCCTTAAGCCTAGCTTAGTGTTGGGAGCCTACTGCTTTTGCTAGCGGTAGCTCCTGAAATACAACGGCGGATCTGCGATATCCTCTGAGCGTAGTAATTTTTATCTCGCTTTTGACTGGAGTTGCAGCGTCTTTAGCCGCTAAACCCCCCAATTTTTAATGGTTGACCTCGGATCAGGTAGGAATACCCGCTGAACTTAAGCATATCAATAAGCGGAGGA
>OTU_1416
ATGCGATAAGTAATGCGAATTGCAGAATTCAGTGAGTCATCGAATCTTTGAACGCACATTGCGCCCTCTGGCATTCCGGAGGGCATGCCTGTTCGAGCGTCATTATCACCACTCAAGCATTGCTTGGTATTGGGCTACGCTGCTCTTGCGCGCGGTGGGCTCTAAATTCAACGGCCGTCCCTGCTGGGTCTTAGGCGAAGTAACATTACTCGTTCAAGCACCGGTAGAACGACGCGTCTCTCAATTTAATCTTTGGTTGACCTCGGATCAGGTAGGAGTACCCGCTGAACTTAAGCATATCAATAAGCGGAGGACTGAGACTCCAAGGCACACAGGGGAT
>OTU_1418
ATGCGATAAGTAnTGTGAATTGCAGAATTCAGTGAATCATCGAATCTTTGAACGCACATTGCGCCCGCCAGCTATTCTGGCGGGCATGCCTGTTCGAGCGTCATTTCAACCCTCAAGCCCCAGCGGTTTGGTGTTGGCGCGCGGCCGGACCCAGTGCCCGGCCGCCGCCGAAATGCAGGGGCGGTCGCCTCGCGGCAACCATTACGCAGTAGTAACATCTCGTAACTGGGACGCGGAGCGGCCACGCCTAACAAACTCCACTTTCTTAGAGTTGACCTCGGATCAGGTAGGGATACCCGCTGAACTTAAGCATATCAATAAGCGGAGGA
>OTU_1420
ATGCGATAAGTAATGTGAATTGCAGAATTCAGTGAATCATCGAATCTTTGAACGCACCTTGCACCTTTTGGTATTCCGAAAGGTATGCCTGTTTGAGTGTCTTGAAACCTCACTCTCCAAGAGTTTTTTGGAGACGTGGATTTGGGTGTTTGCCATGTGCTCACnTTGAATGCCTTAGTGGTTCTAACCGTAGCCTGATGTAATAAGTTTCATTAGGTCAAGGAGAAGACTGCTTCTAATCGCCTTTTTGGCAATTTTTAAGACTAGACCTCAAATCAGGTAGGACTACCCGCTGAACTTAAGCATATCAATAAGCGGAGGA
>OTU_1422
ATGCGATAAGTAATGTGAATTGCAGAATTnAGTGAATCATCGAATCTTTGAACGCACATTGCGCTCCTTGGTATTCCGAGGAGCATGCCTGTTCGAGCGTCATTACAACCCTCAAGCnnTGCTTGGTATTGGGCTCCGCTGCTCACCTAGCGGGTCTTAAATTCAGTGGCGGTGCCGTCGAGGCCCTGAGCGTAGTAAnTAATCCTCGCCACGGGAGTCTAGGCGTTAGCTAGCAACAAACCTCATTTTCATTCAGGTTGACCTCGGGTCAGGTAGGGATACCCGCTGAACTTAAGCATATCAATAAGCGGAGGA
>OTU_1424
ATGCGATAAGTAGTGTGAATTGCAGAATTCAGTGAATCATCGAATCTTTGAACGCACATTGCGCCCCTTGGTATTCCATGGGGCATGCCTGTTCGAGCGTCATTTGTACCCTCAAGCTCTGCTTGGTGTTGGGTGTTTGTCCCGCCTTGTGCGTGGACTCGCCTTAAAGCAATTGGCAGCCGGCATACTGGTCTTGGAGCGCAGCACAATTTGCACTTCCTGCCAGCATGGCGGCGTCCACAAGCCTAATTTTTTGCTCTTGACCTCGGATCAGGTAGGGATACCCGCTGAACTTAAGCATATCAATAAGCGGAGGACTGAGACCGCCAAGGCACA
>OTU_1426
ATGCGATACATCATCAGTTTCTCTCATTGAGTAGGTTGTTCATTGAGGCACTTGACAGCACTGCCAGACTTGTTCTGGTAGACTGTTGAAATTATTCACCATCACTGTGCTTGCAGCACTGGTGCTTTTGTACCCAAGATGTCGCAGGCACAAGAAGACTTGGTCTCAGACCAGAAGGAGGACCCGCTGAACTTAAGCATATCAATAAGCGGAGGA
>OTU_1428
ATGCGATAAGTAATGTGAATTGCAGAATTCAGTGAATCATCGAATCTTTGAACGCACATTGCGCTCCTTGGTATTCCGAGGAGCATGCCTGTTCGAGCGTCATTACAACCCTCAAGCTGTGCTTGGTATTGGGCCTCATCGGTAACGATGTGCCCCAAAATGAGTGGCGGTACTGCCTGGCTCTAAGCGTAGTAATACTTCTCGCTACAGGGTCCAGCCGTCCACCCGCCAGAACCCCTAATTTTCTTAGGTTGACCTCGGATCAGGTAGGGATACCCGCTGAACTTAAGCATATCAATAAGCGGAGGA
>OTU_1430
ATGCGATAAGTAATGTGAATTGCAGAATTCAGTGAATCATCGAATCTTTGAACGCACATTGCACCCTCTGGTATTCCGGGGGGTATGCCTGTTCGAGCGTCATTTCAACCTTCAAGCTCAGCTTGGCATTGGGTGTCACTTTAGGTGTACCTTAAAATCAGTGGCGGTGCCATCTGGCTTCAAGCGTAGTAAACTTCTCGCTTTAGAGGTTTGGATGTGAGTTTGCCATCAATACTTCATTTTTCAATGGTTGACCTCGGATCAGGTAGGGATACCCGCTGAACTTAAGCATATCAATAAGCGGAGGA
>OTU_1432
AGCGCGAAATGTAGTGTGAATTGCAGAACATTGTGAATCATCGAATCTTTGAACGCACATTGCACCTCTTGTAAGGGAGGTATGCCTGTCTGAGCGTCATTGAAATCAATAAACCCGTTTGGGTTTGTGCTGGGCTCTGCATGATAGTGCACTGCCTCAAAGCCATGGTCTAACCTTTGGACGAGATCCTCTTGGACCTGCCGTGGGATCGACCATTTTCTCTATATTTGACCTCAGATCAGGTAGGAAGACCGCCTGAACTTAAGCATATCAATAAGCGGAGGACTGAGACTCCAAGGCACACAGGGGATAGG
>OTU_1434
ATGCGATAAGTAATGTGAATTGCAGAATTCAGTGAATCATCGAATCTTTGAACGCACCTTGCACCCTCTGGTATTCCGGAGGGTATGCCTGTTTGAGTGTCATGAAGCCTCAACCTTGACGGGAGACCGTCTCGGTTGGATTTGGGCGTCTGCCGTCTGGCTCGCCTTAAAAGCATTAGCGGTCGACTTTGACTCTGGCGTATTAGGTTCCGTCAGCTCAGGGGTCACCGCTCACAACCCGCCCTCGGGCACTTCATTCGATTTGACCTCAGATCAGGTAGGACTACCCGCTGAACTTAAGCATATCAATAAGCGGAGGA
>OTU_1436
ATGCGATACGTAATGTGAATTGCAGAATTCAGTGAATCATCGAATCTTTGAACGCACCTTGCGCCCCTTGGCATTCCGAGGGGCACnCCCnTTTGAGTGTCGTGAAATTCTCAAAAACCATTTCTTTTGGTCGTTTTCGACCATGGAAAGGATTTTGGACTTGGAGGCCTTTTGCTGGTTTCACCTTGAAGCGAGCTCCTCCCAAATGTATTAGCGGGGTCTGCTTTGCCGATCCTTGACGTGATAAGATGTTTCTACGTTTTGGATCTGGCACTGTCCCTTTGGACACCTGCTCCTAACTGTCCCACGGACAACGATGGTGCTCTGGTCTTTGCCGCCTACGCTGGCGGGGAAGGCTGGACCCACGAAGAAACCCTTGACCTCAAATCGGGTAAGACTACCCGCTGAACTTAAGCATATCAATAAGCGGAGGA
>OTU_1438
ATGCGATAAGTAATGTGAATTGCAGAATTnAGTGAATCATCGAATCTTTGAACGCACATTGCGCCCGCTGGTACTCCGGCGGGCATGCCTGTTCGAGCGTCATTTTTGACCAATCAAGCTCTGCTTGGCCTTGGGGCATGCTATACCGGCGGCCCTTAAAATCAGTGGCGGTGCCGTTTAGCTCTAAGCGCAGTAATTTTTCTCGCTATAGTGTTAGGTGTCCACCCGCTAGAGCCCCCAACTCCTCAAGGGTTGACCTCGGATCAGGTAGGGATACCCGCTGAACTTAAGCATATCAATAAGCGGAGGA
>OTU_1440
ATGCGATAAGTAATGTGAATTGCAGAATTCAGTGAATCATCGAATCTTTGAACGCACATTGCGCCCCTTGGTATTCCGAGGGGCATGCCTGTTCGAGCGTCATTACAACCCTCAAGCTCTGCTTGGTATTGGGCGTCACCAGCGATGGTGCGCCTTAAAGACAGTGGCGGTGCCGTCTGGCTCTAAGCGTAGTAATTCTCTCGCTATGGACGCCCGGCGGATGCTCGCCAGCAACCCCAAATTTTTAAAGGTTGACCTCGGATCAGGTAGGGATACCCGCTGAACTTAAGCATATCAATAAGCGGAGGA
>OTU_1442
ATGCGATAAGTAATGTGAATTGCAGAATTCAGTGAATCATCGAATCTTTGAACGCACCTTGCGCTCCTTGGTACTCCGAGGAGCATGCCCGTTTGAGTGTCTCGATATCATCAGAAGCCCATGCCCTCTGTGGCTGGTGCTCCTGGACTTGGATGTGCTGCCGGGCAACCCTGCCCGGCTCGTCCGAAATGCATTAGCGAGGGATGTAGGCGCTGCCGGCTCTCTTTGGCGTGATAAGGTCACCCGTCGAGAGGCCCCCGGTGGTGAGGCCCACGATCCTTTCGCTTCCAACCGTCCTCGTGGACAACAGCAGACTTTGGTCTGACATCTGACCTCAAATCGGGTAGGACTACCCGCTGAACTTAAGCATATCAATAAGCGGAGGA
>OTU_1444
AGTGCGAAATGTAATGCGATTTGCAACTTCTGTGAGTCATCGAGTCTTTGAACGCATATTGCACCAAGTGCGCAAGCACCTGGCATGCCTGTTTGAGAATCATTAACAAGCCATTGTCATTGCCATGACGAGTTGTGTTCTCAGCCGATGAGGACGTGAAATCGCGTGTTGATGTGTTAAGCATTTTCATCCCTGCCATATTCTAGATATGATCTCAAATCAGGCAAGACTACCCGCTGAACTTAAGCATATCAATAAGCGGAGGA
>OTU_1448
ATGCGATAAGTAATGTGAATTGCAGAATCCAGTGAATCATCGAATCTTTGAACGCACATTGCGCCCGCTGGTATTCCGGCGGGCATGCCTGTTCGAGCGTCATTATAACCAATCAAGCTCTGCTTGGCCTTGGGGCCCGCTGTACCGGCGGCTCTTAAAATCAGTGGCGGTGCCGTCGGGCCCTGAGCGTAGTAAATCTCCTCGCTATAGGGACCCGGTGGACGCTGGCCATCACCCCCCTTACTTTCTAAGTTTGACCTCGGATCAGGTAGGGATACCCGCTGAACTTAAGCATATCAATAAGCGGAGGA
>OTU_1450
AATGCGATAAGTAATGTGAATTGCAGAATTCAGTGAATCATCGAATCTTTGAACGCACCTTGCACCCTTTGGTATTCCGAAGGGTATGTCTGTTTGAGTGTCATTAAATTCTCAAGTCAAACAAGTTTTTTCTTGGATGACTTGGATTCTGAGGGTTATGTTGGCTCTAGTAGTTGGCTCCCTTTAAAAATATTAGTGGCTTGTCGATCCCCATTATTTGGTGTGATAGCTCTATCTACATCGTATATAATGGCAAGGTCATGCAATGGCAATTTAGCTGCTTTCTAACAGTCTAGAAATAGACAATTTTGAACCATTTGACCTCAAATCAGATAGGACTACCCGCTGAACTTAAGCATATCAATAAGCGGAGGA
>OTU_1452
ATGCGATAnGTAATGTGAATTGCAGAATTCAGTGAATCATCGAATCTTTGAACGCACATTGCGCCCTTTGGTGTTCCGAAGGGCACACCTGTTCGAGCGTCATTTCACCACTCAAGCCTGGCTTGGTATTGGGCGACGGGGAGACCCGCGCCCGAATGTCTCCGGCGGGACGGCTCCGATCTCAGCGTTGTGGCACAAGTCCGCTGGCGAGAGGGGGCGGCCCGGCCGTTAAACACTCCATCAAAGGTTGACCTCGGATCAGGTGGGGATACCCGCTGAACTTAAGCATATCAATAAGCGGAGGA
>OTU_1454
GnGCGATATGTAGTGCGATTTGCATGAATCTGTGAGTCATCTAAnCTTTGAACGCAACTTGCGCCTCTCTGAGGCATGTCTGTTTGAGTGCCGCATACCTTTATGCAGCAATGCGATTTGATTAATGTCTCTGGACTTGATCTAAACGTAGCCAGATAGTGGACAGCGCTGCTAGTCCGAGTGCTAAGCATTCTTGGATCTAGCAACGCTTCCATATCATATCTATTTTTTGGCCTCAAATCAGGCAAGACTACCCGCTGAACTTAAGCATATCAATAAGCGGAGGA
>OTU_1456
ATGCGAGACGTAATGCGAATTGCAGATCAACGCGAGTCATTGAATCTTTGAACGCACATTGCGCCCCCTGGTATTCCGGGGGGCACGCCCGTCCGAGTGTCATTTCTACCTCGAGCTTTAGGCTTGTTGTTGGGTACCGCCCGCGAGGGCGCACCTCAAATCCATTGGCGCCTCTGAGGGGCCCCCAAATGCATAGAGCTTAACCGCCCGCATTTGGAGGCCTGATAGGGGGCGGCCTCTTTGCCTGTGTGCATCTTCCTTAGCATATGGCCTCGGATCGGGCGGGGTTACCCGCTGAACTTAAGCATATCAATAAGCGGAGGA
>OTU_1458
ATGCGATAAGTAATGTGAATTGCAGAATTCAGTGAATCATCGAATCTTTGAACGCACATTGCGCCnCCTGGCATTCCGGGGGGCATGCCTGTTCGAGCGTCATTAACACCACTCAAGCTCAGCTTGGTATTGGGCCGCGCCAGCAATGGTGAACCTCAAACTCAGTGGCGGCACCGTTGGGTCCCGAGCGTAGTAAAATATCTCGCTGAGGGTTCCTGGGGATGACGACCAACAACCCAACTTTCTAAGGTTGACCTCGGATCAGGTAGGAATACCCGCTGAACTTAAGCATATCAATAAGCGGAGGA
>OTU_1460
ATGCGATAAnTAATGTGAATTGCAGAATTCAGTGAATCATCGAATCTTTGAACGCACATTGCGCCCTnTGGCATTCCGnAGGGCATGCCnGTTCGAGCGTCATTAAATCCCATCAAGCCTGGCTTGGTATTGGGCGTCGGGGGATCCCCGCGCCTCAATTTCACCGGCTGGCCGTCGCCCGTCTTAGCGTTGTGACACATCTCGCTACCGATGGGACCGGACCACGCCGTCAGAACCCCACGAATTTCGAAAGAAATTCGATCAGTTTGACCTCGGATCGGGTAGGAATACCCGCTGAACTTAAGCATATCAATAAGCGGAGGA
>OTU_1462
ATGCGATAAGTAATGTGAATTGCAGAATTTTGTGAATCATCGAATCTTTGAACGCACATTGCGCCCCCTGGCATTCCGGGGGGCACACCTGTTCGAGCGCCGTTTAAAACCTAAGGCTTTGCCTTGTGTTGACCATTCCCGCTTGGGAGCGGTCGAAAAACATGAAGACTCCAAAAGATGGAAGCAGTACGCAAAAGTATTAGTGACCAGCCTTTTGGGTCTTGATATACTCAAAGTATGGCCTCGGATCAGGTGGGGATACCCGCTGAACTTAAGCATATCAATAAGCGGAGGA
>OTU_1464
ATGCGATAAGTAATGTGAATTGCAGAATTCAGTGAATCATCGAATCTTTGAACGCACCTTGCACTCCTTGGTATTCCGAGGAGTATGCCTGTTTGAGTGTCATTAAATTCTCAAACTTTTTCCTTGTTAATCTTGGAGATAAGTTTGGATATGAGAGTGTGCTGGTTTTCTTGAATCAGCTCTCTTTAAATGCATTAGTAGTTTTGGCTTTGCTCCACATTCTCAATTGATGTGATAGTTATCTACGTCATTGGAGATTGAGTCTGCTTACAACTGTCTTTCGACAAACTTTGACAATTTGACCTCAAATCAGGTAGGACTACCCGCTGAACTTAAGCATATCAATAAGCGGAGGA
>OTU_1466
GTGCGATATGTAGTGCGATTTGCATGAATCTGTGAGTCATTGAATTTTTGAACGCATCTTGCGCCATTCCATGGCATGTCCGGTTGAGGGTCATATAACATTACGTGGTGGTTATCGACAATGTAAATTGTCATGACATGAATACATGTTTAATAGTTGGATTAGGGCTTGTCAAGCACAGCACTAGTCACAGTCATATTCATCGTGACCTCAGCTCGGACAGGATTACCCGCTGAACTTAAGCATATCAATAAGCGGAGGACTGAGACTCCAAGGCACACAGGGGATAGG
>OTU_1470
GCGCGAAATGTAGTGTGAATTGCAGAACATTGTGAATCATCGAATCTTTGAACGCACATTGCACCTCCCGTGAGGGAGGTATGCCTGTCTGAGCGTCATGAAAACCAATAAATCTCGGGATTTGTGTTGGGCTCCGCATCCCGTGCGTTGCCTCAAAGCCATGGTCTAACCTGCGGACGAGCTCCTTTTGGACCTGCCGTGGTGTGGACTCTCTCTGAATTTGACCTCAGATCAGGTAGGAAGACCGCCTGAACTTAAGCATATCAATAAGCGGAGGA
>OTU_1472
ATGCGATAAGTAATGTGAATTGCAGAATTCAGTGCATCATCGAATCTTTGAACACACCTTGTGCTCCTTGGGTTACCTATGGAGCATGCCTGTTTGAGTGTCATGTTAATCTCAATTCCTTCAGGCATTTTTTGTACAAACAAGAAAAGGCCTGCTCAAGGTAAATTGGATTTGGAGGTTTTCATGCAGGTTCCCCCTTTGTAGGGAATCAGCTCCTCTTAAAAATATTAGCTGGAGGGATAATGCAAAATGGCTTCTTAGCATTGTTCATTGGCTTATGGTGTAATAATTGTTTCATCATGGCCATCAGTGCAAATGGCAAATACAGCCTCCAAAGAGACCTTTGTAGCATTTCTCTGCTTCTAATTTGCCAGATTTATTTGACAACTTCATGTATTCTCTTTGGCCTCAAATCAGGTAGGACTACCCGCTGAACTTAAGCATATCAATAAGCGGAGGA
>OTU_1474
ACGCGATAGGTAATGTGAATTGCAGAATTCAGTGAATCATCGAATCTTTGAACGCACATTGCGCTCCTTGGTATTCCTAGGAGCATGTCTGTCCGAGCGTCAGTACACACCCTCCGTCAACCTCTTTGCTGGGGTTCGATCGGGTCCTGAGCGGTGGGAGCCTTCACAGGCCTCGCCCTCTAAAGTGGAAAGCCAGCGGCCCGCCTGCCCATGAAAGACGTAGTAATATCTCAATGAATCGTCCGCGAAAGGGTTTTTTTGGTTGGGTTTGCCTCAAATCTTCTTCTCAAGGTTTGACCTCGGATCAGACAAGAATACCCGCTGAACTTAAGCATATCAATAAGCGGAGGA
>OTU_1476
ATnCGATAAGTAATGCGAATTGCAGAATTCAGTGAGTCATCGAATCTTTGAACGCACATTGCGCCCTCTGGTATTCCGGGGGGCATGCCTGTTCGAGCGTCATTACAACCCTCAAGCTCTGCTTGGTGTTGGGCGTCGTCATCTATGGCGCGCCTCAAAGTCAGTGGCGGTGCCGTCTGGCTCCAAGCGTAGTAATACTTCTCGCTACAGGGTCCAGCCGTCCACCCGCCAGAACCCCTAATTTTCTTAGGTTGACCTCGGATCAGGTAGGGATACCCGCTGAACTTAAGCATATCAATAAGCGGAGGA
>OTU_1478
GTGCGAAAAGTCGTGTGCCTnGCATGTCGTGAATCATTGAATCTTTGAACGCAACTTGCGCCTCGGGCAAATTTTGGACGAGGCACGGCTGTGTCAGTGTCAGCAATGCGATGATTGGACAATTTTTTGTTTGATTGCGATGGACGTTTTTGCACGCAAATCGTCTGAAAAGCAGCGTGGGAGTGATGATAAGTGTAAGCTTGGTAGGCCTTTTGGCAGACAGCTGACAACCCATCAAAACGCCCACAAACACTCACCCACTCACATTTGACCTGATATCAGCTGGGATGACCCGCTGAACTTAAGCATATCAATAAGCGGAGGA
>OTU_1480
ATGCGATAAGTAATGTGAATTGCAGAATTCCGTGAATCATCGAATCTTTGAACGCACATTGCGCTCCCTGGCATTCCGGGGAGCATGCCTGTCCGAGCGTCATTTCTGCCCTCAAGCGCGGCTTGTGTGTTGGGCGTGGTCCCCCTGATGGCGGGGGGACCTGCCCGAAAGGCAGCGGCGACGTTCCGCCCAGGTCCTCGAGCGTATGGGGCTCTGTCACCCGCTCGGGACGGACCTGCGGGACGTTGTGTCATCCACGAAATCTTCCACGGTTGACCTCGGATCAGGTAGGAGTTACCCGCTGAACTTAAGCATATCAATAAGCGGAGGA
>OTU_1482
ATGCGATAAGTAATGTGAATTGCAGAATTCAGTGAATCATCGAATCTTTGAACGCATATTGCGCCCCTTGGTATTCCGGGGGGCACACCTGTTCGAGCGCCATTTCAACCCTCAAGCATTGCTTGGTGTTGGGTAAGGTCCTTTAAAAAAAGGGACCCTCCCATAACTTGTAGGCGACCATTTGTGGTACCCCTAGCGTAGCAGGCTTAATGCACTCGCTTAGGGGGTGACCCTTATGATCAGCCCAAAAATTATTTTAAAGGTTTGGCCTCGGATCAGGTGGGGATACCCGCTGAACTTAAGCATATCAATAAGCGGAGGA
>OTU_1484
CTGCGATACGTGATGTGAACTGCAGAATTTGTGAATCATCGAAATTTTGAACGCATATTGCGCCTGTTGGTATCCCTTCAGGCATATCTGTTTGAGCGTTGTCAAAACCCTCGGTATTTATCCGGTGATGGGGCATGTCGATTTGGACAGCTCTAAAATGAGTTTCGGCCTGTTTACAGTCTATTAAGCGTGACACATCGCGCAGATGGATTGAAGACAAGTTGCCTGCAATGTTGGAAGGGAGGCTAGGATCGCAAGGTCCCAGTCCCTTTCCGCGTCGTATCCTCAACCTCAAATCAGATGGGAATACCCGCTGGACTTAAGCATATCAATAAGCGGAGGA
>OTU_1486
ATGCGATACGTAATGTGAATTGCAGAATTCAGTGAATCATCGAATCTTTGAACGCACCTTGCGCCCCTTGGTATTCCGATGGGCACACCCGTTTGAGTGTCGTGAAATTCTCAAAACCCTTTTCTTTGATCGGAAGAGGGCTTTTGGACTTGGAGGTTCCATGCTCGCTTTTGCCTTTGAAGGTGAGCTCCTCTCAAATGAATTAGTGGGGTCCTCTTTGCTGATCCTTGACATGTGATAAGATGCTTCCGTGTCTCGGTTTCTGGCTCTGTTGCTTTTGGGACCCGCTTCTAACCGTCTAGACCTCGCGTCGAGACAATGTTCGAGCACACGTCTCCCTTGTCGGGAAACGTTCTCGACCCCACGAACCCTTGACCTCAAATCGGGTGAGACTACCCGCTGAACTTAAGCATATCAATAAGCGGAGGA
>OTU_1488
ATGCGATACGTAATGTGAATTGCAGATTTTGTGAATCATCGAATCTTTGAACGCATATTGCACTCTTTGGTATTCCGAAGAGTATGCTTGTTTCAGTATCATGAAAATCTCACAATTTTCAATTTTTTGTTGAAAATAGTGGACTTGGGTTTGCGATTCTTACCGAATTGCTAATCTGAAATGAATTTCATGAAGCTAACATGCTTTAAATCTTTGCTTAATAGTTTTGCTTTGTCAAATCTTTTGCATCGACCTTAAAAGCCAAAAGTGAATTGATTTTACGAAAATTAAAATCTCATTTTTTGATCTGAAATCAAGTAGGACTACCCGCTGAACTTAAGCATATCAATAAGCGGAGGA
>OTU_1490
CGCGCGAAATGTAGTGTGAATCGCAGAACTTAGTGAATCATCGAATCTTTGAACGCACATTGCGCCTCCCATCATCGGGAGGCATGCCTGTCTGAGCGTCATTTAAACCATAGCTCCCATCTGGGACTGTACTGGGCATCGCCGACGGCGTAGCCTCAAAGACATTGGTCTAATCAAGCGGACGAGTTCCTTTAGGACGGACCGTTGGGTTGACCTTAAACCTCTGACTTGACCTCAGATCAGGTAGGGCTACCGCCTGAACTTAAGCATATCAATAAGCGGAGGACTGAGACTCCAAGGCACACAGGGGATAGG
>OTU_1492
ATGCGATAAGTAATGTGAATTGCAGATTTTCAGTGAATCATCGAATCTTTGAACGCACCTTGCGCTCCTTGGTATTCCGAGGAGCATGCCTGTTCGAGCGTCATTTCAACCCTCAAGCCCCCGGGCTTGGTGTTGGGGACCGGCCACCGCGGATTCGTCCGCAGGCCGCCCCCTAAATCCAGTGGCGGTCACGCCGCGGCTTCCTCTGCGTAGTAGCACACCTCGCAGCCGGATCGCGGCGCGGCCACGCCGTAAAACCCCAACTCTGAAATGTTGACCTCGGATCAGGTAGGAATACCCGCTGAACTTAAGCATATCAATAAGCGGAGGA
>OTU_1494
ATGCGATAAGTAATGTGAATTGCAGAATTCAGTGAATCATCGAATCTTTGAACGCACATTGCGCCCGGTGGTATTCCGAGGGGCATGCCTGTTCGAGCGTCATTACAACCCTCAAGCACTGCTTGGTATTGGGCTCCGCTGGTTTCAGCGGGCCTTAAAATCAGTGGCAGCGCCGTCTGAGCTCTGAGCGTAGTAATACTCCTCGCTATAGACGTCCGGTGGTGTCTTGCCAGTAACCCTTCTATTTTTAAAGGTTGACCTCGGATCAGGTAGGGATACCCGCTGAACTTAAGCATATCAATAAGCGGAGGA
>OTU_1496
ATGCGATAAGTAATGTGAATTGCAGAATTCAGTGAATCATCGAATCTTTGAACGCACATTGCGCCCCTTGGTATTCCGAGGGGCATGCCTGTTCGAGCGTCATTATAACCACTCACGCCTAGCGTGGTATTGGGGTTCGCATCTTGCGGCCCTTAAAATCAGTGGCGGTGTCTATTAGGCTCTAAGCGTAGTAATTTTTCTCGCTTTTGGGTCTTGTAGGTGCTTGCCATAACCCCAATTTTCTTAGGTTGACCTCGGATCAGGTAGGGATACCCGCTGAACTTAAGCATATCAATAAGCGGAGGA
>OTU_1498
ATGCGATAAGTAATGTGAATTGCAGAATTCAGTGAATCATCGAATCTTTGAACGCACATTGCGCCCCTTGGTATTCCGAGGGGCATGCCTGTTCGAGCGTCATTTCAAACCCTCAAGCTTCTGCTTGGTATTGGGCTCTCGTCTGTCAAAAGACGTACCCGAAACTCGTAGGCAGTGGCGCCCAGCTCCTTTGCGTAGTTAAACATTCCGCTCTGGATCGTTGGGTACTGCTCGCCTTGAAAAAACACATTTTTCTATGGTTTGACCTCGGATCAGGTAGGGATACCCGCTGAACTTAAGCATATCAATAAGCGGAGGA
>OTU_1500
ACGCGAAAGGTAGTGTGAATTGCAGGAACATAGAATTTTCGAACGGGGCGGTAGTGAGGCGAATAACATGGCAAATGCCGAAAGAATGTGCTGATAGTTGAAAGTACAACCAATCAATATATTTATTCTAAGCCCACTGGTGCTCAAGACTACGCGCTGAACTTAAGCATATCAATAAGCGGAGGA
>OTU_1502
ATGCGATAAGTAATGTGAATTGCAGAATTCAGTGAATCATCGAATCTTTGAACGCACCTTGCGCTCCTTGGTATTCCGAGGAGCATGCCCGTTTGAGTGTCATGATATCATCAGGCCGACCCCTCCTTTGCTGGCGGGGGTTGCGCTTGGACTTGGATGTGCTGCCGGACGGCGACGCCCGGCTCATCCCAAACGCATTAGCTGGATTTATTCCTGGCTTGGACTTTTGTTCTCACTCGGCGTGATAAGATCACCCGTCGAGGACGTCCCTCGCCTCACGGACCGGCTTCCAACCGTCCCCCTCGCGGACAGATCACTTTGACAATCTGACCTCAAATCGGGTAGGACTACCCGCTGAACTTAAGCATATCAATAAGCGGAGGA
>OTU_1504
ATGCGATAAGTAATGTGAATTGCAGAATTCAGTGAATCATCGAATCTTTGAACGCACCTTGCACTCCTTGGTATTCCGAGGAGTATGCCTGTTTGAGTGTCATGAAATTCTCAACTTCACAGTTTTATTGTTATTACTGTGATGCTTGGATTTGGAAGTTTGCTGGCGAAAGTCAGCTCTTCTTAAATGTATTAGCTGCTTGTCCGTAAGTTGGCTCAGAGTGTGATAAGTATCTACACTTGGTGGCTGCTTGTCTTGGGATGTGGCTTCTAATCGTCTTTGGACAATTTCTTAAGATCTGACCTCAAATCAGGTAGGACTACCCGCTGAACTTAAGCATATCAATAAGCGGAGGA
>OTU_1506
ATGCGATACGTAATGTGAATTGCAGAATTCAGTGAATCATCGAATCTTTGAACGCACCTTGCGCCCCTTGGCATTCCGAGGGGTACACCCGTTTGAGTGTCGTGAAATTCTCAACCTCCCCAATTTTCTTGAGGAAGGCTTGGACTTTGGAGGCTTTTGCTGGCCCCCCTCTTTTGAAGGTCAGCTCCTCTTAAATGAATTAGTGGGGTCCCTCTTTGCCGGTCCCTCGACGTGATAAGATTTTCTCTACGTCCGAGGTTTGGCTTTGTAGGCCCGCTTCTAATCATCTCTTTTGAACCCTTTGACCTCAAATCGGGTGAGACTACCCGCTGAACTTAAGCATATCAATAAGCGGAGGA
>OTU_1508
ATGCGATAAGTAATGTGAATTGCAGAATTCAGTGAATCATCGAATCTTTGAACGCACATTGCGCCCTTTGGTATTCCTTAGGGCATGCCTGTTCGAGCGTCACTAACAACAATTTCACAGGAAAATGTGGTGTTGGCCGATGTGTGTCCAGCACTTTGCTGTGCTGGTCTCACTCGGCTGAAATGGATAGGCCAGAGAAGGTACAACTTGGCAATAGACTCTCAGAGTATTCACAAATGCTAAACTAGTCTTGTCACATGTTGAAATCTGTGTCTAAGGACCCCCCATTCAGTCCGAACTGGAGATGTTGACCTCGGATCAGGTAGGGATACCCGCTGAACTTAAGCATATCAATAAGCGGAGGA
>OTU_1510
ATGCGATAAnTAATGTGAATTGCAGAATTCAGTGAATCATCGAnTCTTTGAACGCACATTGCGCCCCTTGGTATTCCGAGGGGCATGCCTGTTCGAGCGTCATTACAACCCTCAAGCTCTGCTTGGTATTAGGCTTCACCTGCTACAGGTGGGCCTTAAAATCAGTGGCGGTGCCGTCTGGCTCTAAGCGTAGTAATTCTCTCGCTATAGGGTCCTGGCGGTTGCTTGCCAAAACCCCCCACTTCTATGGTTGACCTCGGATCAGGTAGGGATACCCGCTGAACTTAAGCATATCAATAAGCGGAGGA
>OTU_1512
AATGCGATAAGTAATGTGAATTGCAGAATTCAGTGAATCATCGAATCTTTGAACGCACATTGCGCCCCTTGGCATTCCGAGGGGCATGCCCGTTCGAGCGTCATTAAATCCAATCAAGCCTGGCTTGGTATTGGGCGTCGGGGTCCCCCCGCGCCTCAATTTCACCGGCTGGCCGTCGCCCGTCTTAGCGTTGTGACACACTTCTCGCTACCGATGGGACCGGACCACGCCGTCAAAACTCCACGAATTTCAGTCGAAATTTGATTAAGGTTGACCTCGGATCGGGTAGGAATACCCGCTGAACTTAAGCATATCAATAAGCGGAGGACTGAGACGCCAAGGCACA
>OTU_1514
CTGCGATACGTGATGTGAATTGCAGAATTGTGAATCATCGAACTTTTGAACGCACATTGCGCCTGTTGGTATTCCAATGGGCACGTCTGTTTGAGCGTTGTCAAATCTCGGATGGCAATGGGGGATGCGGGTAGGAGCACCTCTGAAATACCTCGGCATTGTGCCACGGCGAAACGTGAAGCATTGCTGGATTTTATACTCTTCATCCAACCTCAGACAGACGGGAATACCCGCTGAACTTAAGCATATCAATAAGCGGAGGA
>OTU_1516
ATGCGATAAGTAATGCGAATTGCAGAATTCCAGTGAGTCATCGAATCTTTGAACGCATATTGCGCCCTTTGGTATTCCGAAGGGCATGCCTGTTCGAGCGTCATTATCACCCCTCGAGCCCTTCCGGCTTGGTCTTGGACGGTTTGGTTTTGGGCGACAAAACCCCTCCCAAAGTTAATGACGGCGGCCTGTGGAACCCCCGGTACACTGAGCTTCTTAACTGAGCACGTATCGGTTTGTCAAAAGGGTGGACAGGACCCCGGTCTTTTTCCCTTGACGGGAAAATCTCTTTCTAAAAGGTTGACCTCGGATCAGGTAGGGATACCCGCTGAACTTAAGCATATCAATAAGCGGAGGA
>OTU_1518
ATGCGATAAGTAATGTGAATTGCAGAATTCAGTGAATCATCGAATCTTTGAACGCACATTGCGCCCTnTGGTATTCCGnAGGGCATGCCTGTTCGAGCGTCnTTACAACCCTCAAGCTCTGCTTGGCCTTGGGCnnCACCGGTAACGGTGGGCCTCAAACCCAGTGGCGGTGCCGTCTGGCTCTAAGCGTAGTAATTCTTCTCGCTATAGATGTCCGGnGGATnCTTGCCAGTAACCCCCAACTTCTTAAGGTTGACCTCGGATCAGGTAGGGATACCCGCTGAACTTAAGCATATCAATAAGCGGAGGA
>OTU_1520
ATGCGATACGTGATGCGAATTGCAGAATCTCGTGAGTCATCGAATCTTTGAACGCACATTGCGCCCATTGGTATTCCGATGGGCACACTGCAGCGAGCGTCGCTTCTATTCTCAGCACAGCTGGTTTTGGACATGCCCAAGGGCTGCTCCCTAATGAAGTGACCGCTCGCTCGGCTGACAGGAGTCGCCGACAGCGGCAAAAACTTTTTTACAATTTTTGACCTCGCTGCAGTGAGAATACCCGCTGAACTTAAGCATATCAATAAGCGGAGGA
>OTU_1522
ATGCGATAAGTAATGTGAATTGCAGAATTCAGTGAATCATCGAATCTTTGAACGCACCTTGCGCCCCTTGGTATTCCGATGGGCACACCCGTTTGAGTGTCGTGAAAATCTCAACCTCCTTGGTTTCTTCTAGAGACCGATGGGGGCTTGGACATTGGAGGCCTTTGCTGGTGTCTCTCTTGAAGGCCCAGCTCCTCTTAAATGAATTAGCAGGGTCCTCTTTGCCGATCCTCGACATGTGATAAGATGTTTCCGTGTCTTGGTCTCTGGCTCTGTTGCTTTTGGGACCCGCTTCTAACCGTCTAGACCTCGCGTCGAGACAATGTTCGAGCACACGTCTCCCTTGTCGGGAAACGTTCTCGACCCCACGAACCCTTGACCTCAAATCGGGTGAGACTACCCGCTGAACTTAAGCATATCAATAAGCGGAGGA
>OTU_1524
ATGCGATAATTGGTGTGAATTGCATCCAAGTAACTCTAATTTACGAATAACACCAAGTGAATCATCGAGTCTTTGAACGCAATTGCGCCCTCTCGGTCGCTTCCAATTTTTTGGGGGGTTGACTCATAGGGGGTACATCTGTTTGAGGGTCATTTAATCTCTCAAAGGATTAGTCAATCTATCCTTTGGATTTTGGGTCTTGCTGTGAAGTGTTTCCCAGCTTACCTTGAAAATATTAGCAAGCTTTGTTTTGGTCATCTCTAATGAGGCGTTCTAATTTTATCCAAAGAGCCTTATTTTGACTACTTGCTTCTAACCATCCCATTGAAGGGATATATTGGTTCTCAATGAGTTCCAAGCCTGTAATGACCTCAAATCAGATGAGAATACCCGCTGAACTTAAGCATATCAATAAGCGGAGAA
>OTU_1526
ATGCGATAAGTAATGTGAATTGCAGAATTCAGTGAATCATCGAGTCTTTGAACGCACATTGCGCCCCCTGGCATTCCGGAGGGCATGCCTGTTCGAGCGTCATTACACCACTCAGGCTCCGCCTGGTCATGGGCACCGGTCTCGCCAGACCCGCCCGAAAGTCAGCGGCGACCCCGCCAATCCCCGAGCGCATTAAGTGAAAACTCGCTCTGCGGGCTGCGGCGGTGGGTGCCGGCGAATCTACCCAGCGATCGACCTCGGATCAGGTAGGGATACCCGCTGAACTTAAGCATATCAATAAGCGGAGGA
>OTU_1528
GTGCGAAAAGTGTTGCGATTTGCACGAATCTGTGAGTCATCTAATCTTTGAACGCGAATGGCACTGCTATGTAAGTAGCAGTATGTCTGTTTGAGAATCGCAAAACACGATCAACTCTAGTTAAGAGTTGGGATTGACCTCATATGCTATCTAGCTATCTGGTTTGAATGTATTAAGTTGATGAGCTTCCCAACATTGCTCAATGTGTGCTAGCGAGACAGTCGTCCCGATCTCACATTACAGCTTTGTTGCAAGGTTCTATGTACAGCTTTTTATTTATTTATCAAGTACGATCTCAAATCAGGCAAGATTACCCGCTGAACTTAAGCATATCAATAAGCGGAGGA
>OTU_1530
ATGCGATAAGTAATGTGAATTGCAGAATTCAGTGAATCATCGAATTTTTGAACGCACCTTGCGCCCCTTGGTATTCCGAGGGGCATGCCTGTTCGAGCGTCATTACAACCCTCAAGCATTGCTTGGTATTGGGCTCCGCTGCTCACCCAGCCGGCCTTAAAATCAGTGGCGGTGCCATTCGAGCTCTACGCGTAGTAATAAACCCCTCGCGATTGAGTCTTGGTGGATGCTTGCCAGCAACCCTCAATTTTTTTATGGTTGACCTCGGATCAGGTAGGGATACCCGCTGAACTTAAGCATATCAATAAGCGGAGGA
>OTU_1532
AATGCGATACGTAGTGCGATTTGCATTATTTGCGAGTCATCAAATCTTTGAACGCAACTTGCGCCTGTTTATACAGGCATGTCTATTTGAGTACCGTAATCAAAGAATTAATTGCTCTCAAGAGCTAAAGGTGGCATGTATACTGCGGAGGTTGAAGCTAGAGACCATCGGTCTTGTTCATCCCCCTTATCTCACCGGTCTCAAATTAGGCAAGATTACCCGCTGAACTTAAGCATATCAATAAGCGGAGGACTGAGACTCCAAGGCACACAGGGGATAGG
>OTU_1534
ATGCGATAAGTAATGTGAATTGCAGAATTCAGTGAATCATCGAATCTTTGAACGCATATTGCACCCTCTGGTATTCTGGGGGGTACACCTGTTCGAGCGCCAGTACAACCCTCAAGCTCTGCTTGGTGTTGGGGACTGTTTTAGTGACAGCCCCGAAACTTCTAGGCGCCTTCCCTCTTGTCTTGGTGCAGCGGGCTTACGCAGGCACTAAAAGACAGTGGGAGAGCCGCCAAATTTACCTTATGGTTGGCCTCGGATCAGGTGGGGATACCCGCTGAACTTAAGCATATCAATAAGCGGAGGA
>OTU_1536
ATGCGATAAGTAATGTGAATTGCAGAATTCAGTGAATCATCGAATCTTTGAACGCACATTGCGCCCCTTGGTATTCCGAGGGGCATGCCTGTTCGAGCGTCATTATAACCACTCAAGCCTAGCTTGGTATTGGGGTTCGCGGTCTCGCGGCTCCTAAAATCAGTGGCGGGTGCCGTCTGGCTCTAAGCGTAGTAATTTTCTCGCTATGGAGTCCGGGTGGTTGCTTGCTATAAAAACCCTAACTTCTCACGGTTGACCTCGGATCAGGTAGGGATACCCGCTGAACTTAAGCATATCAATAAGCGGAGGACTGAGACTCCAAGGCACACAGGGGATAGG
>OTU_1538
ATGCGATAAGTAATGTGAATTGCAGAATTCAGTGAATCATCGAATCTTTGAACGCACCTTGCGCTCCTTGGTATTCCGAGGAGCATGCCTGTTTGAGTGTCATGGTATTCTCAATTCCTTCAGTTTTTGCTGAAGTGACATTGGATTTGGAGGCTACTGCTGGTATCTCTGTGATACCAGCTCCTCTTAATTGCATTAGTGTGAACATTCATTTCATACTTGATGTGATAATTATCTACATCGTGTGTGATTGATGTAGCTTCATGCTTCAAACTGTCGAGAGACATTTATTTGACTTCTGACCTCAAATCAGGTAGGACTACCCGCTGAACTTAAGCATATCAATAAGCGGAGGA
>OTU_1540
ATGCGATAAGTAATGTGAATTGCAGAATTCAGTGAATCATCGAATCTTTGAACGCACCTTGCGCCCCTCGGTCATCCGAGGAGCACGCCCGTTCGAGTATCACGTTAACCTCTCGCCACGAGTAATTTCATTACGACTGGCGAGGACTTGGGTGCTGCCGGCCCTGCGTCGGCTCGCCTCGAAATGCATTAGTGGGGACCTGCCCTGCGCGGTGTTGATAATTGTCTACGTCGTGTCGGTGTCGGCTCTTTGCTTCGAACTTCCCCAGGGAAACTTTTCAAAGTTTGATCTCGAATCGGGTGGGACTACCCGCTGAACTTAAGCATATCAATAAGCGGAGGA
>OTU_1542
ATGCGATAAGTAATGTGAATTGCAGAATTCAGTGAATCATCGAATCTTTGAACGCACATTGCACCTACCGGTATTCCGGTAGGTATGCCTGTTCGAGCGTCATTTCAACCCCTCAAGCTCTGCTTGGTGTTGGGCCCGCGGGGTAAACCCGCCGGCCCCAATTCTAGTGGCGGTCTCTTGTGAACACCGAGCGTAGTAATGCTTTCGCTTTGGGCCGATCAAGAGGGCTGGCCGTAAAACCCCCCAATTCTCAAGGTTGACCTCGGATCAGGTAGGAATACCCGCTGAACTTAAGCATATCAATAAGCGGAGGA
>OTU_1544
ATGCGATAAGTAATGTGAATTGCAGAATTCAGTGAATCATCGAATCTTTGAACGCACATTGCGCCCCTTGGTATTCCGAGGGGCATGCCTGTTCGAGCGTCATTACAACCCTCAAGCACTGCTTGGTATTGGGCTCCGCTGGCTCCAGCGGGCCTTAAAATCAGTGGCGGTGCCGTCTGGCTCTAAGCGTAGTAATATTCCTCGCTATAGAGTCCAGCCTTCCACCCGCCAAAACCCCCAATTTTCTTAGGTTGACCTCGGATCAGGTAGGGATACCCGCTGAACTTAAGCATATCAATAAGCGGAGGA
>OTU_1546
TTGCGATATGTAATGTGAATTGCAGAATTCAGTGAATCATCGAATCTTTGAACGCACCTTGCGCCCTTTGGTATTCCGAAGGGCATGCCTGTTTGAGTGTCATTAAATTCTCAACTTCAAAAGGGTTTACCTCATTCTTGAAGCTTGGATTATGGAGGCTTGCTGGCAGAACCACTGTCAGCTCCTCTTAAATGTATTAGCAGAACCTTTATAAAGGACTAGCTCCAGTTTGATAATTCTATCTATGCTGTTGCTTGTTAACCTTTCTGTGTTCAGCTTTCTAATAGTCTTTTAGACTGTCTCTATGAGGCATACACTTTTAAGCTTGACCTCAAATCAGGTAGGACTACCCGCTGAACTTAAGCATATCAATAAGCGGAGGA
>OTU_1548
GTGCGAAACGTAGTGCGATCTGCACGTCCTGTGAGTCATCGAGTCTTTGAACGCATCTGGCGCCCCCGGGTCCTGCCCGGAGGCATGTCTGTTTGAGAATCATTTTGCACTTGGCATCCGTTAAGACGTCGACTTGGACTCACAGCAGTGTCTGTCCGAAAGCCAGCGGCGCTGTCGTGGGTTAGCGTGAGCGTGACACGCAGCGCTAGTACGTGATTGATTGGTCGATGGTCTCAAATCAGACAAGACTACCCGCCGAACTTAAGCATATCAATAAGCGGAGGA
>OTU_1550
ATGCGATAAGTAATGTGAATTGCAGAATTCAGTGAATCATCGAATCTTTGAACGCATCTTGCGCTCCTTGGTATTCCGAGGAGCATGCCTGTTTGAGTGTCATTAAGCTCTCAACTGCAACTAGTTTTATTCTAGTTGTAGCTTGGATGTGGGGGATTTTGCAGGCTTTAAATAATGAAGTCAGCTCTCCTAAAATGTATTAGTGGTCTCTGAGCAGAGAAAATGGTGTGATAATTATCTATGCCTTAGTACTTTGCATGAACTGCTTCTAACGACATGAAAGTGTTTGACAAATTTGACCTCAAATCAGGTAGGACTACCCGCTGAACTTAAGCATATCAATAAGCGGAGGA
>OTU_1552
ATGCGATAAGTAATGTGAATTGCAGAATTCAGTGAATCATCGAATCTTTGAACGCACATTGCGCCCCTTGGTATTCCGGGGGGCATGCCTGTTCGAGCGTCATTTCAACCCTCAAGCTCTGCTTGGTCTTGGGCCCCGCCGGCGACGGCAGGCCTCAAAAACAGTGGCGGCGCCGTCCGGTCCCTCAnCGTAGTAATTCTTCTCGCTGCTGGGCCCGGGTGGCCGCTGGCCAGGAACCCCAAACTTTCTATGGTTGACCTCGGATCAGGTAGGGATACCCGCTGAACTTAAGCATATCAATAAGCGGAGGA
>OTU_1554
ATGCGATAAGTAATGTGAATTGCAGAATTCAGTGAATCATCGAATCTTTGAACGCACATTGCGCCCGCCAGCATTCTGGCGGGCATGCCTGTTCGAGCGTCATTTCAACCCTCGAGCTCCCCTTGGGGAGCCCGGCGTTGGGGACCGGCCTCTACCGCCGACCCCGAAATACAGTGGCGGCCCCGTCACGGCGACCTCTGCGTAGTAACTCAACCTCGCACCGGAAACCCGACGTGGCCACGCCGTAAAACACCCCACTTCTGAACGTTGACCTCGGATCAGGTAGGAATACCCGCTGAACTTAAGCATATCAATAAGCGGAGGA
>OTU_1556
ATGCGATAAGTAATGTGAATTGCAGAATTTAGTGAATCATCGAATCTTTGAACGCACATTGCGCCCCTTGGTATTCCGAGGGGCATGCCTGTTCGAGCGTCATTATCGACCATCCAGCTCGGCTGGGTCTTGGGCACCGCTCCTGAGCGGGCCTTAAAAGCAGTGGCAGTGCCGCCGGATTCCCAAGCGTAGTAAGTAATCCTCGCCACGGGAGTCTAGGCGTTAGCTAGCAACAAACCTCATTTTCATTCAGGTTGACCTCGGATCAGGTAGGGATACCCGCTGAACTTAAGCATATCAATAAGCGGAGGACTGAGACTCCAAGGCACACAGGGGATAGG
>OTU_1558
ATGCGATAAGTAATGTGAATTGCAGAATCCAGTGAATCATCGAATCTTTGAACGCACATTGCGCCCGCCAGCACTCTGGCGGGCATGCCTGTCCGAGCGTCATTTCAACCCTCAAGCACTGCTTGGCGTTGGGGCACTACGCGCCGAGCGTAGGCCCCTAAAATCAGTGGCGGGCCCGCCGTGGCTCCGGGCGTAGTAGCAACACCTCGCCCCGGGACTGCGGCGCGCTCCGGCCGTTAAACCCCCCACCATACTGAAGGTTGACCTCGGATCAGGTAGGAATACCCGCTGAACTTAAGCATATCAATAAGCGGAGGACTGAGACTCCAAGGCACA
>OTU_1560
ATGCGATAAGTAATGTGAATTGCAGAATTCAGTGAATCATCGAATCTTTGAACGCACCTTGCGCTCCTTGGTATTCCGAGGAGCATGCCTGTTTGAGTGTCACGAATATTCTCAACCTCATGATTTGATTGTCATTGAGGCTTGGACCATGGAGGTTTAGCTGGATTTTTTACAAGTCAGCTCCTCTGAAATGCATCAGCAAACCTTTTTGACCCCTATTTTTCTTGCTGGCTTTGGTTTGATAATTGATTGTCTATGTCATTGCCATCTGTTGATTGAAAATGGGTTGGATTGCCTTGTTTGCTTATTAATAGTTCTTTGAACAAGCAATTGACTTTGCTTTACTTTGACACCTTTGACCTCAAATCAGGTAGGACTACCCGCTGAACTTAAGCATATCAATAAGCGGAGGA
>OTU_1562
TTGCGATAAGTAGTGTGAATTGCAAATTCTGTGAATCATCGAATCTTTGAACGCATATTGCGCTCTCTGGTATTCCGGAGAGCATGCCTGTTTGAGGGTAATAAAAAAGAATCCTTGACTTTCGAGTCAAGGGAAATGGGTATTCCGCATTTTTAGCGGTAGCCTGAAATGTATGGTCTGTCTCATCTATTCGAGATGCGTAATAATATTATTTCGTAAAATCTTTGATGTGACGAGCATACCAAGTCTTGACGTGTACGCTTTACTGTTGTATGCGATCAATACAAATATTTTGACATTACCTCAAATCAGGTAGGAATACCCGCTGAACTTAAGCATATCAATAAGCGGAGGA
>OTU_1564
GTGCGAAAAGTAATGCGATTTGCATGCTCTGTGAGTCATCGAATCTTTGAACGCATATGGCACCTTTTGGTTCTTACTAAAAGGTATGCCTGTTTGAGAATCATTTTCTACAATACACACTTTCATTCTTGATCATTTGATCGTGGGAATGGATTGTGTCACATGGACCTTCATCATTGATCGTCTTGAATTCGTGCATGGGATTGTTCGTGATAAACGCATTTCGATGTGCAAGGATGTTTGGGGGGGATGTGCATGCATTCCTTTCTCTGTTCTTTGTGATCGATCAATCTCGATTATTCACTTTGTGCAATGATCTCAAATCAGGCAAGATTACCCGCTGAACTTAAGCATATCAATAAGCGGAGGA
>OTU_1566
GTGCGAAACGTAGTGCGATTTGCATGCCCTGTGAGTCATCGAATCTTTGAACGCATATGGCACCCTCCGGCCCTGCTGGGGGGTATGCCTGTTTGAGAATCACATCCAnnTGATCCACTCGTCTCCGTGATTGGTTGGTCGACCTGGGCCCTCAGCACTGACCGCCCCGAATTGCGCACGATCGTCGTGGTAGTCATCCATCTGTTGTGATTGGCGACGATCAGTTCCnnTCCATGATCTCAAATCAGGCAAGGCTACCCGCTGAACTTAAGCATATCAATAAGCGGAGGA
>OTU_1568
GTGCGATAATTGGTGTGAATTGCAGGCTTTGTGAATCATTGAGTTTTTGAACGCAAATTGCGCTGCGAGCAATCGCAGCATGTCTGTTTGAGCATTGGCATTGTGTACCTGCCTCTTCCCCACCATCTACCTATTATTGGTGTAAAGGGGGGGGGCGGTGACTTGGGGGGCGAGCTAGTGCAGTCACTGGCTCCCCCCACAAATGGAGGCTGGGTGTGGGGTGCTGCGCTCTTGTGAAGTCAATATTGCTAGAGGGGGCGCCCCACTGTCCAGGTTGGCTTGCCCTTTCCGGAGGGCGCTACTAACCAAAACAATCTCAAATCAGGCAGGTGCACCCACTGAACTTAAGCATATCAATAAGCGGAGGA
>OTU_1570
ATGCGATAAGTAATGTGAATTGCAGAATTCTGGAATCATCGAATCTTTGAACGCACATTGCGCCTCTAGTAACTCGGAGGCATGCCTGTCTGAGCGTCATTTAAAGCCATAAACCCCGCTGGGTTTGTATTGGGCCCTCGCCCCCCGGGCGTGGCCTCAAAGCCATCGGTCTTATACACGGACGAGATCCATTAGGACGGACCGTGTCGGGACTTTAAAACATCTGACTTGACCTCAGATCAGGTAGGACTACCGCCTGAACTTAAGCATATCAATAAGCGGAGGA
>OTU_1572
ATGCGATAAGTAATGTGAATTGCAGAATTCAGTGAATCATCGAATCTTTGAACGCACCTTGCACCTTTTGGTATTCCGAAAGGTATGCCTGTTTGAGTGTCTTGATACATCACTTCAAAGAGTTTCTCTTTGAATGTGGATCTGGACGTTGCAATTACCTGCTCGTCTTAAATGTGTTAGTCGGTACAACCGTAGCTGAGCGTAATAAGTTTCGCTGGGCGAAGGGGGCAGCCGGCTTACAATCGCCACTTGCTTGGCTCTCGCTGCCTTAGGCGGCTCATGACTAGACCTCAAATCAGGTAGGACTACCCGCTGAACTTAAGCATATCAATAAGCGGAGGA
>OTU_1574
ATGCGATAAGTAATGTGAATTGCAGAATnCAGTGAATCATCGAATCTTTGAACGCACATTGCACCCTTTGGTATTCCGAGGGGTATGCCTGTTTGAGCGTTATTACACTCTCACCTCTATGGTGGTGTTGGAGTTCCTTACGGAGCTCTCAAACTCAGTGTACGCAAGCGATAATATCTTCTTGCACGTACCTCTAATAACTCTCTTACTTTAACCTCAAATCAGGCAAGATTACCCGCTGAACTTAAGCATATCAATAAGCGGAGGA
>OTU_1576
AATGCGATACGTAATGTGAATTGCAGAATTCAGTGAATCATCGAATCTTTGAACGCACCTTGCGCCCCTTGGTATTCCGAGGGGCACACCCGTTTGAGTGTCGTGAATACTCTCAACCTTCTTGGTTTCTTTGACCAGGAAGGCTTGGACTTTGGAGGTTTTTCTTGCTGGCCTTCTTTTGAAGCCAGCTCCTCCTAAATGAATCGGTGGGGTCCGCTTTGCTGATCCTTGACGTGATAAGCATTTCTTCTACGTCAAGTCAGCTCGGAACCTGCTTTCTAACCTTTGAGTTACAGTGTAACTCGACCCTCATAAACCTTGACCTCAAATCGGGTGAGACTACCCGCTGAACTTAAGCATATCAATAAGCGGAGGACTGAGACTCCAAGGCACACAGGGGATAGG
>OTU_1578
AATGCGATAAGTAATGTGAATTGCAGAATTCAGTGAATCATCGAATCTTTGAACGCACATTGCGCCCGCCAGTATTCTGGCGGGCATGCCTGTTCGAGCGTCATTTCAACCCTCAAGCCCAGCTTGGTGTTGGGGCATTGCGGCCTGCCGCAAGCCCTGAAAATCATTGGCGGGCTCGCTATAACTCCGAGCGTAGTAATACATCTCGCTAAGGAAGAGTGGCGGGCGCTTGCCGTAAAACCCCCTATTTTTATAAGGTTGACCTCGGATCAGGTAGGAATACCCGCTGAACTTAAGCATATCAATAAGCGGAGGACTGAGACTCCAAGGCACA
>OTU_1580
AATGCGATAAGTAATGCGAATTGCAGAATTCAGTGAGTCATCGAATCTTTGAACGCATATTGCGCCCTTTGGCATTCCGAAGGGCATGCCTGTTCGAGCGTCATTATCAACCATCAAGCCTGGCTTGTCGTTGGACCTCTTTTACCGCTGAAATATGTGGTAGGTCCGAAAGATAATGACGGCGTCGTGTTTGACCCTAGATGCAACGAGCTTTTTATAGCACGCATTGAAGTGGTCGGCCGACCCGGTCTTTAACCATTATTTTCTAAGGTTGACCTCGGATCAGGTAGGAATACCCGCTGAACTTAAGCATATCAATAAGCGGAGGACTGAGACTCCAAGGCACACAGGGGATAGG
>OTU_1582
ATGCGATAAGTAATGTGAATTGCAGAATTCAGTGAATCATCGAATCTTTGAACGCACATTGCGCCTCTTGGTATTCCTTGAGGCATGCCTGTTCGAGCGCCGTTTAGCATCCTAAAGCTTTGCTTTGTGTTGGGCCTCGTCGAATTGACGGGCCTCAAATTCATATGCCCAAACTGGCTTGCGTGAAGCAGTGAAAGTGCTGAGCGTTTGACACGAGTGAGGGCAGGTCTAAACGATCGCATGGCCTCGGATCAGGCAAGGCTACCCGCTGAACTTAAGCATATCAATAAGCGGAGGA
>OTU_1584
ATGCGATAAGTAATGTGAATTGCAGAATTCAGTGAATCATCGAATCTTTGAACGCACATTGCACCCTCTGGTATTCTGGGGGGTATGCCTGTTCGAGCGTCATTGCAACCCTCAAGCnCTGCTTGGTATTGGATGTCACTGTTnnAGTGCATCTCAAAGTTATTGGTGGCAGCATTnAGCTTCTnGTGTAGTAAATTTCTCGCTATGGAGnTGATGTnTGACTGCnAGAACCCCTTATGTATAAAGGTTGACCTCGGATCAGGTAGGGATACCCGCTGAACTTAAGCATATCAATAAGCGGAGGA
>OTU_1586
AGTGCGAAAAGTAATGCGATTTGCATGCTCTGTGAGTCATCGAATCTTTGAACGCATATGGCACCCTCTGGCTCTGCCAGGGGGTATGCCTGTTTGAGAATCATTCATCCCTTTGGCCACCTGGCACATCCGGGTGGTCGAGACATGGACCTTCACCGCTGATCGTCTTGAATGCATGCACGGCTGCCGTGGCAAGGGAAGCGATTCCGTTGATGTCGACAGCCGTCCCCTGTGCAATGATCTCAAATCAGGCAGGACCACCCGCTGAACTTAAGCATATCAATAAGCGGAGGACTGAGACTCCAAGGCACACAGGGGAT
>OTU_1588
GTGCGAAAAGTAGTGCGATTTGCATGCTCTGTGAGTCATCGAGTCTTTGAACGCATATGGCGCCTCCGGGTGCTGCCCGGAGGCATGTCTGTTTGAGAATCGCATCGCCTTGCTCCTTGTTGAGCGACTTGGGCCCACACCAGTGTCTGCCCGGAAGCAGCCGCGCnGTCGTGGGGTTACACTTATCACGACTGCGACACAGCAGCGTGATCTCAAATCAGACAGGACTACCCGCCGAACTTAAGCATATCAATAAGCGGAGGA
>OTU_1590
AATGCGATAAGTAATGTGAATTGCAGAATTCAGTGAATCATCGAATCTTTGAACGCACCTTGCGCCCTTTGGCCATTCCGAAGGGCATGCCTGTTTGAGTATCATGAACACCTCAACTCTCATGGCTTGCCGTGATGAGCTTGGACTTTGGGGGTCTTGTTGGCCTGTGAGCCAGCTCCTCTTAAATAAATCAGCTTGCCGGTGTTCGGTGGCGTCACAGGTGTGATAACTATCTACGCTTGTGGTTTCCCATCGGGTAACCTTCAGCAATGAAGGTTCATCGGAGCTTATAAATGTCTCTCCTCGAGCGAGGACAGATTTTGACCATTTGATCTCAAATCAGGTAGGACTACCCGCTGAACTTAAGCATATCAATAAGCGGAGGA
>OTU_1592
ATGCGATAnGTAATGTGAATTGCAGAATTCAGTGAATCATCGAATCTTTGAACGCACCTTGCGCCCCTTGGCATTCCGAGGGGCACACCCGTTTGAGTGTCGTGAAATTCTCAAAATCCCTTTTCTTCTGGAAAAGGTTTTTTGGACTTGGAGGTTCAATGCTAGCCTTCACCTTTGAAGGTGAGCTCCTCTCAAATGAATTAGTGGGGTCTGCTCTGCnGnTCCTTGACGTGATAAGATGCTTCTACGTCTTGGGTTTTGCACTGTTTATTCTAGATCCTGCTTCTAATCGTCTTGTAGAAGACAAATGGTCGACTTGACCCACAAACCTTGACCTCAAATCGGGTGAGACTACCCGCTGAACTTAAGCATATCAATAAGCGGAGGA
>OTU_1594
GTGCGAAAAGTGATGCGAAACGCATACGTCTGTGAGTCATCGAGTCTTTGAACGCAAATGGCACTGTCCCGACAAGGGGCAGTATGCCTGCCTGAGTGCCGTGAATATAATTGCGATCTGATGGTGGCAGAAGTGGCCCCGACATGACTAGTCAGTCCCGGCTGGAATGGATGGTGCTGCACGTGGTGGCAGTGTGACAGCGAACGGCAGTTCAGGATCACTGTTAGCATGATGTGTAAAGGCACGGTGTAATGAGTTATCACATGGGCCTCAGGTCAGGCAGGGCTACCCGCTGAACTTAAGCATATCAATAAGCGGAGGA
>OTU_1596
ATGCGATACGTAATGTGAATTGCAGAATTCAGTGAnTCATCnAATCTTTGAACGCACATTGCGCTCCCTGGTATTCCGGGGAGCATGCCTGTCTGAGCGTCATTAAAGCCAATAAATCTCGGATTTGTGTTGGGCTCCGCATCCTTTGCGCTGCCTTGAAGCCATGGTCTAACCTGCGGACGAGCTCCTTTTGGACGTGCCGTGGTGCGACTCTTCTCTCAATTTGACCTCAGATCAGGTAGGAAGACCGCCTGAACTTAAGCATATCAATAAGCGGAGGA
>OTU_1598
ATGCGATAAGTAATGTGAATTGCAGAATTCAGTGAATCATCGAATCTTTGAACGCACATTGCGCCCTCTGGCATTCCGGAGGGCATGCCTGTTCGAGCGTCATTTCAACCCTCAAGCCTGGCTTGGTGATGGGGCACTGCCTGTGACAGGGCAGGCCCTGAAATCCAGTGGCGAGCTCGCCAGGACCCCGAGCGCAGTAGTAAAACCCTCGCCTGGAAGGTCCCGGTGCGGCCCTGCCATTAAACACCCAACCTCTGAAAGATTGACCTCGGATCAGGTAGGAATACCCGCTGAACTTAAGCATATCAATAAGCGGAGGA
>OTU_1600
GTGCGAAATGTAATGCGATTTGCAACTTCTGTGAGTCATCGAGTCTTTGAACGCATATTGCACCAAGTGCGCAAGCACCTGGTATGCCTGTTTGAGAATCATTTACAATCATGTTGTCCTTGTGACGAGTTGCGCCCCAGCAATGTGGCGTCGAGTGCCGTGCTGATGTGTCAAGCATTCATCATCTCTGCCCCTCAAACACATGATCTCAAATCAGGCAAGACTACCCGCTGAACTTAAGCATATCAATAAGCGGAGGACTGAGACGCCAAGGCACA
>OTU_1602
AATGCGATAAGTAATGTGAATTGCAGATTTTCAGTGAATCATCGAATCTTTGAACGCACCTTGCGCTCCTTGGTATTCCGAGGAGCATGCCTGTTTGAGTGTCATTAAATCCTCAACCCCGTCCGTCGGTCGGGGCTTGGACTTTGGAGCGTGCTGGCGAAGGTCGGCTCCTCTTTAAATGCATCAGCGGAGAAAAACAAACCTTTTTTCCCCCTTCAGCGTGATAACTGTGTTGCGCTGTGGTCGCGAAAGGGTCCGCTCATAATCGTCCTCGGACAAACACCGAATCTGTTTTGACCTCAGATCAGGTAGGACTACCCGCTGAACTTAAGCATATCAATAAGCGGAGGA
>OTU_1604
ATGCGATAAGTAATGTGAATTGCAGAATTnAGTGAATCATCGAATCTTTGAACGCACATTGCGCCCCTTGGTATTCCGAGGGGCATGCCTGTTCGAGCGTCATTTCAACCTTCAAGCTCAGCTTGGCATTGGGTGTCACTTTAGGTGTACCTTAAAATCAGTGGCGGTGCCnTCTGGCTnnnAGCGTAGTAAACATCCTCGCTATAGGGACCCGGTGGACACTAGCCATCAACCCCCATTTTCCAAGTTTGACCTCGGATCAGGTAGGGATACCCGCTGAACTTAAGCATATCAATAAGCGGAGGACTGAGACTCCAAGGCACACAGGGGATAGG
>OTU_1606
ATGCGAAAAGTAATGTGAATTGCAGATTCAGTGAATCATCGAGTTTTCGAACGCACCTTGCGCCTGCCGGCATTCCGGCAGGCATGTCTATTTGAGTGTCATTTTACCCCTCAGCCACGGCTGGAGTTGGGCCTCTGCAGGCGGCCTGAAAGAGAGAGCCTTGGCAAAGCGTGATAAGTCATTGCTTCTGGCAGGCTAAGTCCTTGGACACATTTACTCTTGATCTCAAATTAGACAAGACTACCCGCTGAACTTAAGCATATCAATAAGCGGAGGA
>OTU_1608
ATGCGATAAGTAATGTGAATTGCAGATTTTCAGTGAATCATCGAATCTTTGAACGCACCTTGCGCTCCTTGGTATTCCGAGGAGCATGCCTGTTTGAnTGTCATTAAATTCTCAACTTCACCAATTTGCTTTGAGTGAAGCTTGGACTTTGGAGTGTGCTGGTACCTTTGATTGGGATCGGCTCCTCTTTAAATGCAGCAGCGGAGTCTTCTTTGACTTTTGCGGCGTCGGTGTGATAATCATGTTGTGCCGTCGGCCCCTGGGTCTCAGTCCGCTTACAATTGTCTTCGGACAGCTTATGAAACACCTTGACCTCAAATCAGGTAGGACTACCCGCTGAACTTAAGCATATCAATAAGCGGAGGA
>OTU_1610
TTGCGATATGTAATGTGAATTGCAGAATTCAGTGAATCATCGAATCTTTGAACGCACCTTGCGCCCTTTGGTATTCCGAAGGGCATGCCTGTTTGAGTGTCATTGAACAATCAACTTCACAATTTTTGTGAAGATTGGACTGTGAGGGTTTGCAGGCGTCCATGACGTTGGCTCCCTTTAAAAAGATCAGCGAGTGTCTTTCACTGGCTCTGGATTGATAAACCTGTCTATCCGTTGCCGCAGTTGAAGGCCTGCTTCAAATTGTCCCCTGTGGACT
>OTU_1612
ATGCGATAAGTAATGTGAATTGCAGAATTCAGTGAATCATCGAATCTTTGAACGCACATTGCGCCCGCCAGTATTCTGGCGGGCATGCCTGTTCGAGCGTCATTTCAACCCTCAAGCCCCCGTGGTTTGGTGTTGGGGATCGGCCCCGCTCCGGCGGCCGTCCCCGAAACTGATCGGCGGTCACGTCGTGCGACTCTGTGTAGTAGTAAACACTCGCATTGGAACACGGCCGTGGCCACGCCGCAACCCAATACTTCTCAAGGTTGACCTCGAATCAGGTAGGAATACCCGCTGAACTTAAGCATATCAATAAGCGGAGGACTGAGACTCC
>OTU_1614
ATGCGATAAGTAATGTGAATTGCAGAATTCAGTGAnTCATCGAATCTTTGAACGCACATTGCGCCCTnTGGnATTCCGnAGGGCATGCCTGTTCGAGCGTCATTACAACCCTCAAGCACTGCTTGGTATTGGGCTCCGCTGGTTTCAGCGGGCCCTAAAATCAGTGGCAGCGCCGTCTAAGCTCTGAGCGTAGTAAACnTCCTCGCTAnAGGGACCCGGTGGACGCTGGCCATCAACCCCCAACTCTCTAAGTTTGACCTCGGATCAGGTAGGGATACCCGCTGAACTTAAGCATATCAATAAGCGGAGGA
>OTU_1616
ATGCGATAAGTAATGTGAATTGCAGAATTCAGTGAATCATCGAATCTTTGAACGCACATTGCGCCCGCCAGTATTCTGGCGGGCnTGCCTGTTCGAGCGTCATTTCAACCCTCGAGCCCCCCCGGGGGCCCGGTGTTGGGGGACGGCCCCGCCCCTTCCAGTGGGTGGTCGGCCGCCCCCGAAATGCAGTGGCGACTCCGCCGCAGCCTCCCCTGCGTAGTAGCTATCATTGAAACCTCGCACCGGAGCGCGGCGCGGCTCTGCCGTTAAACCCCAACTCTTTGAAAGGTTGACCTCGGATCAGGTAGGAATACCCGCTGAACTTAAGCATATCAATAAGCGGAGGA
>OTU_1618
AGCGCGAAATGTAGTGTGAATTGCAAAACATTGTGAATCATCGAATCTTTGAACGCACATTGCGCCCCCTGTTACAGGGGGGCATGCCTGTCTGAGTGTCTTTGATACCCATAGACGGTTCCGTCTGTCTTGGGCGTCGCGGCCCGCGTCGCCTCGAATCCATTGCCGTGGAGCGGACGAGATCCTCTGGGACGACGCCGCCTCCCCGGAAGCCATTCTAAGGCAGACCTCAGATCAGGTAGGACCACCGCCTGAACTTAAGCATATCAATAAGCGGAGGACTGAGACTCCAAGGCACACAGGGGATAGG
>OTU_1620
ATGCGATAAGTAATGTGAATTGCAGAATTCCGTGAATCATCGAATCTTTGAACGCACATTGCGCCCTTTGGTATTCCGAGGGGCATGCCTGTTCGAGCGTCATTTACACTCTCAAGCTTTGCTTGGTATTGGTGGTCGCCCCGCGGGGCGCTTCCGAAACTCAGCGGCGACGTAGCCGGACTCCCTGGCGTAGTGACATTTTTTGTCGCCCCGGAGTCGTCGGTCTTGCGCCAGCCGGACAACACCCCAATTTATTAAAATCGACCTCGGATCAGGCAGGATTACCCGCTGAACTTAAGCATATCAATAAGCGGAGGA
>OTU_1622
ATGCGATAAGTAATGTGAATTGCAGAATTCAGTGAATCATCGAATCTTTGAACGCACATTGCGCCCGCTGGTATTCCGGCGGGCATGCCTGTCCGAGCGTCATTATGACCAATCAAGCTCTGCTTGGCCTTGGGGCCCGCTGTACCGGCGGTCCTTAAAATCAGTGGCGGTGCCATCTGGCTTCAAGCGTAGTAATTCTCTCGCTTTGGAGGTTTGGATGTGTGCCTGCCATCAACACCTAATTTATCAATGGTTGACCTCGGATCAGGTAGGGATACCCGCTGAACTTAAGCATATCAATAAGCGGAGGA
>OTU_1624
AATGCGATAAGTAATGTGAATTGCAGAATTCAGTGAATCATCGAATCTTTGAACGCACATTGCGCCCCTTGGTATTCCGAGGGGCATGCCTGTTCGAGCGTCATTATAACCACTCAAGCCTGGCTTGGTATTGGGGTTCGCGGTCTCGCGGCCCTTAAAATCAGTGGCGGTGCCGTCTGGCTCTAAGCGTAGTAATTCTCTCGCTATAGGGTCCTGGCGGTTGCTTGCCAAAACCCCCCTATTTTCTCAGGTTGACCTCGGATCAGGTAGGGATACCCGCTGAACTTAAGCATATCAATAAGCGGAGGACTGAGACGCCAAGGCACACAGGGGATAGG
>OTU_1626
ATGCGATAAGTAATGTGAATTGCAGAATTCCAGTGAACCATCGAATCTTTGAACGCACATTGnGCCCATTAGCACTCTAATGGGCATGCCTGTTCGAGCGTCATTTCnACCCTCAnGCTACTGCTTGGTGTTGGCGGTCTGCGTCCCCCCGCAGCCGCTGAAATGCAACGGCGGCAGCCCCCGTCCTCCCTGTATAGTAGAAATCCTTACAGCGGTTAGTGGCGGGGTATGCAAGCCTGATTTTCGCAAGAAACCCCAGAAAGTTGACCTCAGATCAGGTAGGAATACCCGCTGAACTTAAGCATATCAATAAGCGGAGGA
>OTU_1628
ATGCGATAnGTAATGTGAATTGCAGAATTCAGTGAATCATCGAATCTTTGAACGCAACTTGCGCTCTCTGGTATTCCGGAGAGCATGCCTGTTTGAGCGTCATTTCACTCTCAAGCCGCTGGCTTGGTGATGAGTTTGCTCGGCTTACTTGAAAGACAAGGCTGCATTTGTATAGGGACAACCATTTCAGACGCAGnCAGCAAGTTTGACCTCAAATCAGGTAGGACTACCCGCTGAACTTAAGCATATCAATAAGCGGAGGA
>OTU_1630
CTGCGATAAGTAATGCGAATTGCAGAATTCTACGGGTCATCGAATCTTTGAACGCACATTGCACCTGCCAGTATTCTGGCAGGTATGCCTGTTCGAGCGTCATTACAACCCTCAAGCATTGCTTGGTATTAGGCTCCGCTGCTCACCCAGCGGGCCTTAAAATCAGTGGCGGTGCCGTCGGGCCCTGAGCGTAGTAAATCTCCTCGCTATAGGGACCCGGTGGACGCTGGCCATCAAACCCCCCTTACTTTCTAAGTTTGACCTCGGATCAGGTAGGGATACCCGCTGAACTTAAGCATATCAATAAGCGGAGGA
>OTU_1632
AGTGCGATAAGTAATGTGAATTGCAGAATTCCGTGAATCATCGAATTTTTGAACGCAAATTGCACTTCCTGGCACTCCGGGAAGTATGCCTGTTTGAGGGTCAGTATAATATCAATCGAGAGTGTTGCTTTATTGGTATCACTTTCGGAATTGAGTTATCTTTAACCCCATGGTTTTAAGTGACTTAAAATTAAAGTGTTATACGTATTTTAGGCGTAATTAGAATATTCTATACGTCTCGAATACTGAAATTTTTTTATTAGGCATGACCATCGTCATTATAATATGGTAATCGTGCCTATAATTTTTTTTGAAATTGACCTCAAATCAGGTAAGAATACCCGCTGAACTTAAGCATATCAATAAGCGGAGGA
>OTU_1634
ATGCGATAAGTAATGTGAATTGCAGAATTCAGTGAATCATCGAATCTTTGAACGCACCTTGCGCTCCTTGGTATTCCGAGGAGCATGCCTGTTTGAGTGTCATTAATATATATCAATCCCTTCCTTTGTGGAGTGGTTTGGATGTGGGGGGTTTTTTTGCTGGCCTGTTCAGCTCTCCTGAAATGCATTAGCAGAACAACCTGTTTGTTCATTGGCGTGATAATCATCTATGCTATTGAACGTGAAGGTGGTTCAGCTTCCTAGCCGTCCTTTTGGACAGTTCATCATCTTATGTGACCTCAAATCAGGTAGGACTACCCGCTGAACTTAAGCATATCAATAAGCGGAGGA
>OTU_1636
ATGCGATAAGTAATGTGAATTGCAGAATTCAGTGAATCATCGAATCTTTGAACGCACCTTGCGCCCCTTGGCATTCCTTGGGGCATGCCTGTTTGAGTGTCATGTAATTCTCAACTTCTTCGATTTGTAATGAATCGTGAGAGGCTTGGATTTGGAGGCTTTGCTGGCGTAGTCGGCTCCTCTTAAATGCATTAGCTGAACCCTCTGCTGAGCGTTCCCGGTGTGATAATTTGTCTGCGCCGTGCACGTGAAGCGAAATAATGGGAGTCGGCTTCTAATTGTCCTGAGGGATTATTCATTTGACATCTGACCTCAAATCAGGTAGGACTACCCGCTGAACTTAAGCATATCAATAAGCGGAGGA
>OTU_1638
GTGCGAAACGTGGTGCGACGTGCACGAGCCTGTGAGTCATCGAGTCTTTGAACGCAACTTGCGCCCCTCGGGGCATGTCTGCTTGAGCCGGCGTAAAATGCAATGTGTACGTTGTGTGCGACCAAAGTCGCATGCGCCGTGCGTGTTGGGAGGGCCTCCGCGCCTTCCCGAAATGCGTGTCTGCCGATGGCCCGAGACGGGACGCTTGCGTCACCCGGGCCCGACGCACAACCCCATTGCCGCTCAGCCAGACAAGACGACCCGCTGGACTTAAGCATATCAATAAGCGGAGGA
>OTU_1640
ATGCGATAAGTAATGTGAATTGCAGAATTCAGTGAATCATCGAATCTTTGAACGCACCTTGCGCTCCTTGGCATTCCGAGGAGCATGCCTGTTTGAGTGTCATTAACATCTCAATACCTGTCTGCTTTTGATGAGTATTGGAAATTGGGGGTTGCAGGGCTGTATCAGACATATAGATATATGCATAGCTTTGCTCTCCTTGAATGTATTAGTGGAGAAAAAGAAAGCTCATTGAACTCCATTGGTGTGATAAAATCTATCAATGCCAGGAACAATGTCCAAGTTTCTCTGCTGTCTAATCTATGTCCAGTTTGGACCTCATTTGACCAACTTGACCTCAAATCAGGTAGGACTACCCGCTGAACTTAAGCATATCAATAAGCGGAGGA
>OTU_1642
ATGCGATAAGTAATGTGAATTGCAGAATTCAGTGAATCATCGAATCTTTGAACGCACCTTGCACTCCTTGGTATTCCGAGGAGTATGCCTGTTTGAGTGTCATTAAAACCTCAACTTCATAGTTTTGTTACTATTACTTTTGAAGCTTGGATTTGGAAGTTGCTGGCTCATTAGTAGTCGGCTCTTCTTAAATGTATTAGCTGCTTGTCCGTGAGTTGGCTCAGAGTGTGATAAGTATCTACACTTGGTGGCTGCTTGCTTTGGATGTGGCTTCTAATTGTCCTTAGGGACACTTTCTTACCCATCTGACCTCAAATCAGGTAGGACTACCCGCTGAACTTAAGCATATCAATAAGCGGAGGA
>OTU_1644
GTGCGATAAGTAATGTGAATTGCAGAATTCCGTGAATCATCGAATCTTTGAACGCAAATTGCACTCTCTGGTAACCCGGGGAGTATGCCTGTTTGAGGGTCAGTGTTAATAAAAATCGGTGCGTTGCATTTTGTGACGTTCCGGAGTTTGAGTTATCTTAACTTTTTGGGTTTTAAGAGGCTTAAAATTGACATCnTTTTTGTGCATTTTAGACGTACATAAATTTTATTTTTATTCGTCTATCCTAACGCCAAAAATCTATTAGATGCGACCATGTCTTATGGTTTCGTGCCTATAAATTTTTCATGATCTGACCTCAAATCAGGTAGGAATACCCGCTGAACTTAAGCATATCAATAAGCGGAGGA
>OTU_1646
ATGCGATAAGTAATGCGAATTGCAGAATTCAGTGAGTCATCAAATCTTTGAACGCACATTGCGCTCCCTGGTATTCCGGAGAGCATGCCTGTCTGAGCGTCATTGCACCGCTTGCGCTCTGCGCAGTGTTGGGCGCAGCCTGTCTAGGCTCGCCTCAAATCTAGTGGCAGCACCTCAGAGCTCCTACGCGCAGTGATGACCGCCGCCGGCGGCGCCCTGCAGGTGCTAGCTAGTCCAACCCCCAACCTGTTAGGTTGACCTCAGATCAGGCAGAGATACCCGCTGAACTTAAGCATATCAATAAGCGGAGGACTGAGACTCCAAGGCACACAGGGGA
>OTU_1648
ATGCGATAAGTAATGTGAATTGCAGAATTCAGTGAATCATCGAATCTTTGAACGCACCTTGCGCTCCTTGGTATTCCGAGGAGCATGCCTGTTTGAGTGTCATTAATATATATCAACCTCTTCAGTCTTTTTGCTTGTCGAGCGTTGGATGTGGGGGTTATTTTTTGCTGGACTCTTTTTGAGGTCAGCTCCCCTAAAATACATTAGCGAAACAATTTGGTTACTGCTCATTGGTGTGATAATTATCTACGCTATTGACGGTGAATCGCAGTTCAGCTTCTAAATGTCCATTGGTTTGGACAAACCACTTTTCATTAATGTGACCTCAAATCAGGTAGGATTACCCGCTGAACTTAAGCATATCAATAAGCGGAGGA
>OTU_1650
ATGCGATAAGTAATGTGAATTGCAGAATTCAGTGAATCATCGAATCTTTGAACGCACATTGCGCCCTGTGGTATTCCGCAGGGCATGCCTGTTCGAGCGTCATTATAGCCACTCAAGCCTTGCTTGGTGTTGGGGCTCGCAATCTTGCGGCCTCTAAAATTAGTGGCGGTGCCGGTAGGCTCTGAGCGTAGTACATCTTCTCGCTATAGAGCCCTGTCGGTCCCCTGCCAAAACCCTCATATTTTATAGGTTGACCTCGGATCAGGTAGGGATACCCGCTGAACTTAAGCATATCAATAAGCGGAGGACTGAGACGCCAAGGCACACAGGGGGA
>OTU_1652
TTGCGATAACTAGTGTGAATTGCATTACCTTGTGAATCATCGAGTCTTTGAACGCACCTTGCACTGACTGGCCCTCCAGTCAGTATACCTGTTTGAGTATCATGTTATCCCTATCGATACTTTGTGTGTTGATGATGTGAGCCGTTTATGCGCGAGTGAGTGTGGTGATGCTGTGTGTACACGCATAGCTACGCTTACAACCGTGTAATGGCTTTAAAGGCATGACCTTGTGGCAAAGCATTGTAACAGTGCACTCTCACACCTACGAGCAAGAGCATCATGCCAGGCTTTGGAGTGGAGCGCAAGCTGACTTGCTCGCTAATCAAGCAAGCGTCACAAATCGATGGACCGTGCGGTACATCACCTTACAAAGCTGATCTCAAATCAGGCAAGATTACCCGCTGAACTTAAGCATATCAATAAGCGGAGGA
>OTU_1654
ATGCGATAAnTAATGnGAATTGCAGAATnCAGTGAnTCATCGAATCTTTGAACGCAnATTGCGCCCTTTGGTATTCCGAGGGGCATGCTTGTTTGAGCGTTATTACACTCTCAACTGGTATTGGGGTTCCAGTGGAGCCTTAAAATCATGACACGCGAGCATTAAATTTTCTCGCCCTGTGTTTTTTACCATTATACTTTAACCTCAAATCAAGCAAGATTACCCGCTGAACTTAAGCATATCAATAAGCGGAGGA
>OTU_1656
ATGCGAAACGTGATGCGATTTGCACGAATCTGTGAGTCATCTAATCTTTGAACGCGAATGGCACTGCTATGTAAGTAGCAGTATGTCTGTTTGAGAATCGCAAACACGATCAACTCTAGTTAAGAGTTGGTACTGACCTCATATACCGTAGTGTGTATTTGGTTTGAATGTATCAAGTTGATGAGCTTCCCAATGTTGCTCAATGTGTGCTAGCGAGACAGTCGTCCCGATCTCACATTTCTGCTCCATTGCAAGGCCCTATAAACAACTTTTATTAGTCTCATTATCATTTACGATCTCAAATCAGGCAAGATTACCCGCTGAACTTAAGCATATCAATAAGCGGAGGA
>OTU_1658
GCGCGAAATGTAGTGTGAATTGCAGAACATTGTGAATCATCGAATCTTTGAACGCACATTGCACCTCTCGTGAGGGAGGTATGCCTGTCTGAGCGTCATCAAAAACCAATGGACCCTCTGGGTTCGTGTTGGGCTCCGCATCTGGTGCGTTGCCTCAAAGTCATGGTCTAACCTGnGGACnAGCTCCTCTTGGACCTGCCGTGGAAACGACCGTTCTCTCTGTATTTGACCTCAGATCAGGTAAGAAGACCGCCTGAACTTAAGCATATCAATAAGCGGAGGA
>OTU_1660
AATGCGATAAGTAATGTGAATTGCAGAATTCAGTGAATCATCGAATCTTTGAACGCACCTTGCGCTCCTTGGTATTCCGAGGAGCATGCCTGTTTGAGTGTCTTGAAATCATCAACCCTCCCCTCCTTGTGGAAGGGTGGGGGTTGGAGCTTGGGGGTCTGTGCTGCCGAGAAGGCGGCTCCCCTCAAATGTGTCGGTCAGGCCTGCGGGTCAAACTCGGACCGGGCGTCGTACCATCCTCGCTCTTCTGGGAACCGTGCCGCGACCAAGGCTGCCTGTGGAGTGGCTGCCAGCTTTCCGTTCTGAAATCTGACCTCAAATCAGGTAGGACTACCCGCTGAACTTAAGCATATCAATAAGCGGAGGACTGAGACTCCAAGGCACACA
>OTU_1662
ATGCGATAAGTAATGTGAATTGCAGAATTCAGTGAATCATCGAATCTTTGAACGCACATTGCGCCTATTAGTATTCTAGTAGGCATGCCTATTCGAGCGTCATTTCAACCCTTAAGCTTAGCTTAGTGTTGGGAGATTACCCTGTTGTAACTCCCTAAAACCATTGGCAGAGTCAATACACCTCTGAGCGCAGTAATTTTTTCTCGCTTCTGTGGCCTGTATTAACGATCGCCATAAACCAATTATTTTTCAATGGTTGACCTCGGATTAGGTAGGAATACCCGCTGAACTTAAGCATATCAATAAGCGGAGGA
>OTU_1664
GCGCGAAATGTAGTGTGAATCGCAGAACATTGTGAATCATCGAATCTTTGAACGCACATTGCGCCTCCTTTAACCGGGGGGCATGCCTGTCTGAGCGTCATTTAAACCTATGGGCCCGACTGGGTTCCGTATTGGGCCTCGCCTCTCTCTAAGCGGCGTCGCCTTGAAGGCATCGGCCTCATGGAGCGGACGGGATCCTTATGGACTGACCGTTTCATGACCGGAGTTTGACTCTGACTTGACCTCAGATCAGGTAGGGACACCGCCTGAACTTAAGCATATCAATAAGCGGAGGA
>OTU_1666
ATTGCGATAAGTAATGTGAATTGCAGATATTCAGTGAATCATCGAATCTTTGAACGCACCTTGCGCTCCTTGGTATTCCAAGGAGCATGTCTGTTTGAGTGTCATTAATATCATCAATCTAGTATTGGAAGTGGAGGTTGCTGTTGGACAAGACAGCTCTTCTGAAATAAATGGTAGACGACGGCTTTGGCGTGATAAATGATCGTCAAGTCGATGGCCAGACATAAATCACTTAGCTACTAGGTAGTCTTTTTCAAAGACTAGCGAACACAAGTGTAGTCTAATTGGGAATTGACCTCAAATCAGATAGGATTACCCGCTGAACTTAAGCATATCAATAAGCGGAGGACTGAGACCGCCAAGGCACACAGGGGAT
>OTU_1668
ATGCGATAAGTAATGCGAATTGCAGAATTCCGTGAGTCATCGAATCTTTGAACGCACATTGCGCCCGCCAGCATTCTGGCGGGCATGCCTGTTCGAGCGTCATTTCAACCCTCAGGCCCTGCCTGGCGTTGGAGGACTGCGCACGCAGCCTCCCAAAGCGAGCGGCGGCGGCGCCCCGAAACCGAACGCAGTAGTTACCTCTCGTTCTGGGTCCGGGTCGTTGTCCTGCCGGAAAACCCCCATCTCATCAATGGTTGACCTCGAATCAGGTAGGAATACCCGCTGAACTTAAGCATATCAATAAGCGGAGGACTGAGACTCCAAGGCACACAGGGGAT
>OTU_1670
GCGCGAAATGTAGTGTGAATnGCAGAAnTnAGTGAATCATCGAATCTTTGAACGCACATTGCGCCCGCTGGTATTCCGGCGGGCATGCCTGTTCGAGCGTCATTnnAACCATAGCTCCCATCTGGGACTGTACTGGGCATCGCCGACGGCGTAGCCTCAAAGACATTGGTCTAATCAAGCGGACGAGTTCCTTTAGGACGGACCGTTGGGTTGACCTTAAACCTCTGACTTGACCTCAGATCAGGTAGGGCTACCGCCTGAACCTAAGCATATCAATAAGCGGAGGA
>OTU_1672
nGTGCGACATGTGATGCGATCTGCATGAATCTGTGAGTCATTGAATTTTTGAACGCAACTTGCGCCCCTGAGGCATGTCTGTTTGAGTGCGGGATGATATTTGTTGTTTGTGCAACAGAGGTGGTCTGTGTGTGTAGTTGTTGGGGTGTGTTGAGCATCACAATTGATTGACACCAGACTGAAAGAAAGATTTGCCAGATTGTGCTGGTCGAGTGCTAAACAAACTCGTTGCCAGCATCAAATCTAGCTCCAATGCTATTCCAACTTTTCATGCCTCAAATCAGACAGGACGACCCGCTGAACTTAAGCATATCAATAAGCGGAGGA
>OTU_1674
ATGCGATAAGTAATGTGAATTGCAGAATTCAGTGAATCATCGAATCTTTGAACGCACATTGCGCCCCTTGGTATTCCGAGGGGCATGCCTGTTCGAGCGTCATTACAACCCTCAAGCACTGCTTGGTATTGGGCCCCGCTGCTAACACCGCGGGCCTTAAAATCAGTGGCGGCGCCGCTGGGCTCTGAGCGTAGTAAATTTCCTCGCTACGGAGACCTGGCGGTGGTGGCCATCAACCCCCAACTTTCTAAGTTTGACCTCGGATCAGGTAGGGATACCCGCTGAACTTAAGCATATCAATAAGCGGAGGA
>OTU_1676
ATGCGATAnGTAATGTGAATTGCAGAATTCAGTGAATCATCGAATCTTTGAACGCACCTTGCACTCCTTGGTATTCCGAGGAGTATGCCTGTTTGAGTGTCATTAAATTCTCAAAACCTATTGTTCTTGAATGGTAGGCTTTGGATGTGAGGGCTTTGCTGGCCTTTGACGGGTTCAnCTCCCTTTGAATGCATTAGTGGTTGCTTATCCGCTTTTCAATTGGTGTGATAGTTATCTACGCCTTTTGAAGTGGGATCGCTTGCTTATCCGCTTCTAACCGTCTTGTTATATTGGACAAGTCTTGACCATTTGACCTCAAATCAGGTAGGACTACCCGCTGAACTTAAGCATATCAATAAGCGGAGGA
>OTU_1678
ATGCGATACGTAATGTGAATTGCAGAATTCAGTGAATCATCGAGTCTTTGAACGCACATTGCGCCCTCTGGTATTCCGGAGGGCATGCCTGTCCGAGCGTCATTGCTGCCCTCAAGCACGGCTTGTGTGTTGGGCCCCGTCCTCCGCTCCCGGGGGACGGGCCCGAAAGGCAGCGGCGGCACCGAGTCCGGTCCTCGAGCGTATGGGGCTTTGTCACCCGCTCTGTAGGCCCGGCCGGCGCTTGCCGATCAACCAAATTTTTTCCAGGTTGACCTCGGATCAGGTAGGGATACCCGCTGAACTTAAGCATATCAATAAGCGGAGGA
>OTU_1680
GTGCGAAAAGTAATGCGATTTGCATGCTCTGTGAGTCATCGAGTCTTTGAACGCATATGGCACCTCCAGGCCCTGCCCGGAGGTATGTCTGTTTGAGAATCATAACATTTTGATCTCCTTTTGAAAAAGGGAGGGATCGACTTGGGCTCACATCACTGTCTGCCCGGAAGCAGCCGCGCCGTCGTGGGGTCACAAATGCCGCGACAGCGAACGCCACGTGATCTCAAATCAGACAGGACTACCCGCCGAACTTAAGCATATCAATAAGCGGAGGA
>OTU_1682
AATGCGATAGCTAGTGTGAATTGCAGATTTTAGTGAATCATCGAGTCTTTGAACGCACATTGCGCCCTTTGGTATTCCTCAGGGCATGTCTATTCGAGCGTCGTTTCGACCTCGAGCGTAGCTTGGTGTTGAGGGCTGTCGCCTCGGCGGCACCCTTTAAAAGCATTGGCGGCAGCGCAGCTCAATCGCAACAAAATGCGTGCAAAGCAGCCAACTGCCCGCCATAACTTTCCCGTCAGGGACTTTTTACCAGCTCGACCTCGAATTAGACAGGGATACCCGCTGAACTTAAGCATATCAATAAGCGGAGGACTGAGACTCCAAGGCACACAGGGGATAGG
>OTU_1684
ACGCGAAAGGTAGTGTGAATTGCAGGAACATGGAATTTTCGAACGGGGTGGGAGTGAGGCGAATGAATGGCGAATGCCGAAAGGAGTGCTGCTAGTATTAGTACAAGAAAAACACTAATCACTTTATTTTTAGCCCACTGGTGCCCAAGACTACGCGCTGAACTTAAGCATATCAATAAGCGGAGGA
>OTU_1686
ATGCGATAAGTAATGTGAATTGCAGAATTCAGTGAATCATCGAATCTTTGAACGCACATTGCGCCCGCCAGCATTCTGGCGGGCATGCCTGTTCGAGCGTCATTTCAACCCTCGAGCCCGACTCTTCGGAGGACGGCTCGGCGTTGGGGACCGGCAGACTGCCCCCCGCCTCCGGGCGAGGGACGCCGCCCCCGAAATCTAGTGGCGGCCCTCCGCGGCGACCTCTGCGTAGTAACTCACCTCGCACTGGGAAGAACGGAGCGGCCACGCCGTAAAACACCCAACTTTCTCAAGGTTGACCTCGAATCAGGTAGGACTACCCGCTGAACTTAAGCATATCAATAAGCGGAGGA
>OTU_1688
GTGCGATATTTAATGCGATTTGCATGAATCTGTGAGTCATCGAGTTTTTGAACGCATCTTGCGCCCGTAAGGGCATGTCCCTTTGAGTACCGATTCCTGTAGTGCTGGGCCATATTCGGTTGGATTGGTCCTAAATGCATGGAAACATTCCGTGAGTGGGTAGTGCTAGGTTCATTCGAACTCTCTACCCTCTCCTCATCTACCGGTCTCAGAGTGGCAAGATTACCCGCTGAACTTAAGCATATCAATAAGCGGAGGACTGAGACTCCAAGGCACACAGGGGATAGG
>OTU_1690
AGTGCGATAAGTAATGTGAATTGCAGAATTCCGTGGATCATCGAATTTTTGAACGCAAATTGCACTCTTCTTTGAAGAGTATGCCTGTTTGAGGGTCATTAAATAAAAGAATCGATTCGGTTACCTTTCGTCGTAACCGTTTCGGAATTGAGCCACCTTAAATCGTGAGGTTTTAAGAGGCTTAAAATTGATCATCACATTTTTCGGTATGATATTGAGCGTACTTAAGAAAGATATTCTTTTCATCGCTTTAATGAATATCGGATTATGCTTATTAGGCGTGACTACACAATAATGATCGTAGCATCATGCCCATAACTATTTAATTGAATTTTGACCTCAGATCAGGTAGGATTACCCGCTGAACTTAAGCATATCAATAAGCGGAGGACTGAGACTCCAAGGCACACAGGGGATA
>OTU_1692
AATGCGATAAGTAATGTGAATTGCAGAATTCAGTGAATCATCGAATCTTTGAACGCACATTGCGCCCCTTGGTATTCCGGGGGGCATGCCTGTTCGAGCGTCATTACAACCCTCAAGCTCTGCTTGGTGTTGGGCGTCACCAGCCTTGGTGTGCCCTAAAATCAGTGGCGGCGCCGTCTGGCTCTAAGCGTAGTACATACTCTCGCTATGGACGCCTGGCGGATGCTTGCCAGCAACCCCTAATTTATCAAGGTTGACCTCGGATCAGGTAGGGATACCCGCTGAACTTAAGCATATCAATAAGCGGAGGACTGAGACTCCAAGGCACACAGGGGATAGG
>OTU_1694
GATGCGATACGTAATGTGAATTGCAGAATTCAGTGAATCATCGAATCTTTGAACGCACCTTGCGCCCCCTGGTATTCCGAGGGGCACACCCGTTTGAGTGCCGTGAAATTCTCAAACTCCTTGGTTTCTTCTGGAGACCAAAGGAGGCTTGGACTTTGGAGGCCTTTGCTGGCATCTTTTGTCAGCTCCTCTTAAATGAATTAGCGGGGTCCTCTTTGCCAATCCTCGACACGTGATAAGATGCTTCCGTGTTTCGGTTTCTGGCTCTGTTGCTTTTGGGACCCGCTTCTAATCGTCCTGACCTTGTGTCCAGAGACAATGTTCGAGCTCGTCTCCCTTCTCGGGAGACCCCCTCGGCCCCACGAACCCTTGGCCTCAAATCGGGTGAGACTACCCGCTGAACTTAAGCATATCAATAAGCGGAGGACTGAGACTCCAAGGCACACAGGGGA
>OTU_1696
AATGCGATACGTAATGTGAATTGCAGAATTCAGTGAATCATCGAATCTTTGAACGCACCTTGCGCCCCTTGGTATTCCGAGGGGCACACCCGTTTGAGCGTCGTGAAATTCTCAACCTCCTCGGTTTCTTCTGGAGACTGAAGGAGGCTTGGACTTTGGAGGCCTTTGCTGGCATCTCTTGCCAGCTCCTCTTAAATGAATTAGTGGGGTCCTCTTTGCCGACCCTTGACATGTGATAAGATGCTTCCGTGTCTCGGTTTCTGGCTCTGTTGCCTTTGGGACCCGCTTCTAACCGTCTGGACCTTGCGTCAGAGACAACGTTCGAGCTCGTCTCCCTTCTCGGGAAACCCCCTCGACCTCACGAACCCTTGGCCTCAAATCGGGTGAGACTACCCGCTGAACTTAAGCATATCAATAAGCGGAGGACTGAGACTCCAAGGCACACAGGGGATAGG
>OTU_1698
AATGCGATAAGTAATGTGAATTGCAGAATTCAGTGAATCATCGAATCTTTGAACGCACCTTGCGCCCTTTGGTATTCCGAAGGGCATGCCTGTTTGAGTGTCATTAAATTATCAACCTTGCTCGCTTTTACCGGCTTGAGTTAGGCTTGGATGTGAGGGCTTTGCTGGCTTCCTTCAGTGGATGGTCTGCTCCCTTTAAATGCATTAGTGGGATCTCTTGTGGACCGTCACTTGGTTGTGATAATTATCTACGCCATTTGACTTTGAAGCAAACTTATGGGAACCTGCTTATAACCGTCCTTTCGAGGACAATCTTTGACATTTTGACCTCAAATCAGGTAGGACTACCCGCTGAACTTAAGCATATCAATAAGCGGAGGACTGAGACTGCCAAGGCACAC
>OTU_1700
AATGCGACAAGTAATGTGAATTGCAGAATTCCGTGAATCATTGAATCTTTGAACGCACATTGCGCCCTCTGGTATTCTGGAGGGCATGCCTGTCCGAGCGTCATTGCTATGCCTCAAGCCCGGCTTGTGTTGGACATACTATCTTTGTTAGACAGTGGTCCTAAAGGCAATGGCAGGATTGCAGTCCAGTCTTTTCAATGCGTATGGGGCATTGTCACCCGCTTAAAAGCTGGCTGATCCTTGAAGCCTATTGTGGGTTTACCCACGCACTTTTGTTTCCTGATGGACCTCGGATCAGGTAGGGATACCCGCTGAACTTAAGCATATCAATAAGCGGAGGACTGAGACTCCAAGGCA
>OTU_1702
ATGCGATAAGTAATGTGAATTGCAGAATTCAGTGAATCATCGAATCTTTGAACGCACATTGCGCCCGCCAGTATTCTGGCGGGCATGCCTGTCCGAGCGTCATTTCAACCCTCGAACCCCTCCGGGGGGTCGGCGTTGGGGATCGGCCTTCCTTCACGGGGGCCGTCTCCGAAATACAGTGGCGGTCTCGCCGCAGCCTCTCCTGCGCAGTAGTTTGCACACTCGCATCGGGAGCGCGGCGCGTCCACAGCCGTTAAACACCCCAAATTTCTGAAATGTTGACCTCGGATCAGGTAGGAATACCCGCTGAACTTAAGCATATCAATAAGCGGAGGACTGAGACTCCAAGGCACACAGGGGATA
>OTU_1704
ATGCGATAAGTAATGCGAATTGCAGAATTCCAGTGAGTCATCGAATCTTTGAACGCACATTGCGCCCTTTGGTATTCCGAAGGGCATGCCTGTTCGAGCGTCATTATCACCCCTCAAGCCCCGTGCTTGGTGTTGGACGGCCGGTCGAGGGCCCCCCCTCGACCCCTCCTAAAGACAATGACGGCGGCCTGTGGTTCCCCCGGTACACTGAGCTTCTCACCGAGCACGTACCGGACGAGGGCACCCAGGACCCGGTCCTCTCCTCCCTCGTGGGGAAATTTTTACAAGGTTGACCTCGGATCAGGTAGGAATACGCGCTGAACTTAAGCATATCAATAAGCGGAGGA
>OTU_1706
ATGCGACAAGTAATGTGAATTGCAGAATTCCGTGAATCATCGAATCTTTGAACGCACATTGCGCCCTCTGGTATTCCGGAGGGCATGCCTGTCCGAGCGTCATTGCTATCCTCAAGCCCAGCTTGTGTTGGACTCACTGTCTTGTTGGACAGTAGCCCCAAAGGCAGTGGCAGGGTCGCAGTCCGGTCTTTTCAATGCGTATGGGGCATTGTCACCCGCTTGAAAGCTGGCCGACCCTTTTCAGCCTATACAAATTTTTTTTCTCTGATGGACCTCGGATCAGGTAGGGATACCCGCTGAACTTAAGCATATCAATAAGCGGAGGACTGAGACTCCAAGGCACACAGGGGATAGG
>OTU_1708
AATGCGATAAGTAATGTGAATTGCAGAATTCAGTGAATCATCGAATCTTTGAACGCACATTGCGCCCCTTGGTATTCCATGGGGCATGCCTGTTCGAGCGTCATTTGTACCCTCAAGCTTTGCTTGGTGTTGGGTGTTTGTCCTGTATGGGACTCGCCTTAAAGTAATTGGCAGCCGGCGTATTGGCCTTGGAGCGCAGCACAATTTGCGCTTTCAGTCAGTATATGTTGGCGTCCATAAGACCTTTTATCACTTTTGACCTCGGATCAGGTAGGGATACCCGCTGAACTTAAGCATATCAATAAGCGGAGGA
>OTU_1710
ATGCGATAAGTAATGTGAATTGCAGAATTCAGTGAATCATCGAATCTTTGAACGCACCTTGCGCTCCTTGGTATTCCGAGGAGCATGCCTGTTTGAGTGTCATGAAATTCTCAACCTATCTAGTTTTCTAACTAGTTAGGCTTGGATCATGGAAGTTGCTGGCTCATTTCGAATCAGCTCTTCTTAAATGTATTAGCAAAGGCTTTTGCTGACCATCATTGGTATGATAATTATCTATATCATTGGTAACCAGTTCCCTTTCATAGGGAGGTCTTGCTTCTAATAGTCGTTTCGACAACTTGACACCTTTGACCTCAAATCAGGTAGGACTACCCGCTGAACTTAAGCATATCAATAAGCGGAGGACTGAGACGCCAAGGCACACAGGGGATAGG
