# Supplementary material for: How are plant and fungal communities linked to each other in belowground ecosystems? A massively parallel pyrosequencing analysis of the association specificity of root-associated fungi and their host plants
Source: Ecol Evol. 2013 Aug 2;3(9):3112–24. doi: 10.1002/ece3.706 (PMC3790555; doi:10.1002/ece3.706)
Supplement: Supplementary file 3 [file ece30003-3112-SD3.xlsx]

## Sheet: OTUs
OTU ID	Phylum	Class	Order	Family	Genus	Species	Putative ecotype
1	Basidiomycota	Agaricomycetes	Cantharellales	Clavulinaceae	Clavulina		Ectomycorrhizal
3	Ascomycota						unknown
5	Basidiomycota	Agaricomycetes	Russulales	Russulaceae	Russula		Ectomycorrhizal
7	Basidiomycota	Agaricomycetes	Russulales	Russulaceae	Russula		Ectomycorrhizal
9	Basidiomycota	Agaricomycetes	Trechisporales			uncultured Trechisporales	unknown
11	Ascomycota	Sordariomycetes					unknown
13							unknown
15	Ascomycota						unknown
19	Ascomycota	Leotiomycetes					unknown
23	Ascomycota	Dothideomycetes	Capnodiales			uncultured Capnodiales	unknown
27	Ascomycota						unknown
29	Ascomycota	Leotiomycetes					unknown
31	Ascomycota						unknown
33	Ascomycota	Leotiomycetes	Helotiales	Dermateaceae			unknown
35							unknown
36							unknown
38	Ascomycota	Sordariomycetes	Hypocreales	Clavicipitaceae	Paecilomyces		unknown
40	Basidiomycota	Agaricomycetes					unknown
42	Basidiomycota	Tremellomycetes	Tremellales				unknown
44							unknown
46	Basidiomycota	Agaricomycetes	Agaricales	Cortinariaceae	Cortinarius		Ectomycorrhizal
48	Basidiomycota	Agaricomycetes	Russulales	Russulaceae	Russula		Ectomycorrhizal
50	Basidiomycota	Agaricomycetes	Agaricales	Entolomataceae			unknown
52							unknown
54	Ascomycota	Sordariomycetes	Diaporthales	Valsaceae			unknown
56							unknown
58	Ascomycota	Sordariomycetes	Hypocreales				unknown
60	Ascomycota						unknown
62	Basidiomycota	Agaricomycetes	Thelephorales	Thelephoraceae	Tomentella		Ectomycorrhizal
64	Ascomycota	Leotiomycetes					unknown
66	Ascomycota						unknown
68	Basidiomycota	Agaricomycetes	Agaricales	Tricholomataceae	Mycena	Mycena corynephora	unknown
70	Basidiomycota	Agaricomycetes	Boletales	Boletaceae	Tylopilus		Ectomycorrhizal
72	Basidiomycota	Agaricomycetes	Trechisporales	Trechisporaceae'	Trechispora		unknown
74	Ascomycota						unknown
76			Mucorales	Mucoraceae	Gongronella		unknown
78	Glomeromycota	Glomeromycetes	Glomerales	Glomeraceae			Arbuscular mycorrhizal
80	Ascomycota	Eurotiomycetes	Chaetothyriales	Herpotrichiellaceae			unknown
82	Ascomycota	Sordariomycetes	Hypocreales	Clavicipitaceae			unknown
84	Ascomycota	Eurotiomycetes	Chaetothyriales	Herpotrichiellaceae	Capronia		unknown
86	Basidiomycota	Agaricomycetes	Agaricales		Inocybe		Ectomycorrhizal
88	Basidiomycota	Agaricomycetes	Agaricales	Cortinariaceae	Cortinarius		Ectomycorrhizal
90							unknown
92	Ascomycota						unknown
94	Basidiomycota		Erythrobasidiales				unknown
96	Ascomycota	Leotiomycetes	Helotiales				unknown
98			Kickxellales	Kickxellaceae	Ramicandelaber		unknown
100							unknown
102	Ascomycota	Sordariomycetes	Chaetosphaeriales	Chaetosphaeriaceae	Dictyochaeta		unknown
104	Basidiomycota	Agaricomycetes	Agaricales	Cortinariaceae			Ectomycorrhizal
106	Basidiomycota	Agaricomycetes	Boletales	Rhizopogonaceae	Rhizopogon		Ectomycorrhizal
108	Ascomycota						unknown
110	Ascomycota	Leotiomycetes	Helotiales				unknown
112	Ascomycota						unknown
114	Ascomycota	Sordariomycetes	Hypocreales	Clavicipitaceae	Chaunopycnis		unknown
116							unknown
118	Basidiomycota	Agaricomycetes	Cantharellales	Clavulinaceae	Clavulina		Ectomycorrhizal
120	Ascomycota	Saccharomycetes	Saccharomycetales				unknown
122	Ascomycota						unknown
124	Basidiomycota	Tremellomycetes					unknown
126	Ascomycota	Sordariomycetes					unknown
128	Basidiomycota	Agaricomycetes	Agaricales	Cortinariaceae	Cortinarius		Ectomycorrhizal
132	Ascomycota	Sordariomycetes	Magnaporthales				unknown
134							unknown
136	Glomeromycota	Glomeromycetes	Glomerales	Glomeraceae			Arbuscular mycorrhizal
138							unknown
140	Basidiomycota	Agaricomycetes	Agaricales	Clavariaceae			unknown
142	Ascomycota						unknown
144	Ascomycota						unknown
146							unknown
148	Ascomycota	Leotiomycetes					unknown
150	Ascomycota						unknown
152	Ascomycota	Saccharomycetes	Saccharomycetales		Candida		unknown
154	Ascomycota	Dothideomycetes	Pleosporales	Lophiostomataceae	Lophiostoma		unknown
156	Basidiomycota	Agaricomycetes	Agaricales	Tricholomataceae	Mycena		unknown
158	Ascomycota	Leotiomycetes					unknown
160	Ascomycota	Sordariomycetes	Chaetosphaeriales	Chaetosphaeriaceae			unknown
162	Basidiomycota						unknown
164	Basidiomycota	Agaricomycetes	Russulales	Russulaceae	Lactarius		Ectomycorrhizal
166	Basidiomycota	Agaricomycetes	Russulales	Russulaceae			Ectomycorrhizal
168							unknown
170							unknown
172	Ascomycota	Eurotiomycetes	Chaetothyriales	Herpotrichiellaceae			unknown
174							unknown
176	Ascomycota	Eurotiomycetes	Chaetothyriales	Herpotrichiellaceae			unknown
178							unknown
180	Ascomycota						unknown
182							unknown
184	Ascomycota						unknown
186	Ascomycota						unknown
188	Basidiomycota	Agaricomycetes	Russulales	Russulaceae			Ectomycorrhizal
190	Ascomycota	Eurotiomycetes	Eurotiales	Elaphomycetaceae	Elaphomyces		Ectomycorrhizal
192	Ascomycota	Sordariomycetes	Hypocreales	Cordycipitaceae	Lecanicillium		unknown
194							unknown
196	Ascomycota						unknown
198	Ascomycota	Sordariomycetes					unknown
200	Chytridiomycota	Chytridiomycetes	Chytridiales				unknown
202	Ascomycota						unknown
204	Ascomycota	Dothideomycetes	Venturiales				unknown
206	Basidiomycota	Agaricomycetes	Agaricales	Amanitaceae	Amanita		Ectomycorrhizal
208	Ascomycota						unknown
210	Basidiomycota	Agaricomycetes	Auriculariales				unknown
212	Ascomycota	Sordariomycetes	Hypocreales	Bionectriaceae			unknown
214	Ascomycota						unknown
216	Ascomycota	Eurotiomycetes	Eurotiales	Elaphomycetaceae	Elaphomyces		Ectomycorrhizal
218	Basidiomycota	Agaricomycetes	Agaricales		Inocybe		Ectomycorrhizal
220			Mortierellales	Mortierellaceae	Mortierella		unknown
222	Ascomycota	Leotiomycetes	Helotiales				unknown
224							unknown
226	Ascomycota	Eurotiomycetes	Eurotiales	Elaphomycetaceae	Elaphomyces		Ectomycorrhizal
228	Ascomycota						unknown
230							unknown
232	Ascomycota	Leotiomycetes					unknown
234	Ascomycota	Leotiomycetes					unknown
236							unknown
238	Ascomycota	Dothideomycetes	Pleosporales				unknown
240	Ascomycota	Leotiomycetes	Helotiales	Hyaloscyphaceae	Lachnum		unknown
242	Ascomycota						unknown
246	Ascomycota	Leotiomycetes		Myxotrichaceae			unknown
248	Ascomycota	Dothideomycetes			Cenococcum		Ectomycorrhizal
250	Chytridiomycota	Chytridiomycetes	Chytridiales				unknown
252	Ascomycota	Leotiomycetes	Helotiales	Helotiaceae			unknown
254							unknown
256	Ascomycota						unknown
258							unknown
260	Basidiomycota	Agaricomycetes	Agaricales	Tricholomataceae	Mycena		unknown
262							unknown
264	Ascomycota	Sordariomycetes					unknown
266							unknown
268	Ascomycota						unknown
270			Mucorales		Umbelopsis		unknown
272	Basidiomycota	Tremellomycetes	Tremellales				unknown
274	Ascomycota	Leotiomycetes	Helotiales				unknown
276	Ascomycota						unknown
278	Ascomycota						unknown
280	Ascomycota						unknown
282	Ascomycota	Sordariomycetes	Sordariales	Lasiosphaeriaceae			unknown
284	Basidiomycota	Agaricomycetes	Agaricales	Tricholomataceae	Laccaria	Laccaria amethystina	Ectomycorrhizal
286	Ascomycota	Dothideomycetes					unknown
288	Basidiomycota	Agaricomycetes	Agaricales	Tricholomataceae	Gymnopus		unknown
290							unknown
292	Basidiomycota	Agaricomycetes	Trechisporales	Trechisporaceae'			unknown
294							unknown
296	Basidiomycota	Agaricomycetes	Agaricales	Cortinariaceae	Cortinarius		Ectomycorrhizal
298	Ascomycota						unknown
300							unknown
302	Ascomycota	Sordariomycetes	Hypocreales				unknown
304	Ascomycota						unknown
306	Basidiomycota	Agaricomycetes	Russulales	Russulaceae	Lactarius		Ectomycorrhizal
308	Glomeromycota	Glomeromycetes	Diversisporales				Arbuscular mycorrhizal
310	Basidiomycota	Tremellomycetes	Tremellales				unknown
312	Basidiomycota	Agaricomycetes	Agaricales	Tricholomataceae	Mycena		unknown
314	Basidiomycota	Agaricomycetes	Russulales	Russulaceae			Ectomycorrhizal
318	Ascomycota						unknown
320	Basidiomycota	Agaricomycetes	Boletales	Suillaceae	Suillus		Ectomycorrhizal
322	Basidiomycota	Agaricomycetes	Trechisporales	Trechisporaceae'	Trechispora		unknown
324							unknown
326	Ascomycota						unknown
328	Basidiomycota	Agaricomycetes	Russulales	Russulaceae	Russula	Russula castanopsidis	Ectomycorrhizal
330	Ascomycota	Eurotiomycetes	Chaetothyriales				unknown
332	Ascomycota	Dothideomycetes	Pleosporales	Lophiostomataceae	Lophiostoma		unknown
334	Ascomycota	Sordariomycetes	Xylariales	Xylariaceae			unknown
336	Ascomycota						unknown
338	Ascomycota	Eurotiomycetes	Eurotiales	Trichocomaceae			unknown
340	Glomeromycota	Glomeromycetes	Glomerales	Glomeraceae			Arbuscular mycorrhizal
342	Basidiomycota	Agaricomycetes	Russulales	Russulaceae	Russula		Ectomycorrhizal
344	Ascomycota	Sordariomycetes					unknown
346							unknown
348	Ascomycota						unknown
350	Ascomycota	Sordariomycetes	Calosphaeriales	Calosphaeriaceae			unknown
352	Ascomycota	Orbiliomycetes	Orbiliales	Orbiliaceae			unknown
354	Ascomycota	Eurotiomycetes	Eurotiales	Trichocomaceae	Penicillium		unknown
356	Ascomycota						unknown
358	Ascomycota	Leotiomycetes					unknown
360			Mortierellales	Mortierellaceae	Mortierella		unknown
362							unknown
364	Ascomycota	Geoglossomycetes	Geoglossales	Geoglossaceae	Trichoglossum		unknown
366	Ascomycota	Sordariomycetes	Xylariales	Amphisphaeriaceae			unknown
368	Ascomycota						unknown
370	Ascomycota						unknown
372	Basidiomycota	Tremellomycetes	Tremellales	Tremellaceae		uncultured Tremellaceae	unknown
374	Ascomycota	Sordariomycetes	Xylariales	Amphisphaeriaceae			unknown
376	Basidiomycota	Agaricomycetes	Agaricales	Marasmiaceae	Marasmius		unknown
378	Ascomycota						unknown
380	Ascomycota	Dothideomycetes			Cenococcum		Ectomycorrhizal
382	Basidiomycota						unknown
384	Basidiomycota	Agaricomycetes	Agaricales	Amanitaceae	Amanita	Amanita fritillaria	Ectomycorrhizal
386	Ascomycota						unknown
388	Basidiomycota	Agaricomycetes	Russulales	Russulaceae	Lactarius		Ectomycorrhizal
390	Basidiomycota	Agaricomycetes	Agaricales	Cortinariaceae	Cortinarius		Ectomycorrhizal
392	Ascomycota						unknown
394	Basidiomycota	Agaricomycetes	Agaricales	Tricholomataceae	Mycena		unknown
396	Ascomycota	Sordariomycetes	Hypocreales	Hypocreaceae	Hypocrea	Trichoderma hamatum	unknown
398	Glomeromycota	Glomeromycetes	Glomerales	Glomeraceae			Arbuscular mycorrhizal
400	Basidiomycota	Agaricomycetes	Sebacinales	Sebacinaceae	Sebacina		Ectomycorrhizal
402							unknown
404	Ascomycota						unknown
406	Basidiomycota	Agaricomycetes	Agaricales				unknown
408	Ascomycota						unknown
410	Ascomycota	Sordariomycetes	Xylariales	Amphisphaeriaceae		uncultured Discosia	unknown
412	Ascomycota	Leotiomycetes	Helotiales	Dermateaceae			unknown
414							unknown
416	Ascomycota	Sordariomycetes	Chaetosphaeriales	Chaetosphaeriaceae	Chaetosphaeria		unknown
418	Ascomycota	Sordariomycetes					unknown
420	Ascomycota	Dothideomycetes	Capnodiales			uncultured Capnodiales	unknown
422	Ascomycota	Sordariomycetes	Chaetosphaeriales	Chaetosphaeriaceae			unknown
424	Ascomycota	Eurotiomycetes	Chaetothyriales	Herpotrichiellaceae			unknown
426	Ascomycota						unknown
428	Ascomycota	Leotiomycetes					unknown
430	Basidiomycota	Agaricomycetes	Trechisporales	Trechisporaceae'	Trechispora		unknown
432	Ascomycota	Orbiliomycetes	Orbiliales				unknown
434	Ascomycota	Leotiomycetes					unknown
436	Glomeromycota	Glomeromycetes	Glomerales	Glomeraceae			Arbuscular mycorrhizal
438							unknown
440	Ascomycota	Leotiomycetes					unknown
442	Ascomycota	Sordariomycetes	Hypocreales				unknown
444	Ascomycota	Sordariomycetes	Chaetosphaeriales	Chaetosphaeriaceae	Thozetella		unknown
446							unknown
448	Glomeromycota	Glomeromycetes	Glomerales	Glomeraceae	Rhizophagus		Arbuscular mycorrhizal
450	Basidiomycota	Agaricomycetes	Agaricales	Cortinariaceae	Cortinarius		Ectomycorrhizal
452	Ascomycota	Eurotiomycetes	Eurotiales	Trichocomaceae	Penicillium		unknown
454	Ascomycota						unknown
458	Basidiomycota	Agaricomycetes					unknown
460	Ascomycota	Dothideomycetes	Pleosporales	Pleosporaceae	Pyrenochaeta		unknown
462	Ascomycota	Sordariomycetes	Hypocreales	Clavicipitaceae	Pochonia	Pochonia bulbillosa	unknown
464	Ascomycota	Dothideomycetes		Tubeufiaceae			unknown
466							unknown
468							unknown
470	Ascomycota	Orbiliomycetes	Orbiliales	Orbiliaceae			unknown
472	Ascomycota						unknown
474	Basidiomycota	Tremellomycetes	Tremellales				unknown
476	Ascomycota	Eurotiomycetes	Chaetothyriales	Herpotrichiellaceae	Capronia		unknown
478	Ascomycota						unknown
480							unknown
482	Ascomycota						unknown
484	Ascomycota	Sordariomycetes	Chaetosphaeriales	Chaetosphaeriaceae	Chaetosphaeria		unknown
486	Ascomycota						unknown
488							unknown
490			Mortierellales	Mortierellaceae			unknown
492			Mucorales			uncultured Mucorales	unknown
494							unknown
496	Glomeromycota	Glomeromycetes	Diversisporales	Gigasporaceae	Gigaspora	Gigaspora margarita	Arbuscular mycorrhizal
498	Basidiomycota	Agaricomycetes	Thelephorales	Thelephoraceae	Pseudotomentella		Ectomycorrhizal
500	Basidiomycota	Agaricomycetes	Agaricales	Cortinariaceae	Cortinarius		Ectomycorrhizal
502	Basidiomycota	Agaricomycetes	Agaricales	Amanitaceae	Amanita	Amanita pantherina	Ectomycorrhizal
504	Ascomycota	Sordariomycetes		Apiosporaceae	Arthrinium		unknown
506	Ascomycota	Sordariomycetes	Hypocreales				unknown
508	Ascomycota	Sordariomycetes	Hypocreales				unknown
510	Basidiomycota	Agaricomycetes	Agaricales	Cortinariaceae	Cortinarius		Ectomycorrhizal
514	Ascomycota	Leotiomycetes	Helotiales				unknown
516	Basidiomycota	Agaricomycetes	Agaricales	Entolomataceae	Clitopilus	Clitopilus prunulus	unknown
518							unknown
520	Ascomycota	Leotiomycetes	Helotiales			uncultured Helotiales	unknown
522	Basidiomycota	Agaricomycetes	Thelephorales	Thelephoraceae			Ectomycorrhizal
524	Basidiomycota	Agaricomycetes	Sebacinales	Sebacinaceae	Sebacina		Ectomycorrhizal
526	Ascomycota						unknown
528	Ascomycota	Leotiomycetes					unknown
530	Basidiomycota	Agaricomycetes	Agaricales	Cortinariaceae	Cortinarius		Ectomycorrhizal
532	Ascomycota	Pezizomycetes	Pezizales	Tuberaceae	Tuber	Tuber sp. 18 KA-2010	Ectomycorrhizal
534	Basidiomycota	Agaricomycetes	Russulales	Russulaceae	Lactarius		Ectomycorrhizal
536	Basidiomycota	Agaricomycetes					unknown
538	Ascomycota	Leotiomycetes					unknown
540	Ascomycota	Eurotiomycetes	Eurotiales	Trichocomaceae			unknown
542	Basidiomycota	Agaricomycetes	Thelephorales	Thelephoraceae			Ectomycorrhizal
544	Basidiomycota	Agaricomycetes	Russulales	Russulaceae	Russula		Ectomycorrhizal
546	Ascomycota	Eurotiomycetes	Chaetothyriales	Herpotrichiellaceae	Cladophialophora		unknown
548	Basidiomycota	Agaricomycetes	Thelephorales	Thelephoraceae	Tomentella		Ectomycorrhizal
550	Ascomycota						unknown
552	Ascomycota	Sordariomycetes	Sordariales	Lasiosphaeriaceae	Podospora		unknown
554	Ascomycota	Leotiomycetes	Helotiales				unknown
556	Basidiomycota	Agaricomycetes	Russulales	Russulaceae	Russula		Ectomycorrhizal
558	Ascomycota						unknown
562	Ascomycota						unknown
564							unknown
566	Basidiomycota	Agaricomycetes	Russulales	Russulaceae	Russula	Russula nigricans	Ectomycorrhizal
568	Ascomycota						unknown
570							unknown
572	Ascomycota						unknown
574	Ascomycota	Leotiomycetes	Helotiales	Dermateaceae	Cryptosporiopsis		unknown
576							unknown
578	Basidiomycota	Agaricomycetes	Agaricales	Cortinariaceae	Cortinarius		Ectomycorrhizal
580			Mortierellales	Mortierellaceae	Mortierella		unknown
582	Basidiomycota	Agaricomycetes	Thelephorales	Thelephoraceae		uncultured Thelephora	Ectomycorrhizal
584	Basidiomycota	Agaricomycetes	Russulales	Russulaceae	Russula		Ectomycorrhizal
586	Ascomycota	Sordariomycetes	Hypocreales				unknown
588	Basidiomycota	Agaricomycetes	Auriculariales				unknown
590	Basidiomycota	Agaricomycetes					unknown
592	Ascomycota	Leotiomycetes		Myxotrichaceae	Oidiodendron		unknown
594	Ascomycota	Leotiomycetes					unknown
596	Ascomycota						unknown
598	Ascomycota						unknown
600	Basidiomycota	Agaricomycetes	Russulales	Russulaceae	Russula		Ectomycorrhizal
602	Ascomycota	Eurotiomycetes	Eurotiales	Trichocomaceae			unknown
604	Basidiomycota	Agaricomycetes	Thelephorales	Thelephoraceae	Tomentella		Ectomycorrhizal
606							unknown
608	Basidiomycota	Agaricomycetes	Russulales	Russulaceae			Ectomycorrhizal
610	Basidiomycota	Agaricomycetes	Russulales	Russulaceae	Lactarius		Ectomycorrhizal
612	Ascomycota						unknown
614	Basidiomycota	Agaricomycetes	Cantharellales	Cantharellaceae			Ectomycorrhizal
616	Ascomycota						unknown
618	Ascomycota						unknown
620	Ascomycota	Eurotiomycetes	Chaetothyriales	Herpotrichiellaceae	Capronia		unknown
622	Ascomycota	Leotiomycetes	Helotiales				unknown
624	Basidiomycota	Agaricomycetes					unknown
626	Basidiomycota						unknown
628	Ascomycota	Dothideomycetes					unknown
630	Ascomycota						unknown
632	Basidiomycota	Agaricomycetes	Thelephorales	Thelephoraceae			Ectomycorrhizal
634	Glomeromycota	Glomeromycetes	Glomerales	Glomeraceae	Glomus		Arbuscular mycorrhizal
636	Ascomycota	Leotiomycetes	Helotiales				unknown
638	Basidiomycota	Agaricomycetes	Geastrales	Geastraceae	Geastrum		unknown
640	Basidiomycota	Agaricomycetes	Russulales	Russulaceae	Russula		Ectomycorrhizal
642	Ascomycota	Leotiomycetes		Myxotrichaceae	Oidiodendron		unknown
644	Ascomycota	Leotiomycetes	Helotiales				unknown
646	Ascomycota						unknown
648							unknown
650	Basidiomycota	Agaricomycetes	Thelephorales	Thelephoraceae	Tomentella		Ectomycorrhizal
652	Ascomycota	Dothideomycetes					unknown
656							unknown
658	Basidiomycota	Agaricomycetes	Agaricales	Cortinariaceae	Cortinarius		Ectomycorrhizal
660							unknown
662	Basidiomycota	Agaricomycetes	Agaricales	Cortinariaceae	Cortinarius		Ectomycorrhizal
664	Basidiomycota	Agaricomycetes	Agaricales	Amanitaceae	Amanita	Amanita ibotengutake	Ectomycorrhizal
666	Ascomycota	Leotiomycetes					unknown
668	Ascomycota	Dothideomycetes		Tubeufiaceae			unknown
670	Ascomycota	Leotiomycetes	Helotiales		Phialocephala		unknown
672	Basidiomycota	Agaricomycetes	Russulales	Russulaceae	Lactarius	Lactarius quietus	Ectomycorrhizal
674	Ascomycota	Leotiomycetes	Helotiales		Phialocephala	Phialocephala fortinii	unknown
676							unknown
678	Ascomycota	Leotiomycetes	Helotiales	Dermateaceae	Scleropezicula		unknown
680	Basidiomycota	Agaricomycetes	Trechisporales	Trechisporaceae'	Trechispora		unknown
682	Basidiomycota	Agaricomycetes	Boletales	Astraeaceae	Astraeus	Astraeus hygrometricus	Ectomycorrhizal
684	Ascomycota	Eurotiomycetes	Chaetothyriales	Herpotrichiellaceae			unknown
686							unknown
688	Ascomycota	Leotiomycetes	Helotiales				unknown
690	Ascomycota	Leotiomycetes	Helotiales				unknown
692	Ascomycota						unknown
694	Ascomycota						unknown
696	Ascomycota	Leotiomycetes	Helotiales				unknown
698	Ascomycota	Leotiomycetes	Helotiales				unknown
700							unknown
702	Ascomycota						unknown
704	Ascomycota	Dothideomycetes	Capnodiales			uncultured Capnodiales	unknown
706	Basidiomycota	Agaricomycetes	Sebacinales	Sebacinaceae	Sebacina		Ectomycorrhizal
708							unknown
710	Basidiomycota	Agaricomycetes	Russulales	Russulaceae	Russula		Ectomycorrhizal
712	Ascomycota	Leotiomycetes		Myxotrichaceae			unknown
714	Glomeromycota	Glomeromycetes	Diversisporales	Acaulosporaceae	Acaulospora		Arbuscular mycorrhizal
716	Basidiomycota	Agaricomycetes	Boletales	Boletaceae			Ectomycorrhizal
718	Ascomycota	Neolectomycetes	Neolectales	Neolectaceae	Neolecta	Neolecta vitellina	unknown
720	Ascomycota	Eurotiomycetes					unknown
722	Basidiomycota	Agaricomycetes	Boletales	Boletaceae	Strobilomyces		Ectomycorrhizal
724			Mortierellales	Mortierellaceae	Mortierella		unknown
726	Ascomycota						unknown
728	Basidiomycota	Tremellomycetes	Tremellales	Tremellaceae	Asterotremella	Asterotremella humicola	unknown
730							unknown
732	Ascomycota	Eurotiomycetes					unknown
734	Ascomycota	Dothideomycetes	Capnodiales			uncultured Capnodiales	unknown
736	Ascomycota						unknown
738	Basidiomycota	Agaricomycetes	Corticiales	Corticiaceae	Hyphoderma		unknown
740			Mortierellales	Mortierellaceae	Mortierella		unknown
742	Ascomycota	Eurotiomycetes	Chaetothyriales	Herpotrichiellaceae	Cladophialophora		unknown
744	Ascomycota	Sordariomycetes	Sordariales				unknown
746	Ascomycota						unknown
748	Basidiomycota	Agaricomycetes	Russulales	Russulaceae			Ectomycorrhizal
752	Ascomycota	Eurotiomycetes	Onygenales				unknown
754	Ascomycota	Sordariomycetes					unknown
756	Ascomycota	Dothideomycetes					unknown
758							unknown
760	Basidiomycota	Agaricomycetes	Russulales	Russulaceae			Ectomycorrhizal
762	Ascomycota						unknown
764	Ascomycota	Sordariomycetes					unknown
766	Ascomycota	Sordariomycetes	Hypocreales				unknown
768	Ascomycota	Eurotiomycetes	Chaetothyriales	Herpotrichiellaceae			unknown
770	Ascomycota						unknown
772	Ascomycota	Sordariomycetes					unknown
774							unknown
776	Glomeromycota	Archaeosporomycetes	Archaeosporales				Arbuscular mycorrhizal
778	Ascomycota	Sordariomycetes					unknown
780	Ascomycota	Orbiliomycetes	Orbiliales	Orbiliaceae			unknown
782	Chytridiomycota	Chytridiomycetes	Chytridiales				unknown
784	Ascomycota	Sordariomycetes	Hypocreales	Nectriaceae			unknown
786	Basidiomycota	Agaricomycetes	Russulales	Russulaceae	Lactarius		Ectomycorrhizal
788	Ascomycota	Leotiomycetes	Helotiales			uncultured Helotiales	unknown
790	Ascomycota	Dothideomycetes	Capnodiales			uncultured Capnodiales	unknown
792	Ascomycota						unknown
794	Ascomycota	Leotiomycetes	Helotiales	Hyaloscyphaceae			unknown
796							unknown
798							unknown
800	Ascomycota	Sordariomycetes	Diaporthales				unknown
802	Ascomycota	Dothideomycetes					unknown
804	Ascomycota	Leotiomycetes	Helotiales				unknown
806	Ascomycota	Leotiomycetes	Helotiales				unknown
808	Ascomycota	Eurotiomycetes					unknown
810	Basidiomycota	Agaricomycetes					unknown
812							unknown
814	Basidiomycota	Agaricomycetes	Thelephorales	Thelephoraceae			Ectomycorrhizal
816	Ascomycota	Sordariomycetes	Hypocreales	Clavicipitaceae			unknown
818	Ascomycota	Leotiomycetes	Helotiales			uncultured Helotiales	unknown
820	Ascomycota	Leotiomycetes	Helotiales				unknown
822	Basidiomycota	Agaricomycetes	Russulales	Russulaceae	Russula		Ectomycorrhizal
824	Ascomycota	Leotiomycetes					unknown
826	Ascomycota						unknown
828	Ascomycota						unknown
832	Ascomycota	Leotiomycetes	Helotiales	Helotiaceae			unknown
834	Ascomycota	Sordariomycetes	Hypocreales	Hypocreaceae	Hypocrea		unknown
836	Ascomycota	Dothideomycetes	Capnodiales				unknown
838	Ascomycota						unknown
840							unknown
842	Basidiomycota	Agaricomycetes	Agaricales	Cortinariaceae	Cortinarius		Ectomycorrhizal
844	Chytridiomycota	Chytridiomycetes	Rhizophydiales				unknown
846	Ascomycota	Sordariomycetes	Chaetosphaeriales	Chaetosphaeriaceae			unknown
848	Basidiomycota	Agaricomycetes	Agaricales	Cortinariaceae	Cortinarius	Cortinarius alboviolaceus	Ectomycorrhizal
850	Ascomycota	Sordariomycetes	Glomerellales	Glomerellaceae	Glomerella	Glomerella acutata	unknown
852							unknown
854	Basidiomycota	Agaricomycetes	Agaricales				unknown
856	Ascomycota						unknown
858	Ascomycota	Dothideomycetes	Pleosporales	Cucurbitariaceae	Curreya		unknown
860	Basidiomycota	Agaricomycetes	Agaricales	Cortinariaceae	Cortinarius		Ectomycorrhizal
862							unknown
864	Ascomycota	Dothideomycetes	Capnodiales			uncultured Capnodiales	unknown
866	Basidiomycota	Agaricomycetes	Russulales	Russulaceae	Lactarius		Ectomycorrhizal
868							unknown
870	Ascomycota						unknown
872							unknown
874	Ascomycota						unknown
876	Ascomycota	Leotiomycetes	Helotiales	Helotiaceae			unknown
878	Basidiomycota	Agaricomycetes	Corticiales	Corticiaceae	Hyphodontia		unknown
880	Ascomycota	Dothideomycetes	Pleosporales				unknown
882	Basidiomycota	Agaricomycetes	Agaricales				unknown
884							unknown
886	Ascomycota						unknown
888	Basidiomycota	Agaricomycetes	Agaricales	Amanitaceae	Amanita		Ectomycorrhizal
890							unknown
892							unknown
894	Ascomycota	Sordariomycetes	Hypocreales			uncultured Hypocreales	unknown
896	Ascomycota	Sordariomycetes					unknown
898							unknown
900			Mortierellales	Mortierellaceae	Mortierella		unknown
904			Mucorales		Umbelopsis		unknown
906	Basidiomycota	Agaricomycetes	Polyporales	Lachnocladiaceae	Asterostroma	Asterostroma cervicolor	unknown
908							unknown
910	Ascomycota						unknown
912	Ascomycota	Sordariomycetes	Xylariales	Amphisphaeriaceae	Pestalotiopsis	Pestalotiopsis clavispora	unknown
916	Ascomycota	Dothideomycetes			Cenococcum		Ectomycorrhizal
918	Basidiomycota	Agaricomycetes	Agaricales	Tricholomataceae			unknown
920	Ascomycota						unknown
922	Ascomycota						unknown
924	Ascomycota	Dothideomycetes	Capnodiales			uncultured Capnodiales	unknown
926	Basidiomycota	Agaricomycetes	Russulales	Russulaceae	Russula		Ectomycorrhizal
928	Basidiomycota	Agaricomycetes					unknown
930	Basidiomycota	Agaricomycetes	Agaricales				unknown
932	Basidiomycota	Agaricomycetes	Russulales	Russulaceae	Russula		Ectomycorrhizal
934							unknown
936	Ascomycota	Eurotiomycetes	Chaetothyriales	Herpotrichiellaceae	Cladophialophora		unknown
938	Ascomycota	Sordariomycetes	Sordariales	Lasiosphaeriaceae			unknown
940	Ascomycota						unknown
942	Basidiomycota	Tremellomycetes	Tremellales		Trichosporon		unknown
944	Basidiomycota	Agaricomycetes	Agaricales	Cortinariaceae	Cortinarius		Ectomycorrhizal
946	Ascomycota	Dothideomycetes	Capnodiales				unknown
948	Ascomycota						unknown
950	Glomeromycota	Glomeromycetes	Diversisporales	Acaulosporaceae	Acaulospora		Arbuscular mycorrhizal
952	Ascomycota						unknown
954	Ascomycota						unknown
956	Ascomycota						unknown
958	Ascomycota						unknown
960	Basidiomycota	Agaricomycetes	Agaricales	Clavariaceae	Ramariopsis		unknown
962	Ascomycota	Sordariomycetes	Hypocreales	Nectriaceae	Fusidium		unknown
964	Ascomycota						unknown
966	Ascomycota						unknown
968							unknown
970	Ascomycota	Sordariomycetes	Hypocreales	Nectriaceae	Fusidium		unknown
972	Ascomycota	Sordariomycetes					unknown
974	Basidiomycota						unknown
976	Ascomycota						unknown
978	Ascomycota	Pezizomycetes	Pezizales	Pyronemataceae	Trichophaea		Ectomycorrhizal
980							unknown
982							unknown
984	Ascomycota	Leotiomycetes	Helotiales				unknown
986	Ascomycota	Saccharomycetes	Saccharomycetales	Dipodascaceae	Galactomyces		unknown
988	Ascomycota	Sordariomycetes					unknown
990							unknown
992	Ascomycota	Dothideomycetes		Tubeufiaceae			unknown
994	Ascomycota						unknown
996	Basidiomycota	Agaricomycetes	Trechisporales	Trechisporaceae'	Trechispora		unknown
998	Basidiomycota	Agaricomycetes					unknown
1000	Ascomycota						unknown
1002							unknown
1004	Basidiomycota	Agaricomycetes	Russulales	Russulaceae	Russula		Ectomycorrhizal
1006	Ascomycota						unknown
1008	Basidiomycota	Exobasidiomycetes	Malasseziales	Malasseziaceae	Malassezia		unknown
1010	Ascomycota						unknown
1012							unknown
1014	Ascomycota						unknown
1016	Ascomycota	Dothideomycetes	Pleosporales				unknown
1018	Basidiomycota	Agaricomycetes	Boletales	Sclerodermataceae	Scleroderma		Ectomycorrhizal
1020	Glomeromycota	Glomeromycetes	Glomerales	Glomeraceae	Glomus		Arbuscular mycorrhizal
1022	Basidiomycota	Agaricomycetes	Agaricales		Inocybe		Ectomycorrhizal
1024	Ascomycota	Dothideomycetes	Venturiales				unknown
1026							unknown
1028	Ascomycota	Sordariomycetes	Hypocreales	Cordycipitaceae	Beauveria	Beauveria virella	unknown
1030	Ascomycota	Leotiomycetes	Helotiales	Sclerotiniaceae			unknown
1034	Ascomycota						unknown
1036	Ascomycota	Leotiomycetes					unknown
1038	Ascomycota	Sordariomycetes					unknown
1040	Ascomycota	Eurotiomycetes	Chaetothyriales	Herpotrichiellaceae			unknown
1042	Basidiomycota	Agaricomycetes	Agaricales	Cortinariaceae	Cortinarius		Ectomycorrhizal
1044							unknown
1046	Ascomycota	Leotiomycetes	Helotiales				unknown
1048	Ascomycota						unknown
1050							unknown
1052	Ascomycota	Leotiomycetes					unknown
1054	Ascomycota	Leotiomycetes		Myxotrichaceae			unknown
1056	Ascomycota	Eurotiomycetes	Onygenales	Onygenaceae	Auxarthron	Auxarthron kuehnii	unknown
1058	Basidiomycota	Agaricomycetes	Agaricales	Cortinariaceae	Cortinarius		Ectomycorrhizal
1060	Ascomycota						unknown
1062	Ascomycota						unknown
1064	Basidiomycota	Tremellomycetes					unknown
1066	Ascomycota	Dothideomycetes	Pleosporales				unknown
1068	Ascomycota						unknown
1070	Basidiomycota	Agaricomycetes	Russulales	Russulaceae			Ectomycorrhizal
1072	Ascomycota						unknown
1074	Ascomycota						unknown
1076	Ascomycota						unknown
1078	Ascomycota	Eurotiomycetes	Chaetothyriales	Herpotrichiellaceae			unknown
1080							unknown
1082	Basidiomycota	Agaricomycetes					unknown
1084	Basidiomycota	Agaricomycetes	Trechisporales	Trechisporaceae'	Trechispora		unknown
1086	Ascomycota	Eurotiomycetes					unknown
1088	Ascomycota	Dothideomycetes	Pleosporales				unknown
1090	Glomeromycota	Glomeromycetes	Glomerales	Glomeraceae			Arbuscular mycorrhizal
1092	Ascomycota						unknown
1094	Ascomycota						unknown
1096	Ascomycota	Leotiomycetes	Helotiales	Leotiaceae	Leotia		unknown
1098	Basidiomycota	Agaricomycetes					unknown
1100	Ascomycota						unknown
1102	Ascomycota	Leotiomycetes	Helotiales	Leotiaceae	Leotia		unknown
1104	Basidiomycota	Agaricomycetes	Corticiales	Corticiaceae	Hyphoderma	Hyphoderma puberum	unknown
1106	Ascomycota						unknown
1108	Basidiomycota	Tremellomycetes	Tremellales				unknown
1110	Ascomycota	Dothideomycetes	Venturiales				unknown
1112	Basidiomycota	Agaricomycetes	Polyporales			uncultured Polyporales	unknown
1114	Ascomycota						unknown
1116	Ascomycota						unknown
1118	Ascomycota						unknown
1120	Ascomycota						unknown
1122	Basidiomycota	Agaricomycetes	Agaricales				unknown
1124	Basidiomycota	Agaricomycetes	Thelephorales	Thelephoraceae			Ectomycorrhizal
1126	Ascomycota	Dothideomycetes					unknown
1128	Ascomycota	Sordariomycetes	Hypocreales	Ophiocordycipitaceae	Ophiocordyceps	Ophiocordyceps nutans	unknown
1130							unknown
1132							unknown
1134	Ascomycota						unknown
1136	Basidiomycota	Tremellomycetes	Tremellales		Cryptococcus	Cryptococcus podzolicus	unknown
1138	Ascomycota	Leotiomycetes	Helotiales				unknown
1140	Ascomycota						unknown
1142	Basidiomycota	Agaricomycetes	Trechisporales	Trechisporaceae'	Trechispora		unknown
1144							unknown
1146	Basidiomycota	Agaricomycetes	Russulales	Russulaceae			Ectomycorrhizal
1148							unknown
1150	Basidiomycota	Agaricomycetes	Cantharellales	Clavulinaceae	Clavulina		Ectomycorrhizal
1152	Ascomycota	Leotiomycetes	Helotiales				unknown
1154	Ascomycota						unknown
1156	Ascomycota						unknown
1158	Ascomycota	Sordariomycetes	Hypocreales	Cordycipitaceae	Cordyceps	Cordyceps brongniartii	unknown
1160	Ascomycota						unknown
1162	Ascomycota	Sordariomycetes					unknown
1164	Basidiomycota	Agaricomycetes					unknown
1166	Ascomycota						unknown
1168	Ascomycota						unknown
1170							unknown
1172			Mucorales	Mucoraceae	Mucor	Mucor racemosus	unknown
1174							unknown
1176	Ascomycota						unknown
1178							unknown
1182	Ascomycota						unknown
1184	Basidiomycota						unknown
1186							unknown
1188							unknown
1190	Ascomycota						unknown
1192	Basidiomycota	Agaricomycetes	Boletales	Suillaceae	Suillus	Suillus bovinus	Ectomycorrhizal
1194			Mortierellales	Mortierellaceae	Mortierella		unknown
1196							unknown
1198	Ascomycota	Dothideomycetes			Cenococcum		Ectomycorrhizal
1200	Basidiomycota	Agaricomycetes	Agaricales	Tricholomataceae	Tricholoma		Ectomycorrhizal
1202	Basidiomycota	Agaricomycetes	Thelephorales	Thelephoraceae			Ectomycorrhizal
1204	Ascomycota	Leotiomycetes					unknown
1206	Ascomycota	Sordariomycetes	Magnaporthales	Magnaporthaceae	Mycoleptodiscus		unknown
1208							unknown
1210							unknown
1212							unknown
1214	Ascomycota	Leotiomycetes	Helotiales				unknown
1216	Ascomycota	Dothideomycetes					unknown
1218	Ascomycota						unknown
1220	Basidiomycota	Agaricomycetes	Russulales	Russulaceae	Russula		Ectomycorrhizal
1222	Glomeromycota	Glomeromycetes	Glomerales	Glomeraceae	Glomus		Arbuscular mycorrhizal
1224	Basidiomycota	Agaricomycetes	Thelephorales	Thelephoraceae			Ectomycorrhizal
1226	Basidiomycota	Agaricomycetes	Agaricales	Tricholomataceae	Gymnopus	Gymnopus dysodes	unknown
1228	Ascomycota						unknown
1230	Basidiomycota	Agaricomycetes	Trechisporales	Trechisporaceae'	Trechispora		unknown
1232	Ascomycota	Leotiomycetes	Helotiales				unknown
1234							unknown
1236	Ascomycota						unknown
1238	Basidiomycota	Agaricomycetes	Sebacinales	Sebacinaceae	Sebacina		Ectomycorrhizal
1240	Ascomycota	Dothideomycetes	Capnodiales			uncultured Capnodiales	unknown
1242	Basidiomycota	Agaricomycetes	Sebacinales	Sebacinaceae			unknown
1244							unknown
1246	Ascomycota	Leotiomycetes	Helotiales	Helotiaceae			unknown
1248							unknown
1250	Ascomycota						unknown
1252	Basidiomycota	Agaricomycetes	Trechisporales	Trechisporaceae'	Trechispora		unknown
1254							unknown
1256	Ascomycota	Leotiomycetes	Helotiales				unknown
1258	Ascomycota						unknown
1260							unknown
1262	Ascomycota						unknown
1264	Ascomycota						unknown
1266	Basidiomycota	Agaricomycetes	Agaricales				unknown
1268	Basidiomycota	Agaricomycetes	Trechisporales			uncultured Trechisporales	unknown
1270	Basidiomycota	Agaricomycetes	Russulales	Russulaceae	Lactarius		Ectomycorrhizal
1272							unknown
1274	Ascomycota	Leotiomycetes	Helotiales				unknown
1276	Ascomycota	Leotiomycetes	Helotiales	Dermateaceae			unknown
1278							unknown
1280							unknown
1282	Ascomycota	Leotiomycetes	Helotiales				unknown
1284	Ascomycota	Eurotiomycetes	Chaetothyriales	Herpotrichiellaceae	Capronia		unknown
1286	Ascomycota						unknown
1288							unknown
1290							unknown
1292	Basidiomycota	Agaricomycetes	Thelephorales	Thelephoraceae	Pseudotomentella		Ectomycorrhizal
1294							unknown
1296	Basidiomycota	Agaricomycetes	Agaricales	Amanitaceae	Amanita		Ectomycorrhizal
1298							unknown
1300	Ascomycota						unknown
1302							unknown
1304	Ascomycota						unknown
1306	Ascomycota	Sordariomycetes					unknown
1308	Ascomycota						unknown
1310							unknown
1312	Basidiomycota	Agaricomycetes	Russulales	Russulaceae	Lactarius		Ectomycorrhizal
1314	Ascomycota	Sordariomycetes	Hypocreales	Nectriaceae		uncultured Cylindrium	unknown
1316	Ascomycota	Sordariomycetes					unknown
1318	Basidiomycota	Agaricomycetes	Agaricales				unknown
1322	Basidiomycota	Agaricomycetes	Thelephorales	Thelephoraceae			Ectomycorrhizal
1324							unknown
1326							unknown
1328	Ascomycota	Leotiomycetes	Helotiales	Dermateaceae	Cryptosporiopsis	Cryptosporiopsis ericae	unknown
1330							unknown
1332							unknown
1334	Ascomycota	Eurotiomycetes	Chaetothyriales	Herpotrichiellaceae			unknown
1336	Ascomycota	Sordariomycetes					unknown
1338	Ascomycota						unknown
1340	Ascomycota						unknown
1342	Ascomycota	Leotiomycetes	Helotiales			uncultured Helotiales	unknown
1344	Ascomycota						unknown
1348	Ascomycota						unknown
1350	Ascomycota	Sordariomycetes	Hypocreales				unknown
1352	Ascomycota	Orbiliomycetes	Orbiliales	Orbiliaceae			unknown
1354	Ascomycota	Dothideomycetes	Capnodiales				unknown
1356	Ascomycota	Dothideomycetes	Capnodiales				unknown
1358	Basidiomycota	Agaricomycetes	Geastrales	Sphaerobolaceae	Sphaerobolus	Sphaerobolus iowensis	unknown
1360	Ascomycota						unknown
1362	Ascomycota						unknown
1364	Basidiomycota	Agaricomycetes	Russulales	Russulaceae	Russula		Ectomycorrhizal
1366	Ascomycota						unknown
1368	Ascomycota	Sordariomycetes	Xylariales	Amphisphaeriaceae			unknown
1370							unknown
1372	Basidiomycota	Agaricomycetes	Thelephorales	Thelephoraceae			Ectomycorrhizal
1374	Basidiomycota	Agaricomycetes	Russulales	Russulaceae	Lactarius		Ectomycorrhizal
1376	Basidiomycota	Agaricomycetes	Russulales	Russulaceae	Russula		Ectomycorrhizal
1378	Glomeromycota	Glomeromycetes	Diversisporales	Gigasporaceae	Gigaspora		Arbuscular mycorrhizal
1380							unknown
1382	Basidiomycota						unknown
1384	Ascomycota	Eurotiomycetes	Chaetothyriales	Herpotrichiellaceae			unknown
1386	Ascomycota	Pezizomycetes	Pezizales	Tuberaceae	Tuber		Ectomycorrhizal
1388	Basidiomycota	Agaricomycetes	Sebacinales	Sebacinaceae	Sebacina		Ectomycorrhizal
1390	Basidiomycota	Agaricomycetes	Russulales	Russulaceae	Russula		Ectomycorrhizal
1392							unknown
1394	Ascomycota	Sordariomycetes	Hypocreales				unknown
1396							unknown
1398	Basidiomycota	Agaricomycetes	Corticiales	Corticiaceae	Sistotrema		Ectomycorrhizal
1400	Ascomycota	Leotiomycetes		Myxotrichaceae	Oidiodendron		unknown
1402	Basidiomycota	Agaricomycetes	Thelephorales	Thelephoraceae	Tomentella		Ectomycorrhizal
1404	Basidiomycota	Agaricomycetes	Sebacinales	Sebacinaceae	Sebacina		Ectomycorrhizal
1406			Mucorales	Mucoraceae			unknown
1408	Ascomycota						unknown
1410	Ascomycota	Leotiomycetes			Lauriomyces		unknown
1412	Basidiomycota	Agaricomycetes	Russulales	Russulaceae	Russula		Ectomycorrhizal
1414	Ascomycota	Sordariomycetes					unknown
1416	Ascomycota						unknown
1418	Ascomycota	Sordariomycetes	Hypocreales	Nectriaceae			unknown
1420	Basidiomycota	Tremellomycetes					unknown
1422	Ascomycota						unknown
1424	Ascomycota	Dothideomycetes	Pleosporales				unknown
1426							unknown
1428	Ascomycota						unknown
1430	Ascomycota	Leotiomycetes					unknown
1432							unknown
1434	Basidiomycota	Tremellomycetes	Tremellales				unknown
1436	Basidiomycota	Agaricomycetes	Russulales	Russulaceae	Russula		Ectomycorrhizal
1438	Ascomycota						unknown
1440	Ascomycota						unknown
1442	Basidiomycota	Agaricomycetes					unknown
1444							unknown
1448	Ascomycota						unknown
1450	Basidiomycota	Agaricomycetes	Agaricales				unknown
1452	Ascomycota	Dothideomycetes	Capnodiales				unknown
1454							unknown
1456	Ascomycota						unknown
1458	Ascomycota	Pezizomycetes	Pezizales	Helvellaceae	Helvella		Ectomycorrhizal
1460	Ascomycota	Dothideomycetes	Capnodiales			uncultured Capnodiales	unknown
1462	Ascomycota						unknown
1464	Basidiomycota	Agaricomycetes	Agaricales	Tricholomataceae		uncultured Tricholomataceae	unknown
1466							unknown
1470	Ascomycota						unknown
1472	Basidiomycota	Agaricomycetes	Hymenochaetales	Hymenochaetaceae	Coltriciella	Coltriciella dependens	Ectomycorrhizal
1474	Ascomycota						unknown
1476	Ascomycota						unknown
1478							unknown
1480	Ascomycota	Eurotiomycetes	Eurotiales	Trichocomaceae			unknown
1482	Ascomycota						unknown
1484							unknown
1486	Basidiomycota	Agaricomycetes	Russulales	Russulaceae	Lactarius		Ectomycorrhizal
1488							unknown
1490	Ascomycota						unknown
1492	Ascomycota						unknown
1494	Ascomycota	Leotiomycetes					unknown
1496	Ascomycota	Leotiomycetes	Helotiales				unknown
1498	Ascomycota	Dothideomycetes		Tubeufiaceae			unknown
1500							unknown
1502	Basidiomycota	Agaricomycetes					unknown
1504	Basidiomycota	Agaricomycetes	Polyporales				unknown
1506	Basidiomycota	Agaricomycetes	Russulales	Russulaceae	Lactarius		Ectomycorrhizal
1508	Ascomycota	Pezizomycetes	Pezizales	Tuberaceae	Tuber		Ectomycorrhizal
1510	Ascomycota						unknown
1512	Ascomycota	Dothideomycetes	Capnodiales			uncultured Capnodiales	unknown
1514							unknown
1516	Ascomycota						unknown
1518	Ascomycota	Dothideomycetes	Dothideales		Coleophoma		unknown
1520							unknown
1522	Basidiomycota	Agaricomycetes	Russulales	Russulaceae	Lactarius		Ectomycorrhizal
1524	Basidiomycota	Agaricomycetes	Cantharellales	Cantharellaceae			Ectomycorrhizal
1526	Ascomycota						unknown
1528							unknown
1530	Ascomycota						unknown
1532							unknown
1534	Ascomycota						unknown
1536	Ascomycota	Leotiomycetes	Helotiales	Helotiaceae			unknown
1538	Basidiomycota	Agaricomycetes	Polyporales				unknown
1540	Basidiomycota	Agaricomycetes	Auriculariales				unknown
1542	Ascomycota						unknown
1544	Ascomycota						unknown
1546	Basidiomycota	Agaricomycetes					unknown
1548							unknown
1550	Basidiomycota	Agaricomycetes	Agaricales		Inocybe		Ectomycorrhizal
1552	Ascomycota	Leotiomycetes	Helotiales				unknown
1554	Ascomycota	Sordariomycetes	Hypocreales				unknown
1556	Ascomycota						unknown
1558	Ascomycota	Sordariomycetes					unknown
1560	Basidiomycota	Agaricomycetes	Agaricales	Hygrophoraceae	Hygrocybe	Hygrocybe psittacina	unknown
1562	Glomeromycota	Archaeosporomycetes	Archaeosporales				Arbuscular mycorrhizal
1564							unknown
1566							unknown
1568							unknown
1570	Ascomycota						unknown
1572							unknown
1574							unknown
1576	Basidiomycota	Agaricomycetes	Russulales	Russulaceae	Russula		Ectomycorrhizal
1578	Ascomycota						unknown
1580	Ascomycota	Eurotiomycetes	Chaetothyriales	Herpotrichiellaceae	Capronia		unknown
1582	Ascomycota						unknown
1584	Ascomycota						unknown
1586							unknown
1588							unknown
1590	Basidiomycota	Agaricomycetes	Thelephorales	Thelephoraceae	Tomentella		Ectomycorrhizal
1592	Basidiomycota	Agaricomycetes	Russulales	Russulaceae			Ectomycorrhizal
1594							unknown
1596	Ascomycota						unknown
1598	Ascomycota						unknown
1600							unknown
1602	Basidiomycota	Agaricomycetes	Atheliales	Atheliaceae	Amphinema		Ectomycorrhizal
1604	Ascomycota	Leotiomycetes	Helotiales				unknown
1606	Ascomycota	Sordariomycetes					unknown
1608	Basidiomycota	Agaricomycetes	Atheliales	Atheliaceae			unknown
1610	Basidiomycota	Agaricomycetes	Agaricales				unknown
1612	Ascomycota	Sordariomycetes	Hypocreales				unknown
1614	Ascomycota						unknown
1616	Ascomycota	Sordariomycetes	Hypocreales	Hypocreaceae	Hypomyces		unknown
1618	Ascomycota						unknown
1620	Ascomycota	Lecanoromycetes	Ostropales	Stictidaceae	Cryptodiscus		unknown
1622	Ascomycota						unknown
1624	Ascomycota	Leotiomycetes	Helotiales				unknown
1626	Ascomycota						unknown
1628	Ascomycota	Saccharomycetes	Saccharomycetales		Candida	Candida kruisii	unknown
1630	Ascomycota						unknown
1632	Glomeromycota	Glomeromycetes	Glomerales	Glomeraceae			Arbuscular mycorrhizal
1634	Basidiomycota	Agaricomycetes	Agaricales	Cortinariaceae	Cortinarius		Ectomycorrhizal
1636	Basidiomycota	Agaricomycetes					unknown
1638							unknown
1640	Basidiomycota	Agaricomycetes	Agaricales	Amanitaceae	Amanita	Amanita fuliginea	Ectomycorrhizal
1642	Basidiomycota	Agaricomycetes					unknown
1644	Glomeromycota	Glomeromycetes	Glomerales	Glomeraceae			Arbuscular mycorrhizal
1646	Ascomycota						unknown
1648	Basidiomycota	Agaricomycetes	Agaricales	Cortinariaceae	Cortinarius		Ectomycorrhizal
1650	Ascomycota	Leotiomycetes	Helotiales	Dermateaceae	Mollisia	Mollisia minutella	unknown
1652							unknown
1654							unknown
1656							unknown
1658	Ascomycota						unknown
1660	Basidiomycota	Agaricomycetes	Trechisporales	Trechisporaceae'	Trechispora		unknown
1662	Ascomycota						unknown
1664	Ascomycota						unknown
1666	Basidiomycota	Agaricomycetes	Boletales				unknown
1668	Ascomycota	Sordariomycetes	Chaetosphaeriales	Chaetosphaeriaceae			unknown
1670	Ascomycota						unknown
1672							unknown
1674	Ascomycota	Leotiomycetes	Helotiales				unknown
1676	Basidiomycota	Agaricomycetes	Agaricales				unknown
1678	Ascomycota	Eurotiomycetes	Eurotiales	Trichocomaceae	Penicillium		unknown
1680							unknown
1682	Ascomycota						unknown
1684							unknown
1686	Ascomycota						unknown
1688							unknown
1690	Glomeromycota	Glomeromycetes	Glomerales	Glomeraceae	Glomus		Arbuscular mycorrhizal
1692	Ascomycota	Leotiomycetes	Helotiales	Dermateaceae			unknown
1694	Basidiomycota	Agaricomycetes	Russulales	Russulaceae			Ectomycorrhizal
1696	Basidiomycota	Agaricomycetes	Russulales	Russulaceae	Lactarius		Ectomycorrhizal
1698	Basidiomycota	Agaricomycetes	Agaricales	Tricholomataceae	Mycena		unknown
1700	Ascomycota	Eurotiomycetes	Eurotiales	Trichocomaceae			unknown
1702	Ascomycota	Sordariomycetes	Hypocreales	Hypocreaceae	Hypocrea		unknown
1704	Ascomycota						unknown
1706	Ascomycota	Eurotiomycetes	Eurotiales	Trichocomaceae			unknown
1708	Ascomycota	Dothideomycetes					unknown
1710	Basidiomycota	Agaricomycetes					unknown
