# Supplementary material for: How are plant and fungal communities linked to each other in belowground ecosystems? A massively parallel pyrosequencing analysis of the association specificity of root-associated fungi and their host plants
Source: Ecol Evol. 2013 Aug 2;3(9):3112–24. doi: 10.1002/ece3.706 (PMC3790555; doi:10.1002/ece3.706)
Supplement: Supplementary file 9 [file ece30003-3112-SD9.xlsx]

## Sheet: plant
Table S1. The d’ index for respective plant species and fungal OTUs.
Plant	N (root samples)	dprime	P
Abelia_serrata	1	0.719246	0.0817
Acer_palmatum	1	0.144017	0.9212
Camellia_japonica	1	0.64581	0.1587
Celtis_sinensis	1	0.466095	0.3677
Cinnamomum_camphora	16	0.371044	0.1149
Clethra_barbinervis	1	0.074627	0.9662
Cleyera_japonica	1	0.371175	0.5793
Cornus_sp.	1	0.31476	0.6699
Diospyros_kaki	1	0.374683	0.573
Dryopteris_erythrosora	8	0.281854	0.781
Fabaceae_sp.	1	0.264905	0.7934
Gamblea_innovans	2	0.228849	0.8694
Hypnales_sp.	1	0.618359	0.1681
Ilex_macropoda	11	0.272771	0.8099
Ilex_pedunculosa	65	0.312269	0
Lophatherum_gracile	7	0.416377	0.2817
Lyonia_ovalifolia	65	0.342173	0
Maleae_sp.	8	0.310896	0.6846
Mallotus_japonicus	8	0.355939	0.4792
Myrica_rubra	1	0.425929	0.4493
Parthenocissus_tricuspidata	1	0.248647	0.8118
Photinia_glabra	8	0.207896	0.9741
Pinus_densiflora	63	0.292837	0.0002
Pleioblastus_chino	11	0.425391	0.0595
Poales_sp.	1	0.23884	0.8081
Prunus_grayana	46	0.245661	0.1076
Prunus_jamasakura	18	0.386601	0.028
Quercus_glauca	262	0.247304	0
Quercus_serrata	213	0.238548	0
Rhododendron_macrosepalum	1	0.584349	0.2428
Smilax_china	6	0.392616	0.3306
Toxicodendron_sp.	1	0.407296	0.4717
Vaccinium_bracteatum	2	0.372641	0.5738

## Sheet: fungus
Table S1. The d’ index for respective plant species and fungal OTUs. The d' indices of host preference of fungal OTUs are shown.
OTU ID	N (root samples)	dprime	P	Phylum	Class	Order	Family	Genus	Species	Putative Ecology
1	60	0.0598851	0.2685	Basidiomycota	Agaricomycetes	Cantharellales	Clavulinaceae	Clavulina		Ectomycorrhizal
3	3	0.090453	0.6542	Ascomycota						unknown
5	13	0.0842274	0.5845	Basidiomycota	Agaricomycetes	Russulales	Russulaceae	Russula		Ectomycorrhizal
7	13	0.0462113	0.8938	Basidiomycota	Agaricomycetes	Russulales	Russulaceae	Russula		Ectomycorrhizal
9	11	0.0833432	0.6383	Basidiomycota	Agaricomycetes	Trechisporales				unknown
11	6	0.114683	0.5036	Ascomycota	Sordariomycetes					unknown
15	30	0.22895	0.0023	Ascomycota						unknown
19	2	0.307931	0.1297	Ascomycota	Leotiomycetes					unknown
23	1	0.160751	0.4297	Ascomycota	Dothideomycetes	Capnodiales				unknown
27	2	0.097334	0.5732	Ascomycota						unknown
31	2	0.307931	0.1289	Ascomycota						unknown
33	1	0.181077	0.3819	Ascomycota	Leotiomycetes	Helotiales	Dermateaceae			unknown
36	7	0.213195	0.1534							unknown
44	1	0.78898	0.0104							unknown
48	44	0.0948329	0.0696	Basidiomycota	Agaricomycetes	Russulales	Russulaceae	Russula		Ectomycorrhizal
52	1	0.0181157	0.7368							unknown
56	2	0.097334	0.5858							unknown
62	2	0.115615	0.4972	Basidiomycota	Agaricomycetes	Thelephorales	Thelephoraceae	Tomentella		Ectomycorrhizal
66	1	0.181077	0.3678	Ascomycota						unknown
68	3	0.337389	0.0924	Basidiomycota	Agaricomycetes	Agaricales	Tricholomataceae	Mycena	Mycena corynephora	unknown
70	5	0.0788468	0.7161	Basidiomycota	Agaricomycetes	Boletales	Boletaceae	Tylopilus		Ectomycorrhizal
74	1	0.392801	0.1054	Ascomycota						unknown
80	1	0	0.8165	Ascomycota	Eurotiomycetes	Chaetothyriales	Herpotrichiellaceae			unknown
88	3	0.0178188	0.8673	Basidiomycota	Agaricomycetes	Agaricales	Cortinariaceae	Cortinarius		Ectomycorrhizal
90	1	0.160751	0.4307							unknown
92	28	0.301477	0.0004	Ascomycota						unknown
94	1	0	0.8164	Basidiomycota		Erythrobasidiales				unknown
104	1	0	0.8181	Basidiomycota	Agaricomycetes	Agaricales	Cortinariaceae			Ectomycorrhizal
106	2	0.0822256	0.674	Basidiomycota	Agaricomycetes	Boletales	Rhizopogonaceae	Rhizopogon		Ectomycorrhizal
108	2	0.493725	0.048	Ascomycota						unknown
116	2	0.359593	0.0991							unknown
124	1	0	0.8206	Basidiomycota	Tremellomycetes					unknown
126	2	0.477541	0.0504	Ascomycota	Sordariomycetes					unknown
132	1	0	0.8178	Ascomycota	Sordariomycetes	Magnaporthales				unknown
136	12	0.206751	0.095	Glomeromycota	Glomeromycetes	Glomerales	Glomeraceae			Arbuscular mycorrhizal
138	1	0.0181157	0.7403							unknown
140	1	0	0.8185	Basidiomycota	Agaricomycetes	Agaricales	Clavariaceae			unknown
148	1	0.160751	0.4369	Ascomycota	Leotiomycetes					unknown
150	2	0.456072	0.0539	Ascomycota						unknown
152	1	0.0181157	0.7352	Ascomycota	Saccharomycetes	Saccharomycetales		Candida		unknown
158	260	0.0509014	0.0039	Ascomycota	Leotiomycetes	Helotiales				unknown
160	1	0.0181157	0.7345	Ascomycota	Sordariomycetes	Chaetosphaeriales	Chaetosphaeriaceae			unknown
164	2	0.280066	0.1561	Basidiomycota	Agaricomycetes	Russulales	Russulaceae	Lactarius		Ectomycorrhizal
172	1	0.0181157	0.7378	Ascomycota	Eurotiomycetes	Chaetothyriales	Herpotrichiellaceae			unknown
174	6	0.263049	0.1041							unknown
176	48	0.0563818	0.4203	Ascomycota	Eurotiomycetes	Chaetothyriales	Herpotrichiellaceae			unknown
178	1	0.536566	0.0483							unknown
180	39	0.148427	0.0088	Ascomycota						unknown
184	1	0.181077	0.3669	Ascomycota						unknown
188	5	0.00672385	0.9689	Basidiomycota	Agaricomycetes	Russulales	Russulaceae			Ectomycorrhizal
190	4	0.15291	0.3763	Ascomycota	Eurotiomycetes	Eurotiales	Elaphomycetaceae	Elaphomyces		Ectomycorrhizal
198	2	0	0.8932	Ascomycota	Sordariomycetes					unknown
212	1	0	0.8195	Ascomycota	Sordariomycetes	Hypocreales	Bionectriaceae			unknown
214	1	0.186795	0.3412	Ascomycota						unknown
218	1	0	0.8183	Basidiomycota	Agaricomycetes	Agaricales		Inocybe		Ectomycorrhizal
222	1	0.186795	0.3356	Ascomycota	Leotiomycetes	Helotiales				unknown
224	5	0.114521	0.5052							unknown
226	65	0.138456	0.0006	Ascomycota	Eurotiomycetes	Eurotiales	Elaphomycetaceae	Elaphomyces		Ectomycorrhizal
228	4	0.0845759	0.6853	Ascomycota						unknown
230	2	0.166221	0.4021							unknown
232	3	0.285373	0.1415	Ascomycota	Leotiomycetes					unknown
234	1	0.160751	0.4282	Ascomycota	Leotiomycetes					unknown
238	1	0.160751	0.4324	Ascomycota	Dothideomycetes	Pleosporales				unknown
240	2	0.0961581	0.5787	Ascomycota	Leotiomycetes	Helotiales	Hyaloscyphaceae	Lachnum		unknown
248	53	0.0745693	0.1448	Ascomycota	Dothideomycetes			Cenococcum		Ectomycorrhizal
250	2	0.285837	0.1423	Chytridiomycota	Chytridiomycetes	Chytridiales				unknown
256	4	0.129646	0.4398	Ascomycota						unknown
258	1	0	0.8166							unknown
260	2	0.097334	0.5854	Basidiomycota	Agaricomycetes	Agaricales	Tricholomataceae	Mycena		unknown
262	1	0	0.8225							unknown
264	1	0.20869	0.2591	Ascomycota	Sordariomycetes					unknown
270	1	0	0.8161			Mucorales		Umbelopsis		unknown
272	1	0.0181157	0.735	Basidiomycota	Tremellomycetes	Tremellales				unknown
274	1	0	0.8188	Ascomycota	Leotiomycetes	Helotiales				unknown
280	1	0.0181157	0.7433	Ascomycota						unknown
284	2	0.0913662	0.6253	Basidiomycota	Agaricomycetes	Agaricales	Tricholomataceae	Laccaria	Laccaria amethystina	Ectomycorrhizal
288	2	0.307931	0.1312	Basidiomycota	Agaricomycetes	Agaricales	Tricholomataceae	Gymnopus		unknown
290	3	0.225558	0.1992							unknown
292	8	0.161869	0.2793	Basidiomycota	Agaricomycetes	Trechisporales	Trechisporaceae'			unknown
296	5	0.0861389	0.6761	Basidiomycota	Agaricomycetes	Agaricales	Cortinariaceae	Cortinarius		Ectomycorrhizal
298	1	0	0.817	Ascomycota						unknown
300	1	0.160751	0.4335							unknown
302	2	0.115615	0.4899	Ascomycota	Sordariomycetes	Hypocreales				unknown
304	1	0	0.8128	Ascomycota						unknown
308	1	0.498311	0.0661	Glomeromycota	Glomeromycetes	Diversisporales				Arbuscular mycorrhizal
312	1	0.83277	0.0066	Basidiomycota	Agaricomycetes	Agaricales	Tricholomataceae	Mycena		unknown
314	52	0.0788492	0.1243	Basidiomycota	Agaricomycetes	Russulales	Russulaceae			Ectomycorrhizal
318	2	0.115615	0.4868	Ascomycota						unknown
320	3	0.19675	0.2783	Basidiomycota	Agaricomycetes	Boletales	Suillaceae	Suillus		Ectomycorrhizal
322	1	0.482273	0.0704	Basidiomycota	Agaricomycetes	Trechisporales	Trechisporaceae'	Trechispora		unknown
330	5	0.332779	0.0611	Ascomycota	Eurotiomycetes	Chaetothyriales				unknown
332	1	0.0181157	0.7413	Ascomycota	Dothideomycetes	Pleosporales	Lophiostomataceae	Lophiostoma		unknown
334	1	0	0.8113	Ascomycota	Sordariomycetes	Xylariales	Xylariaceae			unknown
336	19	0.0561035	0.746	Ascomycota						unknown
340	3	0.334018	0.0963	Glomeromycota	Glomeromycetes	Glomerales	Glomeraceae			Arbuscular mycorrhizal
346	1	0	0.8157							unknown
350	4	0.490246	0.0265	Ascomycota	Sordariomycetes	Calosphaeriales	Calosphaeriaceae			unknown
354	1	0	0.8173	Ascomycota	Eurotiomycetes	Eurotiales	Trichocomaceae	Penicillium		unknown
364	3	0.245965	0.1764	Ascomycota	Geoglossomycetes	Geoglossales	Geoglossaceae	Trichoglossum		unknown
366	3	0.0242402	0.8423	Ascomycota	Sordariomycetes	Xylariales	Amphisphaeriaceae			unknown
370	3	0.119654	0.4797	Ascomycota						unknown
372	1	0.420554	0.0962	Basidiomycota	Tremellomycetes	Tremellales	Tremellaceae			unknown
376	1	0.181077	0.3652	Basidiomycota	Agaricomycetes	Agaricales	Marasmiaceae	Marasmius		unknown
378	27	0.136206	0.0674	Ascomycota						unknown
380	1	0	0.8214	Ascomycota	Dothideomycetes			Cenococcum		Ectomycorrhizal
382	1	0.0181157	0.7453	Basidiomycota						unknown
384	2	0.0811103	0.6748	Basidiomycota	Agaricomycetes	Agaricales	Amanitaceae	Amanita	Amanita fritillaria	Ectomycorrhizal
388	64	0.0525526	0.3573	Basidiomycota	Agaricomycetes	Russulales	Russulaceae	Lactarius		Ectomycorrhizal
390	5	0.0381851	0.8757	Basidiomycota	Agaricomycetes	Agaricales	Cortinariaceae	Cortinarius		Ectomycorrhizal
392	1	0.160751	0.4329	Ascomycota						unknown
394	4	0.0263725	0.8735	Basidiomycota	Agaricomycetes	Agaricales	Tricholomataceae	Mycena		unknown
396	17	0.0933421	0.4251	Ascomycota	Sordariomycetes	Hypocreales	Hypocreaceae	Hypocrea	Trichoderma hamatum	unknown
398	8	0.290854	0.0482	Glomeromycota	Glomeromycetes	Glomerales	Glomeraceae			Arbuscular mycorrhizal
400	2	0.259555	0.1765	Basidiomycota	Agaricomycetes	Sebacinales	Sebacinaceae	Sebacina		Ectomycorrhizal
406	14	0.0588142	0.7983	Basidiomycota	Agaricomycetes	Agaricales				unknown
418	1	0.20869	0.253	Ascomycota	Sordariomycetes					unknown
444	2	0.368424	0.0993	Ascomycota	Sordariomycetes	Chaetosphaeriales	Chaetosphaeriaceae	Thozetella		unknown
446	4	0.375672	0.0529							unknown
448	2	0.44865	0.0564	Glomeromycota	Glomeromycetes	Glomerales	Glomeraceae	Rhizophagus		Arbuscular mycorrhizal
466	2	0.308357	0.1297							unknown
474	1	0.186795	0.3436	Basidiomycota	Tremellomycetes	Tremellales				unknown
484	1	0.160751	0.4379	Ascomycota	Sordariomycetes	Chaetosphaeriales	Chaetosphaeriaceae	Chaetosphaeria		unknown
488	1	0.181077	0.3607							unknown
500	1	0	0.821	Basidiomycota	Agaricomycetes	Agaricales	Cortinariaceae	Cortinarius		Ectomycorrhizal
514	1	0.186795	0.3455	Ascomycota	Leotiomycetes	Helotiales				unknown
520	8	0.24224	0.0938	Ascomycota	Leotiomycetes	Helotiales				unknown
522	7	0.104762	0.5621	Basidiomycota	Agaricomycetes	Thelephorales	Thelephoraceae			Ectomycorrhizal
524	1	0.160751	0.4362	Basidiomycota	Agaricomycetes	Sebacinales	Sebacinaceae	Sebacina		Ectomycorrhizal
528	6	0.18871	0.2322	Ascomycota	Leotiomycetes					unknown
530	3	0.11443	0.5051	Basidiomycota	Agaricomycetes	Agaricales	Cortinariaceae	Cortinarius		Ectomycorrhizal
532	4	0.118487	0.4936	Ascomycota	Pezizomycetes	Pezizales	Tuberaceae	Tuber	Tuber sp. 18 KA-2010	Ectomycorrhizal
534	5	0.0830414	0.6984	Basidiomycota	Agaricomycetes	Russulales	Russulaceae	Lactarius		Ectomycorrhizal
536	3	0.216326	0.2185	Basidiomycota	Agaricomycetes					unknown
538	3	0.315555	0.1077	Ascomycota	Leotiomycetes					unknown
540	8	0.118853	0.4657	Ascomycota	Eurotiomycetes	Eurotiales	Trichocomaceae			unknown
542	11	0.0662976	0.765	Basidiomycota	Agaricomycetes	Thelephorales	Thelephoraceae			Ectomycorrhizal
544	17	0.0829653	0.5034	Basidiomycota	Agaricomycetes	Russulales	Russulaceae	Russula		Ectomycorrhizal
546	4	0.00157081	0.9596	Ascomycota	Eurotiomycetes	Chaetothyriales	Herpotrichiellaceae	Cladophialophora		unknown
548	41	0.128726	0.0186	Basidiomycota	Agaricomycetes	Thelephorales	Thelephoraceae	Tomentella		Ectomycorrhizal
550	5	0.0553695	0.8222	Ascomycota						unknown
552	2	0.62483	0.0155	Ascomycota	Sordariomycetes	Sordariales	Lasiosphaeriaceae	Podospora		unknown
554	4	0.29055	0.1141	Ascomycota	Leotiomycetes	Helotiales				unknown
556	16	0.096287	0.4232	Basidiomycota	Agaricomycetes	Russulales	Russulaceae	Russula		Ectomycorrhizal
558	12	0.0942483	0.5431	Ascomycota						unknown
562	1	0.186795	0.3455	Ascomycota						unknown
564	4	0.0270127	0.871							unknown
566	11	0.126369	0.3756	Basidiomycota	Agaricomycetes	Russulales	Russulaceae	Russula	Russula nigricans	Ectomycorrhizal
568	1	0	0.8232	Ascomycota						unknown
570	5	0.26021	0.1177							unknown
578	3	0.0178188	0.8685	Basidiomycota	Agaricomycetes	Agaricales	Cortinariaceae	Cortinarius		Ectomycorrhizal
580	1	0.0181157	0.7399			Mortierellales	Mortierellaceae	Mortierella		unknown
582	6	0.120173	0.4802	Basidiomycota	Agaricomycetes	Thelephorales	Thelephoraceae			Ectomycorrhizal
584	16	0.124839	0.2598	Basidiomycota	Agaricomycetes	Russulales	Russulaceae	Russula		Ectomycorrhizal
588	1	0	0.8144	Basidiomycota	Agaricomycetes	Auriculariales				unknown
590	3	0.0178188	0.869	Basidiomycota	Agaricomycetes					unknown
592	1	0.755013	0.0127	Ascomycota	Leotiomycetes		Myxotrichaceae	Oidiodendron		unknown
594	1	0.160751	0.4318	Ascomycota	Leotiomycetes					unknown
598	6	0.432382	0.0211	Ascomycota						unknown
600	13	0.070506	0.699	Basidiomycota	Agaricomycetes	Russulales	Russulaceae	Russula		Ectomycorrhizal
604	9	0.116445	0.4703	Basidiomycota	Agaricomycetes	Thelephorales	Thelephoraceae	Tomentella		Ectomycorrhizal
606	1	0.355488	0.1267							unknown
608	3	0.0242402	0.8309	Basidiomycota	Agaricomycetes	Russulales	Russulaceae			Ectomycorrhizal
610	5	0.208423	0.208	Basidiomycota	Agaricomycetes	Russulales	Russulaceae	Lactarius		Ectomycorrhizal
612	4	0.331986	0.0775	Ascomycota						unknown
614	1	0	0.815	Basidiomycota	Agaricomycetes	Cantharellales	Cantharellaceae			Ectomycorrhizal
616	5	0.184233	0.2633	Ascomycota						unknown
618	4	0.161836	0.353	Ascomycota						unknown
620	4	0.30965	0.0984	Ascomycota	Eurotiomycetes	Chaetothyriales	Herpotrichiellaceae	Capronia		unknown
622	1	0.160751	0.426	Ascomycota	Leotiomycetes	Helotiales				unknown
624	2	0.280066	0.1559	Basidiomycota	Agaricomycetes					unknown
626	1	0.20869	0.251	Basidiomycota						unknown
628	1	0.0181157	0.7328	Ascomycota	Dothideomycetes					unknown
630	27	0.108748	0.1431	Ascomycota						unknown
632	23	0.0578418	0.6721	Basidiomycota	Agaricomycetes	Thelephorales	Thelephoraceae			Ectomycorrhizal
634	5	0.395799	0.0329	Glomeromycota	Glomeromycetes	Glomerales	Glomeraceae	Glomus		Arbuscular mycorrhizal
636	226	0.085543	0	Ascomycota	Leotiomycetes	Helotiales				unknown
638	1	0	0.8269	Basidiomycota	Agaricomycetes	Geastrales	Geastraceae	Geastrum		unknown
640	1	0.0181157	0.7383	Basidiomycota	Agaricomycetes	Russulales	Russulaceae	Russula		Ectomycorrhizal
642	5	0.0929639	0.6362	Ascomycota	Leotiomycetes		Myxotrichaceae	Oidiodendron		unknown
644	2	0.0942513	0.6124	Ascomycota	Leotiomycetes	Helotiales				unknown
646	2	0.0851106	0.659	Ascomycota						unknown
648	1	0	0.8136							unknown
650	31	0.0695707	0.4111	Basidiomycota	Agaricomycetes	Thelephorales	Thelephoraceae	Tomentella		Ectomycorrhizal
652	12	0.1449	0.2632	Ascomycota	Dothideomycetes					unknown
656	2	0.278422	0.1593							unknown
658	2	0.0811103	0.6831	Basidiomycota	Agaricomycetes	Agaricales	Cortinariaceae	Cortinarius		Ectomycorrhizal
660	6	0.0428405	0.8851							unknown
662	2	0	0.8877	Basidiomycota	Agaricomycetes	Agaricales	Cortinariaceae	Cortinarius		Ectomycorrhizal
666	34	0.0629728	0.4694	Ascomycota	Leotiomycetes					unknown
668	1	0.186795	0.3413	Ascomycota	Dothideomycetes		Tubeufiaceae			unknown
672	22	0.207194	0.0199	Basidiomycota	Agaricomycetes	Russulales	Russulaceae	Lactarius	Lactarius quietus	Ectomycorrhizal
674	14	0.181973	0.1117	Ascomycota	Leotiomycetes	Helotiales		Phialocephala	Phialocephala fortinii	unknown
676	1	0.0181157	0.7398							unknown
678	16	0.0798257	0.5492	Ascomycota	Leotiomycetes	Helotiales	Dermateaceae	Scleropezicula		unknown
682	1	0	0.8171	Basidiomycota	Agaricomycetes	Boletales	Astraeaceae	Astraeus	Astraeus hygrometricus	Ectomycorrhizal
684	8	0.239207	0.1017	Ascomycota	Eurotiomycetes	Chaetothyriales	Herpotrichiellaceae			unknown
686	3	0.0178188	0.8718							unknown
694	1	0.20869	0.2603	Ascomycota						unknown
698	5	0.265867	0.1192	Ascomycota	Leotiomycetes	Helotiales				unknown
704	2	0.652703	0.0127	Ascomycota	Dothideomycetes	Capnodiales				unknown
706	2	0.259555	0.1812	Basidiomycota	Agaricomycetes	Sebacinales	Sebacinaceae	Sebacina		Ectomycorrhizal
708	1	0.420554	0.0916							unknown
710	3	0.179752	0.3256	Basidiomycota	Agaricomycetes	Russulales	Russulaceae	Russula		Ectomycorrhizal
712	1	0.0181157	0.7331	Ascomycota	Leotiomycetes		Myxotrichaceae			unknown
716	2	0.115615	0.4819	Basidiomycota	Agaricomycetes	Boletales	Boletaceae			Ectomycorrhizal
718	6	0.375145	0.0341	Ascomycota	Neolectomycetes	Neolectales	Neolectaceae	Neolecta	Neolecta vitellina	unknown
744	1	0.522718	0.0534	Ascomycota	Sordariomycetes	Sordariales				unknown
758	2	0.097334	0.578							unknown
766	1	0.0181157	0.7413	Ascomycota	Sordariomycetes	Hypocreales				unknown
770	1	0.186795	0.3451	Ascomycota						unknown
784	1	0.186795	0.337	Ascomycota	Sordariomycetes	Hypocreales	Nectriaceae			unknown
786	1	0.420554	0.0894	Basidiomycota	Agaricomycetes	Russulales	Russulaceae	Lactarius		Ectomycorrhizal
788	2	0.259555	0.1742	Ascomycota	Leotiomycetes	Helotiales				unknown
800	2	0.493725	0.0468	Ascomycota	Sordariomycetes	Diaporthales				unknown
802	1	0.20869	0.2556	Ascomycota	Dothideomycetes					unknown
804	1	0	0.8191	Ascomycota	Leotiomycetes	Helotiales				unknown
806	1	0.420554	0.0938	Ascomycota	Leotiomycetes	Helotiales				unknown
820	4	0.30965	0.0915	Ascomycota	Leotiomycetes	Helotiales				unknown
826	1	0.20869	0.2545	Ascomycota						unknown
832	1	0.0181157	0.7396	Ascomycota	Leotiomycetes	Helotiales	Helotiaceae			unknown
840	1	0.0181157	0.7456							unknown
842	1	0	0.8191	Basidiomycota	Agaricomycetes	Agaricales	Cortinariaceae	Cortinarius		Ectomycorrhizal
846	1	0.0181157	0.7435	Ascomycota	Sordariomycetes	Chaetosphaeriales	Chaetosphaeriaceae			unknown
848	1	0.0181157	0.7385	Basidiomycota	Agaricomycetes	Agaricales	Cortinariaceae	Cortinarius	Cortinarius alboviolaceus	Ectomycorrhizal
854	1	0	0.8176	Basidiomycota	Agaricomycetes	Agaricales				unknown
860	2	0	0.8882	Basidiomycota	Agaricomycetes	Agaricales	Cortinariaceae	Cortinarius		Ectomycorrhizal
872	1	0.181077	0.3635							unknown
884	2	0	0.8914							unknown
886	1	0.482273	0.0678	Ascomycota						unknown
890	1	0	0.8193							unknown
894	1	0.420554	0.0923	Ascomycota	Sordariomycetes	Hypocreales				unknown
896	1	0.420554	0.1007	Ascomycota	Sordariomycetes					unknown
898	1	0.181077	0.3641							unknown
900	1	0.181077	0.3776			Mortierellales	Mortierellaceae	Mortierella		unknown
910	1	0.0181157	0.7412	Ascomycota						unknown
926	2	0.115615	0.4883	Basidiomycota	Agaricomycetes	Russulales	Russulaceae	Russula		Ectomycorrhizal
928	1	0.0181157	0.7379	Basidiomycota	Agaricomycetes					unknown
932	1	0.355488	0.1335	Basidiomycota	Agaricomycetes	Russulales	Russulaceae	Russula		Ectomycorrhizal
936	1	0.543993	0.0426	Ascomycota	Eurotiomycetes	Chaetothyriales	Herpotrichiellaceae	Cladophialophora		unknown
938	1	0.20869	0.2518	Ascomycota	Sordariomycetes	Sordariales	Lasiosphaeriaceae			unknown
944	2	0.231682	0.1988	Basidiomycota	Agaricomycetes	Agaricales	Cortinariaceae	Cortinarius		Ectomycorrhizal
954	1	0.0181157	0.7377	Ascomycota						unknown
960	4	0.232978	0.1665	Basidiomycota	Agaricomycetes	Agaricales	Clavariaceae	Ramariopsis		unknown
968	1	0.20869	0.2499							unknown
970	1	0.392801	0.1145	Ascomycota	Sordariomycetes	Hypocreales	Nectriaceae	Fusidium		unknown
972	1	0.522718	0.0526	Ascomycota	Sordariomycetes					unknown
974	1	0	0.8127	Basidiomycota						unknown
978	1	0.181077	0.3688	Ascomycota	Pezizomycetes	Pezizales	Pyronemataceae	Trichophaea		Ectomycorrhizal
1004	4	0.117713	0.489	Basidiomycota	Agaricomycetes	Russulales	Russulaceae	Russula		Ectomycorrhizal
1018	1	0.160751	0.4277	Basidiomycota	Agaricomycetes	Boletales	Sclerodermataceae	Scleroderma		Ectomycorrhizal
1026	1	0.355488	0.1296							unknown
1030	1	0.0181157	0.735	Ascomycota	Leotiomycetes	Helotiales	Sclerotiniaceae			unknown
1034	1	0.181077	0.3733	Ascomycota						unknown
1040	1	0.72726	0.0135	Ascomycota	Eurotiomycetes	Chaetothyriales	Herpotrichiellaceae			unknown
1046	41	0.139536	0.0123	Ascomycota	Leotiomycetes	Helotiales				unknown
1048	1	0.181077	0.3622	Ascomycota						unknown
1052	1	0.181077	0.3687	Ascomycota	Leotiomycetes					unknown
1058	1	0	0.8204	Basidiomycota	Agaricomycetes	Agaricales	Cortinariaceae	Cortinarius		Ectomycorrhizal
1060	1	0.0181157	0.7313	Ascomycota						unknown
1062	2	0.366954	0.0999	Ascomycota						unknown
1068	39	0.0782733	0.2258	Ascomycota						unknown
1082	1	0.0181157	0.7365	Basidiomycota	Agaricomycetes					unknown
1084	1	0	0.8169	Basidiomycota	Agaricomycetes	Trechisporales	Trechisporaceae'	Trechispora		unknown
1088	1	0.420554	0.0941	Ascomycota	Dothideomycetes	Pleosporales				unknown
1090	23	0.299107	0.0022	Glomeromycota	Glomeromycetes	Glomerales	Glomeraceae			Arbuscular mycorrhizal
1096	1	0	0.8176	Ascomycota	Leotiomycetes	Helotiales	Leotiaceae	Leotia		unknown
1100	1	0.392801	0.1085	Ascomycota						unknown
1112	5	0.0794151	0.7203	Basidiomycota	Agaricomycetes	Polyporales				unknown
1114	10	0.12172	0.4212	Ascomycota						unknown
1122	1	0.355488	0.1275	Basidiomycota	Agaricomycetes	Agaricales				unknown
1128	1	0.0181157	0.7366	Ascomycota	Sordariomycetes	Hypocreales	Ophiocordycipitaceae	Ophiocordyceps	Ophiocordyceps nutans	unknown
1130	2	0.212199	0.2376							unknown
1132	1	0.20869	0.2499							unknown
1136	5	0.0699802	0.7611	Basidiomycota	Tremellomycetes	Tremellales		Cryptococcus	Cryptococcus podzolicus	unknown
1142	1	0.0181157	0.7452	Basidiomycota	Agaricomycetes	Trechisporales	Trechisporaceae'	Trechispora		unknown
1150	1	0.498311	0.0591	Basidiomycota	Agaricomycetes	Cantharellales	Clavulinaceae	Clavulina		Ectomycorrhizal
1152	1	0.186795	0.3421	Ascomycota	Leotiomycetes	Helotiales				unknown
1154	1	0.160751	0.4336	Ascomycota						unknown
1160	1	0	0.8188	Ascomycota						unknown
1168	1	0.78898	0.0111	Ascomycota						unknown
1176	1	0.392801	0.108	Ascomycota						unknown
1192	1	0.536566	0.0478	Basidiomycota	Agaricomycetes	Boletales	Suillaceae	Suillus	Suillus bovinus	Ectomycorrhizal
1200	1	0.0181157	0.7368	Basidiomycota	Agaricomycetes	Agaricales	Tricholomataceae	Tricholoma		Ectomycorrhizal
1202	7	0.139981	0.3783	Basidiomycota	Agaricomycetes	Thelephorales	Thelephoraceae			Ectomycorrhizal
1206	2	0.285837	0.1501	Ascomycota	Sordariomycetes	Magnaporthales	Magnaporthaceae	Mycoleptodiscus		unknown
1218	2	0.259555	0.1802	Ascomycota						unknown
1222	1	0.355488	0.1213	Glomeromycota	Glomeromycetes	Glomerales	Glomeraceae	Glomus		Arbuscular mycorrhizal
1224	8	0.160459	0.273	Basidiomycota	Agaricomycetes	Thelephorales	Thelephoraceae			Ectomycorrhizal
1236	1	0.0181157	0.7416	Ascomycota						unknown
1240	1	0.186795	0.3414	Ascomycota	Dothideomycetes	Capnodiales				unknown
1242	1	0.181077	0.3673	Basidiomycota	Agaricomycetes	Sebacinales	Sebacinaceae			unknown
1244	1	0.181077	0.3669							unknown
1246	1	0	0.821	Ascomycota	Leotiomycetes	Helotiales	Helotiaceae			unknown
1262	1	0.78898	0.0105	Ascomycota						unknown
1264	3	0.0242402	0.837	Ascomycota						unknown
1266	1	0.0181157	0.7332	Basidiomycota	Agaricomycetes	Agaricales				unknown
1268	14	0.135518	0.2581	Basidiomycota	Agaricomycetes	Trechisporales				unknown
1288	1	0	0.8262							unknown
1290	7	0.10718	0.5451							unknown
1294	1	0	0.816							unknown
1296	1	0.160751	0.4408	Basidiomycota	Agaricomycetes	Agaricales	Amanitaceae	Amanita		Ectomycorrhizal
1298	1	0	0.8097							unknown
1308	1	0	0.8136	Ascomycota						unknown
1312	52	0.234937	0	Basidiomycota	Agaricomycetes	Russulales	Russulaceae	Lactarius		Ectomycorrhizal
1318	1	0.181077	0.3701	Basidiomycota	Agaricomycetes	Agaricales				unknown
1322	1	0.181077	0.3593	Basidiomycota	Agaricomycetes	Thelephorales	Thelephoraceae			Ectomycorrhizal
1326	1	0	0.8156							unknown
1328	1	0.0181157	0.7463	Ascomycota	Leotiomycetes	Helotiales	Dermateaceae	Cryptosporiopsis	Cryptosporiopsis ericae	unknown
1330	1	0.186795	0.34							unknown
1332	1	0	0.8154							unknown
1334	112	0.0581321	0.0744	Ascomycota	Eurotiomycetes	Chaetothyriales	Herpotrichiellaceae			unknown
1336	1	0.498311	0.066	Ascomycota	Sordariomycetes					unknown
1356	1	0	0.8198	Ascomycota	Dothideomycetes	Capnodiales				unknown
1358	1	0.482273	0.0644	Basidiomycota	Agaricomycetes	Geastrales	Sphaerobolaceae	Sphaerobolus	Sphaerobolus iowensis	unknown
1366	2	0.0851106	0.6553	Ascomycota						unknown
1374	1	0	0.8261	Basidiomycota	Agaricomycetes	Russulales	Russulaceae	Lactarius		Ectomycorrhizal
1376	1	0	0.8146	Basidiomycota	Agaricomycetes	Russulales	Russulaceae	Russula		Ectomycorrhizal
1380	3	0.00720491	0.922							unknown
1382	1	0.420554	0.0917	Basidiomycota						unknown
1390	2	0.261595	0.1783	Basidiomycota	Agaricomycetes	Russulales	Russulaceae	Russula		Ectomycorrhizal
1398	1	0.5518	0.0409	Basidiomycota	Agaricomycetes	Corticiales	Corticiaceae	Sistotrema		Ectomycorrhizal
1400	2	0.105299	0.5409	Ascomycota	Leotiomycetes		Myxotrichaceae	Oidiodendron		unknown
1402	3	0.098214	0.5936	Basidiomycota	Agaricomycetes	Thelephorales	Thelephoraceae	Tomentella		Ectomycorrhizal
1406	1	0	0.8127			Mucorales	Mucoraceae			unknown
1410	1	0.536566	0.0474	Ascomycota	Leotiomycetes			Lauriomyces		unknown
1412	1	0.420554	0.0974	Basidiomycota	Agaricomycetes	Russulales	Russulaceae	Russula		Ectomycorrhizal
1416	1	0.0181157	0.7422	Ascomycota						unknown
1418	1	0.160751	0.4339	Ascomycota	Sordariomycetes	Hypocreales	Nectriaceae			unknown
1424	1	0.420554	0.0887	Ascomycota	Dothideomycetes	Pleosporales				unknown
1432	1	0.20869	0.2456							unknown
1444	1	0.0181157	0.7371							unknown
1450	1	0.0181157	0.7358	Basidiomycota	Agaricomycetes	Agaricales				unknown
1456	1	0.392801	0.1077	Ascomycota						unknown
1464	2	0.0961581	0.5776	Basidiomycota	Agaricomycetes	Agaricales	Tricholomataceae			unknown
1466	1	0.160751	0.4266							unknown
1470	1	0.0181157	0.7338	Ascomycota						unknown
1490	9	0.252576	0.0698	Ascomycota						unknown
1498	1	0.498311	0.0615	Ascomycota	Dothideomycetes		Tubeufiaceae			unknown
1502	1	0.160751	0.436	Basidiomycota	Agaricomycetes					unknown
1504	1	0.5518	0.0403	Basidiomycota	Agaricomycetes	Polyporales				unknown
1506	1	0.0181157	0.7378	Basidiomycota	Agaricomycetes	Russulales	Russulaceae	Lactarius		Ectomycorrhizal
1512	5	0.256936	0.1276	Ascomycota	Dothideomycetes	Capnodiales				unknown
1514	2	0.097334	0.5762							unknown
1516	1	0.72726	0.0125	Ascomycota						unknown
1526	1	0.186795	0.338	Ascomycota						unknown
1532	1	0.83277	0.0052							unknown
1536	1	0.186795	0.3412	Ascomycota	Leotiomycetes	Helotiales	Helotiaceae			unknown
1548	2	0	0.8868							unknown
1556	21	0.091159	0.3488	Ascomycota						unknown
1558	2	0.0811103	0.6756	Ascomycota	Sordariomycetes					unknown
1574	1	0.20869	0.2599							unknown
1576	3	0.0242402	0.841	Basidiomycota	Agaricomycetes	Russulales	Russulaceae	Russula		Ectomycorrhizal
1578	3	0.225558	0.205	Ascomycota						unknown
1580	59	0.122299	0.0043	Ascomycota	Eurotiomycetes	Chaetothyriales	Herpotrichiellaceae	Capronia		unknown
1590	1	0.0181157	0.733	Basidiomycota	Agaricomycetes	Thelephorales	Thelephoraceae	Tomentella		Ectomycorrhizal
1598	1	0.420554	0.0975	Ascomycota						unknown
1600	1	0.160751	0.4339							unknown
1602	9	0.0912905	0.6215	Basidiomycota	Agaricomycetes	Atheliales	Atheliaceae	Amphinema		Ectomycorrhizal
1612	1	0.186795	0.3462	Ascomycota	Sordariomycetes	Hypocreales				unknown
1618	1	0	0.8162	Ascomycota						unknown
1624	40	0.131269	0.0199	Ascomycota	Leotiomycetes	Helotiales				unknown
1632	1	0.477282	0.0714	Glomeromycota	Glomeromycetes	Glomerales	Glomeraceae			Arbuscular mycorrhizal
1634	1	0	0.8136	Basidiomycota	Agaricomycetes	Agaricales	Cortinariaceae	Cortinarius		Ectomycorrhizal
1636	1	0.355488	0.1332	Basidiomycota	Agaricomycetes					unknown
1638	1	0.20869	0.2565							unknown
1642	1	0.543993	0.044	Basidiomycota	Agaricomycetes					unknown
1646	16	0.0618062	0.7352	Ascomycota						unknown
1650	1	0.355488	0.1228	Ascomycota	Leotiomycetes	Helotiales	Dermateaceae	Mollisia	Mollisia minutella	unknown
1656	1	0.0181157	0.7378							unknown
1660	1	0.0181157	0.7321	Basidiomycota	Agaricomycetes	Trechisporales	Trechisporaceae'	Trechispora		unknown
1666	1	0.20869	0.2548	Basidiomycota	Agaricomycetes	Boletales				unknown
1668	9	0.105328	0.5319	Ascomycota	Sordariomycetes	Chaetosphaeriales	Chaetosphaeriaceae			unknown
1672	1	0.181077	0.3658							unknown
1674	1	0.522718	0.0505	Ascomycota	Leotiomycetes	Helotiales				unknown
1682	10	0.167451	0.211	Ascomycota						unknown
1684	2	0.251339	0.1874							unknown
1688	5	0.113311	0.5078							unknown
1690	8	0.304802	0.0435	Glomeromycota	Glomeromycetes	Glomerales	Glomeraceae	Glomus		Arbuscular mycorrhizal
1692	49	0.16305	0.0018	Ascomycota	Leotiomycetes	Helotiales	Dermateaceae			unknown
1694	4	0.116551	0.4919	Basidiomycota	Agaricomycetes	Russulales	Russulaceae			Ectomycorrhizal
1696	3	0.0242402	0.8341	Basidiomycota	Agaricomycetes	Russulales	Russulaceae	Lactarius		Ectomycorrhizal
1698	8	0.1026	0.5575	Basidiomycota	Agaricomycetes	Agaricales	Tricholomataceae	Mycena		unknown
1700	4	0.0845759	0.6859	Ascomycota	Eurotiomycetes	Eurotiales	Trichocomaceae			unknown
1702	1	0	0.8195	Ascomycota	Sordariomycetes	Hypocreales	Hypocreaceae	Hypocrea		unknown
1706	1	0	0.8198	Ascomycota	Eurotiomycetes	Eurotiales	Trichocomaceae			unknown
1708	2	0.105299	0.5399	Ascomycota	Dothideomycetes					unknown
1710	1	0.160751	0.4322	Basidiomycota	Agaricomycetes					unknown
