# Supplementary material for: How are plant and fungal communities linked to each other in belowground ecosystems? A massively parallel pyrosequencing analysis of the association specificity of root-associated fungi and their host plants
Source: Ecol Evol. 2013 Aug 2;3(9):3112–24. doi: 10.1002/ece3.706 (PMC3790555; doi:10.1002/ece3.706)
Supplement: Supplementary file 10 [file ece30003-3112-SD10.xlsx]

## Sheet: CLAM
Table S2. Statistically-significant specialists and generalists revealed by CLAM test. The number of root samples from which focal fungal OTUs were detected is indicated for each host plant species.
Fig. 3A. Quercus glauca vs. Quercus serrata
OTU ID	Q.gla	Q.ser	Category	Phylum	Order	Family	Genus	Putative ecology
158	94	84	Generalist	Ascomycota	Helotiales			Unknown
1334	40	40	Generalist	Ascomycota	Chaetothyriales	Herpotrichiellaceae		Unknown
636	34	26	Generalist	Ascomycota	Helotiales			Unknown
226	32	29	Generalist	Ascomycota	Eurotiales	Elaphomycetaceae	Elaphomyces	Ectomycorrhizal
388	30	14	Generalist	Basidiomycota	Russulales	Russulaceae	Lactarius	Ectomycorrhizal
1	28	12	Generalist	Basidiomycota	Cantharellales	Clavulinaceae	Clavulina	Ectomycorrhizal
248	26	15	Generalist	Ascomycota			Cenococcum	Ectomycorrhizal
1046	25	14	Generalist	Ascomycota	Helotiales			Unknown
650	16	5	Generalist	Basidiomycota	Thelephorales	Thelephoraceae	Tomentella	Ectomycorrhizal
48	14	23	Generalist	Basidiomycota	Russulales	Russulaceae	Russula	Ectomycorrhizal
176	12	7	Generalist	Ascomycota	Chaetothyriales	Herpotrichiellaceae		Unknown
314	9	13	Generalist	Basidiomycota	Russulales	Russulaceae		Ectomycorrhizal
666	9	10	Generalist	Ascomycota				Unknown
1580	9	6	Generalist	Ascomycota	Chaetothyriales	Herpotrichiellaceae	Capronia	Unknown
566	9	2	Generalist	Basidiomycota	Russulales	Russulaceae	Russula	Ectomycorrhizal
1556	8	11	Generalist	Ascomycota				Unknown
1068	8	6	Generalist	Ascomycota				Unknown
1692	7	7	Generalist	Ascomycota	Helotiales	Dermateaceae		Unknown
180	7	7	Generalist	Ascomycota				Unknown
558	7	5	Generalist	Ascomycota				Unknown
1646	5	9	Generalist	Ascomycota				Unknown
632	5	8	Generalist	Basidiomycota	Thelephorales	Thelephoraceae		Ectomycorrhizal
7	5	5	Generalist	Basidiomycota	Russulales	Russulaceae	Russula	Ectomycorrhizal
5	4	8	Generalist	Basidiomycota	Russulales	Russulaceae	Russula	Ectomycorrhizal
556	3	8	Generalist	Basidiomycota	Russulales	Russulaceae	Russula	Ectomycorrhizal
678	3	7	Generalist	Ascomycota	Helotiales	Dermateaceae	Scleropezicula	Unknown
9	3	6	Generalist	Basidiomycota	Trechisporales			Unknown
584	2	10	Generalist	Basidiomycota	Russulales	Russulaceae	Russula	Ectomycorrhizal
1312	47	4	Specialist on Quercus glauca	Basidiomycota	Russulales	Russulaceae	Lactarius	Ectomycorrhizal
548	19	1	Specialist on Quercus glauca	Basidiomycota	Thelephorales	Thelephoraceae	Tomentella	Ectomycorrhizal
672	1	20	Specialist on Quercus serrata	Basidiomycota	Russulales	Russulaceae	Lactarius	Ectomycorrhizal
652	0	9	Specialist on Quercus serrata	Ascomycota				Unknown
Fig. 3B. Ilex pedunculosa vs. Quercus glauca
OTU ID	I.ped	Q.gla	Category	Phylum	Order	Family	Genus	Putative ecology
158	14	94	Generalist	Ascomycota	Helotiales			Unknown
1580	6	9	Generalist	Ascomycota	Chaetothyriales	Herpotrichiellaceae	Capronia	Unknown
630	6	3	Generalist	Ascomycota				Unknown
176	4	12	Generalist	Ascomycota	Chaetothyriales	Herpotrichiellaceae		Unknown
314	4	9	Generalist	Basidiomycota	Russulales	Russulaceae		Ectomycorrhizal
1334	3	40	Generalist	Ascomycota	Chaetothyriales	Herpotrichiellaceae		Unknown
548	3	19	Generalist	Basidiomycota	Thelephorales	Thelephoraceae	Tomentella	Ectomycorrhizal
650	3	16	Generalist	Basidiomycota	Thelephorales	Thelephoraceae	Tomentella	Ectomycorrhizal
388	2	30	Generalist	Basidiomycota	Russulales	Russulaceae	Lactarius	Ectomycorrhizal
636	43	34	Specialist on Ilex pedunculosa	Ascomycota	Helotiales			Unknown
92	16	1	Specialist on Ilex pedunculosa	Ascomycota				Unknown
1090	9	0	Specialist on Ilex pedunculosa	Glomeromycota	Glomerales	Glomeraceae		Arbuscular mycorrhizal
378	7	2	Specialist on Ilex pedunculosa	Ascomycota				Unknown
1690	5	0	Specialist on Ilex pedunculosa	Glomeromycota	Glomerales	Glomeraceae	Glomus	Arbuscular mycorrhizal
1312	1	47	Specialist on Quercus glauca	Basidiomycota	Russulales	Russulaceae	Lactarius	Ectomycorrhizal
1	1	28	Specialist on Quercus glauca	Basidiomycota	Cantharellales	Clavulinaceae	Clavulina	Ectomycorrhizal
226	0	32	Specialist on Quercus glauca	Ascomycota	Eurotiales	Elaphomycetaceae	Elaphomyces	Ectomycorrhizal
248	0	26	Specialist on Quercus glauca	Ascomycota			Cenococcum	Ectomycorrhizal
1046	0	25	Specialist on Quercus glauca	Ascomycota	Helotiales			Unknown
Fig. S3B. Pinus densifolia vs. Quercus glauca
OTU ID	P.den	Q.gla	Category	Phylum	Order	Family	Genus	Putative ecology
636	27	34	Generalist	Ascomycota	Helotiales			Unknown
158	13	94	Generalist	Ascomycota	Helotiales			Unknown
548	10	19	Generalist	Basidiomycota	Thelephorales	Thelephoraceae	Tomentella	Ectomycorrhizal
1334	6	40	Generalist	Ascomycota	Chaetothyriales	Herpotrichiellaceae		Unknown
1580	6	9	Generalist	Ascomycota	Chaetothyriales	Herpotrichiellaceae	Capronia	Unknown
1068	6	8	Generalist	Ascomycota				Unknown
630	6	3	Generalist	Ascomycota				Unknown
388	5	30	Generalist	Basidiomycota	Russulales	Russulaceae	Lactarius	Ectomycorrhizal
632	5	5	Generalist	Basidiomycota	Thelephorales	Thelephoraceae		Ectomycorrhizal
1	4	28	Generalist	Basidiomycota	Cantharellales	Clavulinaceae	Clavulina	Ectomycorrhizal
248	4	26	Generalist	Ascomycota			Cenococcum	Ectomycorrhizal
176	3	12	Generalist	Ascomycota	Chaetothyriales	Herpotrichiellaceae		Unknown
650	2	16	Generalist	Basidiomycota	Thelephorales	Thelephoraceae	Tomentella	Ectomycorrhizal
180	18	7	Specialist on Pinus densiflora	Ascomycota				Unknown
15	11	2	Specialist on Pinus densiflora	Ascomycota				Unknown
1490	6	0	Specialist on Pinus densiflora	Ascomycota				Unknown
718	6	0	Specialist on Pinus densiflora	Ascomycota	Neolectales	Neolectaceae	Neolecta	Unknown
1312	0	47	Specialist on Quercus glauca	Basidiomycota	Russulales	Russulaceae	Lactarius	Ectomycorrhizal
226	0	32	Specialist on Quercus glauca	Ascomycota	Eurotiales	Elaphomycetaceae	Elaphomyces	Ectomycorrhizal
1046	0	25	Specialist on Quercus glauca	Ascomycota	Helotiales			Unknown
Fig. 3C. Ilex pedunculosa vs. Quercus serrata
OTU ID	I.ped	Q.ser	Category	Phylum	Order	Family	Genus	Putative ecology
158	14	84	Generalist	Ascomycota	Helotiales			Unknown
1580	6	6	Generalist	Ascomycota	Chaetothyriales	Herpotrichiellaceae	Capronia	Unknown
630	6	4	Generalist	Ascomycota				Unknown
314	4	13	Generalist	Basidiomycota	Russulales	Russulaceae		Ectomycorrhizal
176	4	7	Generalist	Ascomycota	Chaetothyriales	Herpotrichiellaceae		Unknown
636	43	26	Specialist on Ilex pedunculosa	Ascomycota	Helotiales			Unknown
92	16	1	Specialist on Ilex pedunculosa	Ascomycota				Unknown
1090	9	0	Specialist on Ilex pedunculosa	Glomeromycota	Glomerales	Glomeraceae		Arbuscular mycorrhizal
378	7	3	Specialist on Ilex pedunculosa	Ascomycota				Unknown
1334	3	40	Specialist on Quercus serrata	Ascomycota	Chaetothyriales	Herpotrichiellaceae		Unknown
48	1	23	Specialist on Quercus serrata	Basidiomycota	Russulales	Russulaceae	Russula	Ectomycorrhizal
226	0	29	Specialist on Quercus serrata	Ascomycota	Eurotiales	Elaphomycetaceae	Elaphomyces	Ectomycorrhizal
672	0	20	Specialist on Quercus serrata	Basidiomycota	Russulales	Russulaceae	Lactarius	Ectomycorrhizal
Fig. S3A. Lyonia ovalifolia vs. Quercus glauca
OTU ID	L.ova	Q.gla	Category	Phylum	Order	Family	Genus	Putative ecology
636	17	34	Generalist	Ascomycota	Helotiales			Unknown
666	9	9	Generalist	Ascomycota				Unknown
1334	7	40	Generalist	Ascomycota	Chaetothyriales	Herpotrichiellaceae		Unknown
548	6	19	Generalist	Basidiomycota	Thelephorales	Thelephoraceae	Tomentella	Ectomycorrhizal
388	5	30	Generalist	Basidiomycota	Russulales	Russulaceae	Lactarius	Ectomycorrhizal
1	5	28	Generalist	Basidiomycota	Cantharellales	Clavulinaceae	Clavulina	Ectomycorrhizal
314	5	9	Generalist	Basidiomycota	Russulales	Russulaceae		Ectomycorrhizal
1068	5	8	Generalist	Ascomycota				Unknown
1624	5	3	Generalist	Ascomycota	Helotiales			Unknown
176	3	12	Generalist	Ascomycota	Chaetothyriales	Herpotrichiellaceae		Unknown
248	2	26	Generalist	Ascomycota			Cenococcum	Ectomycorrhizal
1692	22	7	Specialist on Lyonia ovalifolia	Ascomycota	Helotiales	Dermateaceae		Unknown
1580	20	9	Specialist on Lyonia ovalifolia	Ascomycota	Chaetothyriales	Herpotrichiellaceae	Capronia	Unknown
15	13	2	Specialist on Lyonia ovalifolia	Ascomycota				Unknown
158	10	94	Specialist on Quercus glauca	Ascomycota	Helotiales			Unknown
1046	1	25	Specialist on Quercus glauca	Ascomycota	Helotiales			Unknown
1312	0	47	Specialist on Quercus glauca	Basidiomycota	Russulales	Russulaceae	Lactarius	Ectomycorrhizal
226	0	32	Specialist on Quercus glauca	Ascomycota	Eurotiales	Elaphomycetaceae	Elaphomyces	Ectomycorrhizal
Fig. S3C. Lyonia ovalifolia vs. Quercus serrata
OTU ID	L.ova	Total_Quercus_serrata	Category	Phylum	Order	Family	Genus	Putative ecology
636	17	26	Generalist	Ascomycota	Helotiales			Unknown
666	9	10	Generalist	Ascomycota				Unknown
1334	7	40	Generalist	Ascomycota	Chaetothyriales	Herpotrichiellaceae		Unknown
388	5	14	Generalist	Basidiomycota	Russulales	Russulaceae	Lactarius	Ectomycorrhizal
314	5	13	Generalist	Basidiomycota	Russulales	Russulaceae		Ectomycorrhizal
1	5	12	Generalist	Basidiomycota	Cantharellales	Clavulinaceae	Clavulina	Ectomycorrhizal
1068	5	6	Generalist	Ascomycota				Unknown
1624	5	5	Generalist	Ascomycota	Helotiales			Unknown
248	2	15	Generalist	Ascomycota			Cenococcum	Ectomycorrhizal
1692	22	7	Specialist on Lyonia ovalifolia	Ascomycota	Helotiales	Dermateaceae		Unknown
1580	20	6	Specialist on Lyonia ovalifolia	Ascomycota	Chaetothyriales	Herpotrichiellaceae	Capronia	Unknown
15	13	0	Specialist on Lyonia ovalifolia	Ascomycota				Unknown
548	6	1	Specialist on Lyonia ovalifolia	Basidiomycota	Thelephorales	Thelephoraceae	Tomentella	Ectomycorrhizal
158	10	84	Specialist on Quercus serrata	Ascomycota	Helotiales			Unknown
226	0	29	Specialist on Quercus serrata	Ascomycota	Eurotiales	Elaphomycetaceae	Elaphomyces	Ectomycorrhizal
48	0	23	Specialist on Quercus serrata	Basidiomycota	Russulales	Russulaceae	Russula	Ectomycorrhizal
672	0	20	Specialist on Quercus serrata	Basidiomycota	Russulales	Russulaceae	Lactarius	Ectomycorrhizal
Fig. S3D. Pinus densifolia vs. Quercus serrata
OTU ID	P.den	Q.ser	Category	Phylum	Order	Family	Genus	Putative ecology
636	27	26	Generalist	Ascomycota	Helotiales			Unknown
158	13	84	Generalist	Ascomycota	Helotiales			Unknown
1334	6	40	Generalist	Ascomycota	Chaetothyriales	Herpotrichiellaceae		Unknown
1068	6	6	Generalist	Ascomycota				Unknown
1580	6	6	Generalist	Ascomycota	Chaetothyriales	Herpotrichiellaceae	Capronia	Unknown
630	6	4	Generalist	Ascomycota				Unknown
388	5	14	Generalist	Basidiomycota	Russulales	Russulaceae	Lactarius	Ectomycorrhizal
632	5	8	Generalist	Basidiomycota	Thelephorales	Thelephoraceae		Ectomycorrhizal
248	4	15	Generalist	Ascomycota			Cenococcum	Ectomycorrhizal
1	4	12	Generalist	Basidiomycota	Cantharellales	Clavulinaceae	Clavulina	Ectomycorrhizal
314	3	13	Generalist	Basidiomycota	Russulales	Russulaceae		Ectomycorrhizal
180	18	7	Specialist on Pinus densiflora	Ascomycota				Unknown
15	11	0	Specialist on Pinus densiflora	Ascomycota				Unknown
548	10	1	Specialist on Pinus densiflora	Basidiomycota	Thelephorales	Thelephoraceae	Tomentella	Ectomycorrhizal
1490	6	1	Specialist on Pinus densiflora	Ascomycota				Unknown
718	6	0	Specialist on Pinus densiflora	Ascomycota	Neolectales	Neolectaceae	Neolecta	Unknown
674	5	1	Specialist on Pinus densiflora	Ascomycota	Helotiales		Phialocephala	Unknown
48	1	23	Specialist on Quercus serrata	Basidiomycota	Russulales	Russulaceae	Russula	Ectomycorrhizal
672	1	20	Specialist on Quercus serrata	Basidiomycota	Russulales	Russulaceae	Lactarius	Ectomycorrhizal
226	0	29	Specialist on Quercus serrata	Ascomycota	Eurotiales	Elaphomycetaceae	Elaphomyces	Ectomycorrhizal
Fig. S3E. Ilex pedunculosa vs. Lyonia ovalifolia
OTU ID	I.ped	L.ova	Category	Phylum	Order	Family	Genus	Putative ecology
636	43	17	Generalist	Ascomycota	Helotiales			Unknown
158	14	10	Generalist	Ascomycota	Helotiales			Unknown
378	7	3	Generalist	Ascomycota				Unknown
1580	6	20	Generalist	Ascomycota	Chaetothyriales	Herpotrichiellaceae	Capronia	Unknown
630	6	3	Generalist	Ascomycota				Unknown
314	4	5	Generalist	Basidiomycota	Russulales	Russulaceae		Ectomycorrhizal
15	3	13	Generalist	Ascomycota				Unknown
1334	3	7	Generalist	Ascomycota	Chaetothyriales	Herpotrichiellaceae		Unknown
92	16	3	Specialist on Ilex pedunculosa	Ascomycota				Unknown
1090	9	0	Specialist on Ilex pedunculosa	Glomeromycota	Glomerales	Glomeraceae		Arbuscular mycorrhizal
1692	2	22	Specialist on Lyonia ovalifolia	Ascomycota	Helotiales	Dermateaceae		Unknown
666	1	9	Specialist on Lyonia ovalifolia	Ascomycota				Unknown
Fig. S3F. Ilex pedunculosa vs. Pinus densifolia
OTU ID	I.ped	P.den	Category	Phylum	Order	Family	Genus	Putative ecology
636	43	27	Generalist	Ascomycota	Helotiales			Unknown
158	14	13	Generalist	Ascomycota	Helotiales			Unknown
378	7	2	Generalist	Ascomycota				Unknown
1580	6	6	Generalist	Ascomycota	Chaetothyriales	Herpotrichiellaceae	Capronia	Unknown
630	6	6	Generalist	Ascomycota				Unknown
15	3	11	Generalist	Ascomycota				Unknown
548	3	10	Generalist	Basidiomycota	Thelephorales	Thelephoraceae	Tomentella	Ectomycorrhizal
1334	3	6	Generalist	Ascomycota	Chaetothyriales	Herpotrichiellaceae		Unknown
92	16	2	Specialist on Ilex pedunculosa	Ascomycota				Unknown
1090	9	1	Specialist on Ilex pedunculosa	Glomeromycota	Glomerales	Glomeraceae		Arbuscular mycorrhizal
180	0	18	Specialist on Pinus densiflora	Ascomycota				Unknown
Fig. S3G. Lyonia ovalifolia vs. Pinus densifolia
OTU ID	L.ova	P.den		Phylum	Order	Family	Genus	Putative ecology
1580	20	6	Generalist	Ascomycota	Chaetothyriales	Herpotrichiellaceae	Capronia	Unknown
636	17	27	Generalist	Ascomycota	Helotiales			Unknown
15	13	11	Generalist	Ascomycota				Unknown
158	10	13	Generalist	Ascomycota	Helotiales			Unknown
666	9	2	Generalist	Ascomycota				Unknown
1334	7	6	Generalist	Ascomycota	Chaetothyriales	Herpotrichiellaceae		Unknown
548	6	10	Generalist	Basidiomycota	Thelephorales	Thelephoraceae	Tomentella	Ectomycorrhizal
1068	5	6	Generalist	Ascomycota				Unknown
388	5	5	Generalist	Basidiomycota	Russulales	Russulaceae	Lactarius	Ectomycorrhizal
1	5	4	Generalist	Basidiomycota	Cantharellales	Clavulinaceae	Clavulina	Ectomycorrhizal
674	4	5	Generalist	Ascomycota	Helotiales		Phialocephala	Unknown
630	3	6	Generalist	Ascomycota				Unknown
1692	22	1	Specialist on Lyonia ovalifolia	Ascomycota	Helotiales	Dermateaceae		Unknown
180	1	18	Specialist on Pinus densiflora	Ascomycota				Unknown
