# Supplementary material for: How are plant and fungal communities linked to each other in belowground ecosystems? A massively parallel pyrosequencing analysis of the association specificity of root-associated fungi and their host plants
Source: Ecol Evol. 2013 Aug 2;3(9):3112–24. doi: 10.1002/ece3.706 (PMC3790555; doi:10.1002/ece3.706)
Supplement: Supplementary file 11 [file ece30003-3112-SD11.txt]

(B) Phylum
Ascomycota 
Basidiomycota 
Glomeromycota 
Chytridiomycota 
(C) Order
Agaricales 
Helotiales 
Russulales 
Hypocreales 
Chaetothyriales 
Thelephorales 
Capnodiales 
Glomerales 
Trechisporales 
Eurotiales 
Pleosporales 
Tremellales 
Boletales 
Chaetosphaeriales 
Mortierellales 
Sebacinales 
Mucorales 
Xylariales 
Cantharellales 
Diversisporales 
Orbiliales 
Pezizales 
Others 
Russula 
Cortinarius 
Lactarius 
Trechispora 
Amanita 
Mortierella 
Mycena 
Sebacina 
Tomentella 
Capronia 
Cenococcum 
Glomus 
Inocybe 
Cladophialophora 
Clavulina 
Elaphomyces 
Hypocrea 
Oidiodendron 
Penicillium 
Tuber 
Acaulospora 
Candida 
Chaetosphaeria 
Cryptosporiopsis 
Fusidium 
Gigaspora 
Gymnopus 
Hyphoderma 
Leotia 
Lophiostoma 
Phialocephala 
Pseudotomentella 
Suillus 
Umbelopsis 
Others 
(D) Genus
(A) Host plant
Quercus glauca (262)
Quercus serrata (213) 
Ilex pedunculosa (65) 
Lyonia ovalifolia (65) 
Pinus densiflora  (63)
Prunus grayana (46) 
Prunus jamasakura (18)
Cinnamomum camphora (16) 
Ilex macropoda (11) 
Pleioblastus chino (11) 
Dryopteris erythrosora (8)
Mallotus japonicus (8) 
Photinia glabra (8) 
Maleae sp. (8) 
Lophatherum gracile (7) 
Smilax china (6) 
Gamblea innovans (2) 
Vaccinium bracteatum (2) 
Others (15) 
Fig. S1
