# Supplementary material for: How are plant and fungal communities linked to each other in belowground ecosystems? A massively parallel pyrosequencing analysis of the association specificity of root-associated fungi and their host plants
Source: Ecol Evol. 2013 Aug 2;3(9):3112–24. doi: 10.1002/ece3.706 (PMC3790555; doi:10.1002/ece3.706)
Supplement: Supplementary file 12 [file ece30003-3112-SD12.txt]

0 50 100 150 200 250 300
0
5
10
15
20
25
30
Number of reads
Number of OTUs
0 200 400 600 800
0
200
400
600
800
Number of samples
Number of OTUs
Fig. S2
(A) (B)
