# Supplementary material for: How are plant and fungal communities linked to each other in belowground ecosystems? A massively parallel pyrosequencing analysis of the association specificity of root-associated fungi and their host plants
Source: Ecol Evol. 2013 Aug 2;3(9):3112–24. doi: 10.1002/ece3.706 (PMC3790555; doi:10.1002/ece3.706)
Supplement: Supplementary file 13 [file ece30003-3112-SD13.txt]

1 10
1
10
Ilex pedunculosa
(abundance + 1)
Pinus densiflora
(abundance + 1)
(F)
Pinus densiflora
Ilex pedunculosa
Ilex pedunculosa
(abundance + 1)
1 10
1
10
Lyonia ovalifolia
(abundance + 1)
(E)
Lyonia ovalifolia
Ilex pedunculosa
1 10
1
10
Lyonia ovalifolia
(abundance + 1)
Pinus densiflora
(abundance + 1)
(G)
Pinus densiflora
Lyonia ovalifolia
1 10 100
1
10
100
Lyonia ovalifolia
(abundance + 1)
Quercus glauca
(abundance + 1)
(A)
Quercus glauca
Lyonia ovalifolia
Common on both hosts
1 10 100
1
10
100
Lyonia ovalifolia
(abundance + 1)
Quercus serrata
(abundance + 1)
(C)
Quercus serrata
Lyonia ovalifolia
1 10 100
1
10
100
Pinus densiflora
(abundance + 1)
Quercus glauca
(abundance + 1)
(B)
Quercus glauca
Pinus densiflora
1 10 100
1
10
100
Pinus densiflora
(abundance + 1)
Quercus serrata
(abundance + 1)
(D)
Quercus serrata
Pinus densiflora
Ectomycorrhizal fungus
Arbuscular mycorrhizal fungus
Fungus in Helotiales
Fungus in Chaetothyriales
Other fungus
Fig. S3
Common on both hosts
Common on both hosts
Common on both hosts
Common on both hosts
Common on both hosts
Common on both hosts
1692  1580   15
548   674   180   15   1490
1692
226    48     672   158
548   1692   1580   15
180
1090   92
1312   226  1046
180    15   1490   718
1090   92
1312   22    158   1046 1692   666
180
718
48     672   226
